# Supplementary material for: Crystal structure of a TbIII–CuII glycine­hydroxamate 15-metallacrown-5 sulfate complex
Source: Acta Crystallogr E Crystallogr Commun. 2021 Nov 18;77(Pt 12):1197–202. doi: 10.1107/S2056989021011907 (PMC8647751; doi:10.1107/S2056989021011907)
Supplement: Supplementary file 1 [file e-77-01197-sup1.cif]

##############################################################################
#                                                                            #
# This CIF contains the data in a paper accepted for publication in          #
# Acta Crystallographica Section E. It conforms to the requirements of       #
# Notes for Authors for Acta Crystallographica Section E, and has been       #
# peer reviewed under the auspices of the IUCr Commission on Journals.       #
#                                                                            #
# Full details of the Crystallographic Information File format               #
# are given in the paper "The Crystallographic Information File (CIF):       #
# a New Standard Archive File for Crystallography" by S. R. Hall, F. H.      #
# Allen and I. D. Brown [Acta Cryst. (1991), A47, 655-685].                  #
#                                                                            #
# The current version of the core CIF dictionary is obtainable from          #
# ftp://ftp.iucr.org/pub/cif_core.dic.                                       #
#                                                                            #
# Software is freely available for graphical display of the structure(s)     #
# in this CIF. For information consult the CIF software page                 #
# http://www.iucr.org/resources/cif/software.                                #
#                                                                            #
# This file may be used for bona fide research purposes within the           #
# scientific community so long as proper attribution is given to the journal # 
# article from which it was obtained.                                        #
#                                                                            #
##############################################################################
data_I
_audit_creation_method     'SHELXL-2018/3'
_chemical_name_systematic
;\
Bis[hexaaquahemiaquapentakis(\m~3~-glycinehydroxamato)sulfatopentacopper(II)\
terbium(III)] sulfate hexahydrate
;
_chemical_name_common     ?
_chemical_formula_moiety
                            '2(C10 H33 Cu5 N10 O20.50 S Tb +), O4 S 2-, 6(H2 O)'
_chemical_formula_sum     'C20 H78 Cu10 N20 O51 S3 Tb2'
_chemical_formula_iupac
                       '[Tb Cu5 (C2 H4 N2 O2)5 (S O4) (H2 O)6.5]2 (S O4), 6H2 O'
_chemical_formula_weight     2464.44
_space_group_crystal_system     triclinic
_space_group_name_H-M_alt     'P -1'
_space_group_name_Hall     '-P 1'
loop_
    _space_group_symop_operation_xyz
    'x, y, z'
    '-x, -y, -z'
_cell_length_a     9.6370(4)
_cell_length_b     11.5888(5)
_cell_length_c     16.2367(6)
_cell_angle_alpha     99.6716(13)
_cell_angle_beta     91.3031(12)
_cell_angle_gamma     105.3123(12)
_cell_volume     1719.80(12)
_cell_formula_units_Z     1
_cell_measurement_reflns_used     9965
_cell_measurement_theta_min     4.0210
_cell_measurement_theta_max     79.9275
_cell_measurement_temperature     150(2)
_exptl_crystal_description     plate
_exptl_crystal_colour     blue
_exptl_crystal_size_max     0.200
_exptl_crystal_size_mid     0.200
_exptl_crystal_size_min     0.080
_exptl_crystal_density_diffrn     2.380
_exptl_crystal_density_meas     ?
_exptl_crystal_density_method     ?
_exptl_crystal_F_000     1214
_exptl_absorpt_coefficient_mu     15.108
_exptl_absorpt_correction_type     multi-scan
_exptl_absorpt_process_details
;
(SADABS; Krause <i>et al.</i>,  2015
;
_exptl_absorpt_correction_T_min     0.4537
_exptl_absorpt_correction_T_max     0.7543
_diffrn_ambient_temperature     150(2)
_diffrn_source     'I-mu-S microsource X-ray tube'
_diffrn_source_voltage     '50 kV'
_diffrn_source_current     '1.0 mA'
_diffrn_radiation_type     CuK\a
_diffrn_radiation_wavelength     1.54178
_diffrn_radiation_monochromator
                                   'laterally graded multilayer (Goebel) mirror'
_diffrn_measurement_device_type
;
Bruker AXS D8 Quest CMOS diffractometer with PhotonII charge-integrating pixel
array detector (CPAD)
;
_diffrn_measurement_method     'omega and phi scans'
_diffrn_detector_area_resol_mean     7.4074
_diffrn_reflns_number     16278
_diffrn_reflns_av_R_equivalents     0.0498
_diffrn_reflns_av_unetI/netI     0.0617
_diffrn_reflns_theta_min     2.768
_diffrn_reflns_theta_max     80.280
_diffrn_reflns_theta_full     67.679
_diffrn_measured_fraction_theta_max     0.933
_diffrn_measured_fraction_theta_full     0.985
_diffrn_reflns_limit_h_min     -12
_diffrn_reflns_limit_h_max     12
_diffrn_reflns_limit_k_min     -14
_diffrn_reflns_limit_k_max     14
_diffrn_reflns_limit_l_min     -19
_diffrn_reflns_limit_l_max     15
_refine_special_details
;
The structure is ismorphous with its Dy, Eu, Gd, Ho, Nd, Pr
analogues (AVP85_10mz121, AVP355_10mz172, AVP621_09mz411 and
AVP629_10mz194, AVP65_10mz125 and AVP651_10mz191, AVP70_10mz147,
AVP75_10mz148 and AVP754_10mz650), and was solved by isomorphous
replacement.
The water molecule of O19 is disordered over two mutually exclusive
positions across an inversion center and was refined as half occupied.
The non-coordinated sulfate ion is located on an inversion center and
the oxygen atoms are disordered over two sets of positions with half
occupancy.
Water H atom positions were refined and O-H distances were restrained
to 0.84(2) Angstrom, respectively. Some H...H distances were further
restrained to 1.35(2) Angstrom.
;
_reflns_number_total     7029
_reflns_number_gt     6786
_reflns_threshold_expression     'I > 2\s(I)'
_refine_ls_structure_factor_coef     Fsqd
_refine_ls_matrix_type     full
_refine_ls_R_factor_all     0.0414
_refine_ls_R_factor_gt     0.0406
_refine_ls_wR_factor_gt     0.1167
_refine_ls_wR_factor_ref     0.1175
_refine_ls_goodness_of_fit_ref     1.098
_refine_ls_restrained_S_all     1.097
_refine_ls_number_reflns     7029
_refine_ls_number_parameters     562
_refine_ls_number_restraints     22
_refine_ls_hydrogen_treatment     mixed
_refine_ls_weighting_scheme     calc
_refine_ls_weighting_details
              'w=1/[\s^2^(Fo^2^)+(0.0656P)^2^+1.8351P] where P=(Fo^2^+2Fc^2^)/3'
_atom_sites_solution_hydrogens     mixed
_atom_sites_solution_primary     direct
_atom_sites_solution_secondary     difmap
_refine_ls_shift/su_max     0.000
_refine_ls_shift/su_mean     0.000
_refine_diff_density_max     1.590
_refine_diff_density_min     -1.342
_refine_ls_extinction_method     none
_refine_ls_extinction_coef     .
loop_
    _atom_type_symbol
    _atom_type_description
    _atom_type_scat_dispersion_real
    _atom_type_scat_dispersion_imag
    _atom_type_scat_source
    'C' 'C' 0.0181 0.0091
                         'International Tables Vol C Tables 4.2.6.8 and 6.1.1.4'
    'H' 'H' 0.0000 0.0000
                         'International Tables Vol C Tables 4.2.6.8 and 6.1.1.4'
    'N' 'N' 0.0311 0.0180
                         'International Tables Vol C Tables 4.2.6.8 and 6.1.1.4'
    'O' 'O' 0.0492 0.0322
                         'International Tables Vol C Tables 4.2.6.8 and 6.1.1.4'
    'Cu' 'Cu' -1.9646 0.5888
                         'International Tables Vol C Tables 4.2.6.8 and 6.1.1.4'
    'Tb' 'Tb' -9.1472 9.1891
                         'International Tables Vol C Tables 4.2.6.8 and 6.1.1.4'
    'S' 'S' 0.3331 0.5567
                         'International Tables Vol C Tables 4.2.6.8 and 6.1.1.4'
_computing_data_collection
;
APEX3 (Bruker, 2018)
;
_computing_cell_refinement
;
SAINT (Bruker, 2018)
;
_computing_data_reduction
;
SAINT (Bruker, 2018)
;
_computing_structure_solution
;
SHELXS97 (Sheldrick, 2008)
;
_computing_structure_refinement
;
<i>SHELXL2018/3</i> (Sheldrick, 2015),
<i>shelXle</i>  (H\"ubschle <i>et al.</i>,  2011)
;
_computing_molecular_graphics     ?
_computing_publication_material
;
publCIF (Westrip, 2010)
;
loop_
    _atom_site_type_symbol
    _atom_site_label
    _atom_site_fract_x
    _atom_site_fract_y
    _atom_site_fract_z
    _atom_site_U_iso_or_equiv
    _atom_site_adp_type
    _atom_site_calc_flag
    _atom_site_occupancy
    _atom_site_disorder_assembly
    _atom_site_disorder_group
    C C1 0.4433(5) 0.2625(4) 0.5042(3) 0.0167(8) Uani d 1 . .
    C C2 0.3610(5) 0.2938(4) 0.5788(3) 0.0195(9) Uani d 1 . .
    H H2C 0.320220 0.220082 0.602893 0.023 Uiso calc 1 . .
    H H2D 0.427084 0.354919 0.622292 0.023 Uiso calc 1 . .
    C C3 0.6783(5) 0.0423(4) 0.2493(3) 0.0158(8) Uani d 1 . .
    C C4 0.6931(6) -0.0360(5) 0.3110(3) 0.0235(10) Uani d 1 . .
    H H4C 0.794720 -0.038433 0.316648 0.028 Uiso calc 1 . .
    H H4D 0.632740 -0.119964 0.290399 0.028 Uiso calc 1 . .
    C C5 0.7890(5) 0.3483(4) 0.0317(3) 0.0175(9) Uani d 1 . .
    C C6 0.8858(5) 0.2707(4) -0.0019(3) 0.0221(10) Uani d 1 . .
    H H6C 0.874472 0.253424 -0.063895 0.027 Uiso calc 1 . .
    H H6D 0.987712 0.315424 0.015213 0.027 Uiso calc 1 . .
    C C7 0.5254(5) 0.6985(4) 0.1304(3) 0.0159(8) Uani d 1 . .
    C C8 0.6022(5) 0.7507(4) 0.0594(3) 0.0179(9) Uani d 1 . .
    H H8C 0.532673 0.736705 0.010561 0.022 Uiso calc 1 . .
    H H8D 0.643978 0.839491 0.076935 0.022 Uiso calc 1 . .
    C C9 0.2149(5) 0.5808(4) 0.3895(3) 0.0163(9) Uani d 1 . .
    C C10 0.1644(5) 0.6898(4) 0.3802(3) 0.0222(10) Uani d 1 . .
    H H10C 0.058903 0.664428 0.366493 0.027 Uiso calc 1 . .
    H H10D 0.184336 0.748022 0.434014 0.027 Uiso calc 1 . .
    Cu Cu1 0.57451(7) 0.15475(6) 0.38923(4) 0.01792(16) Uani d 1 . .
    Cu Cu2 0.71639(7) 0.16393(6) 0.12404(4) 0.01884(16) Uani d 1 . .
    Cu Cu3 0.68477(7) 0.53540(6) 0.08031(4) 0.01553(15) Uani d 1 . .
    Cu Cu4 0.34975(7) 0.64627(6) 0.24858(4) 0.01548(15) Uani d 1 . .
    Cu Cu5 0.28203(7) 0.39948(6) 0.44370(4) 0.01615(15) Uani d 1 . .
    Tb Tb1 0.48345(2) 0.35681(2) 0.24306(2) 0.01322(9) Uani d 1 . .
    N N1 0.4245(4) 0.3141(3) 0.4416(2) 0.0171(7) Uani d 1 . .
    N N2 0.2431(4) 0.3430(4) 0.5530(2) 0.0195(8) Uani d 1 . .
    H H2A 0.236548 0.406266 0.592889 0.023 Uiso calc 1 . .
    H H2B 0.157731 0.284301 0.547628 0.023 Uiso calc 1 . .
    N N3 0.6105(4) 0.1242(3) 0.2732(2) 0.0178(7) Uani d 1 . .
    N N4 0.6482(5) 0.0108(4) 0.3943(3) 0.0215(8) Uani d 1 . .
    H H4A 0.724750 0.031948 0.432837 0.026 Uiso calc 1 . .
    H H4B 0.577960 -0.048780 0.410697 0.026 Uiso calc 1 . .
    N N5 0.7027(4) 0.3075(3) 0.0865(2) 0.0166(7) Uani d 1 . .
    N N6 0.8492(4) 0.1541(3) 0.0304(2) 0.0171(7) Uani d 1 . .
    H H6A 0.931299 0.139490 0.049586 0.021 Uiso calc 1 . .
    H H6B 0.805401 0.091646 -0.011692 0.021 Uiso calc 1 . .
    N N7 0.5575(4) 0.6039(3) 0.1480(2) 0.0172(7) Uani d 1 . .
    N N8 0.7190(4) 0.6918(3) 0.0356(2) 0.0159(7) Uani d 1 . .
    H H8A 0.805912 0.742721 0.057077 0.019 Uiso calc 1 . .
    H H8B 0.720395 0.676114 -0.021109 0.019 Uiso calc 1 . .
    N N9 0.2929(4) 0.5471(3) 0.3302(2) 0.0173(7) Uani d 1 . .
    N N10 0.2378(4) 0.7509(4) 0.3133(3) 0.0226(8) Uani d 1 . .
    H H10A 0.298699 0.824200 0.336523 0.027 Uiso calc 1 . .
    H H10B 0.171092 0.763954 0.278010 0.027 Uiso calc 1 . .
    O O1 0.5000(3) 0.2882(3) 0.37163(19) 0.0166(6) Uani d 1 . .
    O O2 0.5244(4) 0.1896(3) 0.5060(2) 0.0196(6) Uani d 1 . .
    O O3 0.6029(4) 0.1998(3) 0.2163(2) 0.0199(7) Uani d 1 . .
    O O4 0.7336(4) 0.0300(3) 0.1769(2) 0.0196(7) Uani d 1 . .
    O O5 0.6158(3) 0.3809(3) 0.11866(19) 0.0157(6) Uani d 1 . .
    O O6 0.7979(4) 0.4510(3) 0.0074(2) 0.0189(6) Uani d 1 . .
    O O7 0.4861(3) 0.5537(3) 0.2123(2) 0.0166(6) Uani d 1 . .
    O O8 0.4330(3) 0.7478(3) 0.1689(2) 0.0193(6) Uani d 1 . .
    O O9 0.3463(3) 0.4493(3) 0.3393(2) 0.0170(6) Uani d 1 . .
    O O10 0.1827(4) 0.5265(3) 0.4519(2) 0.0195(7) Uani d 1 . .
    O O11 0.2853(4) 0.1696(3) 0.2229(2) 0.0238(7) Uani d 1 . .
    O O12 0.2734(4) 0.3216(3) 0.1464(2) 0.0205(7) Uani d 1 . .
    O O13 0.1448(4) 0.1123(3) 0.0876(2) 0.0253(7) Uani d 1 . .
    O O14 0.0575(4) 0.2189(4) 0.2058(2) 0.0311(8) Uani d 1 . .
    O O15 0.7222(3) 0.4609(3) 0.3006(2) 0.0184(6) Uani d 1 . .
    H H15A 0.767(6) 0.430(5) 0.331(3) 0.028 Uiso d 1 . .
    H H15B 0.782(5) 0.495(5) 0.269(3) 0.028 Uiso d 1 . .
    O O16 0.8851(4) 0.5789(3) 0.1920(2) 0.0254(7) Uani d 1 . .
    H H16A 0.960(5) 0.557(6) 0.184(4) 0.038 Uiso d 1 . .
    H H16B 0.917(7) 0.653(2) 0.213(4) 0.038 Uiso d 1 . .
    O O17 0.1408(4) 0.5205(3) 0.1525(2) 0.0220(7) Uani d 1 . .
    H H17A 0.163(7) 0.457(4) 0.156(4) 0.033 Uiso d 1 . .
    H H17B 0.155(7) 0.528(6) 0.1031(18) 0.033 Uiso d 1 . .
    O O18 0.0716(4) 0.2521(3) 0.3767(2) 0.0241(7) Uani d 1 . .
    H H18A 0.043(7) 0.185(3) 0.393(4) 0.036 Uiso d 1 . .
    H H18B 0.070(7) 0.236(6) 0.3246(13) 0.036 Uiso d 1 . .
    O O19 0.5200(11) 0.0381(11) 0.0275(6) 0.047(2) Uani d 0.5 A -1
    H H19A 0.472(19) -0.003(15) 0.060(9) 0.071 Uiso d 0.5 B -1
    H H19B 0.55(2) 0.02(2) -0.021(6) 0.071 Uiso d 0.5 C -1
    O O20 0.3102(4) 0.0221(3) 0.3519(3) 0.0283(8) Uani d 1 . .
    H H20A 0.236(5) 0.022(7) 0.377(4) 0.043 Uiso d 1 . .
    H H20B 0.291(8) 0.063(6) 0.318(4) 0.043 Uiso d 1 . .
    O O21 0.8274(4) 0.3337(4) 0.3966(2) 0.0308(8) Uani d 1 . .
    H H21A 0.909(4) 0.320(7) 0.392(5) 0.046 Uiso d 1 . .
    H H21B 0.841(8) 0.380(6) 0.443(3) 0.046 Uiso d 1 . .
    O O22 0.9749(5) 0.8150(4) 0.2711(3) 0.0361(9) Uani d 1 . .
    H H22A 0.972(9) 0.855(7) 0.319(2) 0.054 Uiso d 1 . .
    H H22B 0.980(9) 0.857(6) 0.234(4) 0.054 Uiso d 1 . .
    O O23 0.9394(4) 0.9116(3) 0.1345(2) 0.0243(7) Uani d 1 . .
    H H23A 0.876(4) 0.947(5) 0.150(4) 0.036 Uiso d 1 . .
    H H23B 1.011(4) 0.968(4) 0.126(4) 0.036 Uiso d 1 . .
    O O24 0.3431(7) 0.9430(4) 0.1264(3) 0.0523(14) Uani d 1 . .
    H H24A 0.328(11) 0.998(6) 0.163(4) 0.079 Uiso d 1 . .
    H H24B 0.368(10) 0.893(6) 0.152(4) 0.079 Uiso d 1 . .
    O O25 0.1618(8) 0.0365(9) 0.4920(5) 0.0357(19) Uani d 0.5 D -1
    O O26 -0.0300(9) -0.0158(7) 0.5820(5) 0.0339(17) Uani d 0.5 D -1
    O O27 -0.0484(9) 0.1032(7) 0.4781(5) 0.0333(17) Uani d 0.5 D -1
    O O28 -0.0592(9) -0.1078(7) 0.4360(5) 0.0346(17) Uani d 0.5 D -1
    S S1 0.18461(12) 0.20240(10) 0.16476(7) 0.0195(2) Uani d 1 . .
    S S2 0.000000 0.000000 0.500000 0.0199(3) Uani d 1 . .
loop_
    _atom_site_aniso_label
    _atom_site_aniso_U_11
    _atom_site_aniso_U_22
    _atom_site_aniso_U_33
    _atom_site_aniso_U_12
    _atom_site_aniso_U_13
    _atom_site_aniso_U_23
    C1 0.0163(19) 0.0162(19) 0.019(2) 0.0070(16) 0.0042(17) 0.0016(17)
    C2 0.024(2) 0.025(2) 0.016(2) 0.0143(18) 0.0049(17) 0.0080(18)
    C3 0.0152(19) 0.0150(19) 0.019(2) 0.0092(16) 0.0030(16) 0.0011(17)
    C4 0.034(3) 0.024(2) 0.019(2) 0.020(2) 0.0063(19) 0.0025(19)
    C5 0.018(2) 0.019(2) 0.016(2) 0.0074(17) 0.0045(17) 0.0023(17)
    C6 0.025(2) 0.018(2) 0.025(2) 0.0068(18) 0.0113(19) 0.0018(18)
    C7 0.0150(19) 0.0126(19) 0.019(2) 0.0023(15) 0.0009(16) 0.0027(17)
    C8 0.018(2) 0.017(2) 0.021(2) 0.0078(16) 0.0038(17) 0.0055(17)
    C9 0.018(2) 0.0165(19) 0.017(2) 0.0114(16) 0.0011(16) -0.0027(17)
    C10 0.029(2) 0.024(2) 0.022(2) 0.0194(19) 0.0081(19) 0.0066(19)
    Cu1 0.0252(3) 0.0179(3) 0.0165(3) 0.0146(3) 0.0054(3) 0.0048(3)
    Cu2 0.0252(3) 0.0152(3) 0.0212(4) 0.0122(3) 0.0111(3) 0.0051(3)
    Cu3 0.0188(3) 0.0136(3) 0.0167(3) 0.0074(2) 0.0067(2) 0.0039(2)
    Cu4 0.0173(3) 0.0138(3) 0.0189(3) 0.0090(2) 0.0052(2) 0.0045(2)
    Cu5 0.0188(3) 0.0174(3) 0.0169(3) 0.0111(3) 0.0069(2) 0.0053(3)
    Tb1 0.01436(14) 0.01192(14) 0.01535(15) 0.00683(10) 0.00396(10) 0.00235(10)
    N1 0.0233(18) 0.0181(17) 0.0138(18) 0.0112(15) 0.0065(14) 0.0044(14)
    N2 0.0220(19) 0.0194(18) 0.020(2) 0.0106(15) 0.0073(15) 0.0036(15)
    N3 0.0234(19) 0.0150(17) 0.0201(19) 0.0111(15) 0.0070(15) 0.0071(15)
    N4 0.029(2) 0.0223(19) 0.020(2) 0.0157(16) 0.0087(16) 0.0072(16)
    N5 0.0159(17) 0.0179(17) 0.0169(18) 0.0087(14) 0.0056(14) -0.0016(15)
    N6 0.0171(17) 0.0183(18) 0.0193(19) 0.0092(14) 0.0060(14) 0.0053(15)
    N7 0.0192(18) 0.0170(17) 0.0174(18) 0.0075(14) 0.0036(15) 0.0043(15)
    N8 0.0212(18) 0.0104(15) 0.0183(18) 0.0060(14) 0.0061(14) 0.0057(14)
    N9 0.0202(18) 0.0166(17) 0.0185(19) 0.0108(14) 0.0029(15) 0.0032(15)
    N10 0.0212(19) 0.0169(18) 0.034(2) 0.0125(15) 0.0102(17) 0.0039(17)
    O1 0.0207(15) 0.0205(15) 0.0148(15) 0.0141(12) 0.0090(12) 0.0057(12)
    O2 0.0277(17) 0.0195(15) 0.0172(16) 0.0146(13) 0.0065(13) 0.0050(13)
    O3 0.0307(17) 0.0187(15) 0.0182(16) 0.0155(13) 0.0121(13) 0.0095(13)
    O4 0.0251(16) 0.0183(15) 0.0197(16) 0.0123(13) 0.0084(13) 0.0041(13)
    O5 0.0193(14) 0.0119(13) 0.0197(16) 0.0103(11) 0.0064(12) 0.0031(12)
    O6 0.0271(17) 0.0166(14) 0.0172(16) 0.0107(13) 0.0104(13) 0.0053(12)
    O7 0.0180(14) 0.0154(14) 0.0205(16) 0.0086(12) 0.0114(12) 0.0067(12)
    O8 0.0201(15) 0.0193(15) 0.0238(17) 0.0120(12) 0.0072(13) 0.0070(13)
    O9 0.0204(15) 0.0178(15) 0.0210(16) 0.0168(12) 0.0109(12) 0.0065(13)
    O10 0.0280(17) 0.0209(15) 0.0172(16) 0.0160(13) 0.0094(13) 0.0081(13)
    O11 0.0247(17) 0.0219(16) 0.0246(18) 0.0061(13) -0.0008(14) 0.0042(14)
    O12 0.0253(16) 0.0174(15) 0.0180(16) 0.0028(13) 0.0002(13) 0.0058(13)
    O13 0.0280(17) 0.0206(16) 0.0241(18) 0.0028(14) 0.0013(14) 0.0010(14)
    O14 0.0210(17) 0.043(2) 0.0267(19) 0.0086(16) 0.0047(14) -0.0019(16)
    O15 0.0178(15) 0.0222(16) 0.0167(16) 0.0076(12) 0.0016(12) 0.0041(13)
    O16 0.0190(16) 0.0268(17) 0.0287(19) 0.0047(14) 0.0044(14) 0.0029(15)
    O17 0.0281(17) 0.0224(16) 0.0183(16) 0.0111(14) 0.0040(14) 0.0043(14)
    O18 0.0261(17) 0.0227(17) 0.0236(18) 0.0066(14) 0.0045(14) 0.0040(14)
    O19 0.038(5) 0.064(6) 0.026(4) -0.007(4) -0.001(4) 0.005(4)
    O20 0.0309(19) 0.0200(17) 0.035(2) 0.0066(15) 0.0100(16) 0.0063(15)
    O21 0.0287(19) 0.044(2) 0.0241(19) 0.0232(17) 0.0003(15) -0.0036(16)
    O22 0.047(2) 0.036(2) 0.032(2) 0.0236(19) -0.0020(19) 0.0038(17)
    O23 0.0215(16) 0.0173(15) 0.035(2) 0.0072(13) 0.0068(15) 0.0026(14)
    O24 0.090(4) 0.039(2) 0.037(2) 0.043(3) -0.015(2) -0.008(2)
    O25 0.023(4) 0.058(5) 0.034(4) 0.014(4) 0.007(3) 0.022(4)
    O26 0.042(4) 0.034(4) 0.025(4) 0.011(3) 0.007(3) 0.002(3)
    O27 0.038(4) 0.030(4) 0.041(5) 0.018(3) 0.007(3) 0.018(3)
    O28 0.044(5) 0.026(4) 0.033(4) 0.009(3) 0.004(3) 0.003(3)
    S1 0.0186(5) 0.0195(5) 0.0200(5) 0.0044(4) 0.0019(4) 0.0037(4)
    S2 0.0189(7) 0.0180(7) 0.0235(8) 0.0071(6) -0.0005(6) 0.0026(6)
_geom_special_details
;
 All esds (except the esd in the dihedral angle between two l.s. planes)
 are estimated using the full covariance matrix.  The cell esds are taken
 into account individually in the estimation of esds in distances, angles
 and torsion angles; correlations between esds in cell parameters are only
 used when they are defined by crystal symmetry.  An approximate (isotropic)
 treatment of cell esds is used for estimating esds involving l.s. planes.
;
loop_
    _geom_bond_atom_site_label_1
    _geom_bond_atom_site_label_2
    _geom_bond_site_symmetry_2
    _geom_bond_distance
    _geom_bond_publ_flag
    C1 N1 . 1.294(6) ?
    C1 O2 . 1.298(5) ?
    C1 C2 . 1.509(6) ?
    C2 N2 . 1.480(6) ?
    C2 H2C . 0.9900 ?
    C2 H2D . 0.9900 ?
    C3 N3 . 1.301(5) ?
    C3 O4 . 1.304(6) ?
    C3 C4 . 1.488(7) ?
    C4 N4 . 1.488(6) ?
    C4 H4C . 0.9900 ?
    C4 H4D . 0.9900 ?
    C5 N5 . 1.295(6) ?
    C5 O6 . 1.298(6) ?
    C5 C6 . 1.509(6) ?
    C6 N6 . 1.491(6) ?
    C6 H6C . 0.9900 ?
    C6 H6D . 0.9900 ?
    C7 N7 . 1.288(6) ?
    C7 O8 . 1.298(5) ?
    C7 C8 . 1.509(6) ?
    C8 N8 . 1.489(5) ?
    C8 H8C . 0.9900 ?
    C8 H8D . 0.9900 ?
    C9 O10 . 1.282(6) ?
    C9 N9 . 1.306(6) ?
    C9 C10 . 1.498(6) ?
    C10 N10 . 1.487(7) ?
    C10 H10C . 0.9900 ?
    C10 H10D . 0.9900 ?
    Cu1 N3 . 1.915(4) yes
    Cu1 O1 . 1.928(3) yes
    Cu1 O2 . 1.969(3) yes
    Cu1 N4 . 1.991(4) yes
    Cu1 O20 . 2.601(4) yes
    Cu1 O21 . 2.736(4) yes
    Cu2 N5 . 1.900(4) yes
    Cu2 O3 . 1.928(3) yes
    Cu2 O4 . 1.936(3) yes
    Cu2 N6 . 2.018(4) yes
    Cu2 O19 . 2.409(10) yes
    Cu3 N7 . 1.904(4) yes
    Cu3 O6 . 1.944(3) yes
    Cu3 O5 . 1.949(3) yes
    Cu3 N8 . 2.014(4) yes
    Cu3 O16 . 2.508(4) yes
    Cu4 N9 . 1.894(4) yes
    Cu4 O8 . 1.940(3) yes
    Cu4 O7 . 1.947(3) yes
    Cu4 N10 . 2.012(4) yes
    Cu4 O17 . 2.481(4) yes
    Cu5 N1 . 1.890(4) yes
    Cu5 O9 . 1.943(3) yes
    Cu5 O10 . 1.946(3) yes
    Cu5 N2 . 2.003(4) yes
    Cu5 O18 . 2.379(4) yes
    Tb1 O9 . 2.370(3) yes
    Tb1 O1 . 2.372(3) yes
    Tb1 O15 . 2.383(3) yes
    Tb1 O3 . 2.386(3) yes
    Tb1 O7 . 2.411(3) yes
    Tb1 O5 . 2.430(3) yes
    Tb1 O12 . 2.436(3) yes
    Tb1 O11 . 2.451(3) yes
    Tb1 S1 . 3.0756(11) ?
    N1 O1 . 1.396(5) ?
    N2 H2A . 0.9100 ?
    N2 H2B . 0.9100 ?
    N3 O3 . 1.389(5) ?
    N4 H4A . 0.9100 ?
    N4 H4B . 0.9100 ?
    N5 O5 . 1.395(4) ?
    N6 H6A . 0.9100 ?
    N6 H6B . 0.9100 ?
    N7 O7 . 1.388(5) ?
    N8 H8A . 0.9100 ?
    N8 H8B . 0.9100 ?
    N9 O9 . 1.391(5) ?
    N10 H10A . 0.9100 ?
    N10 H10B . 0.9100 ?
    O11 S1 . 1.500(4) ?
    O12 S1 . 1.502(3) ?
    O13 S1 . 1.461(3) ?
    O14 S1 . 1.448(4) ?
    O15 H15A . 0.84(2) ?
    O15 H15B . 0.84(2) ?
    O16 H16A . 0.84(2) ?
    O16 H16B . 0.84(2) ?
    O17 H17A . 0.83(2) ?
    O17 H17B . 0.83(2) ?
    O18 H18A . 0.84(2) ?
    O18 H18B . 0.83(2) ?
    O19 H19A . 0.84(2) ?
    O19 H19B . 0.84(2) ?
    O20 H20A . 0.83(2) ?
    O20 H20B . 0.83(2) ?
    O21 H21A . 0.84(2) ?
    O21 H21B . 0.83(2) ?
    O22 H22A . 0.84(2) ?
    O22 H22B . 0.84(2) ?
    O23 H23A . 0.84(2) ?
    O23 H23B . 0.85(2) ?
    O24 H24A . 0.84(2) ?
    O24 H24B . 0.84(2) ?
    O25 S2 . 1.519(7) ?
    O26 S2 . 1.401(8) ?
    O27 S2 . 1.485(7) ?
    O28 S2 . 1.458(8) ?
loop_
    _geom_angle_atom_site_label_1
    _geom_angle_atom_site_label_2
    _geom_angle_atom_site_label_3
    _geom_angle_site_symmetry_1
    _geom_angle_site_symmetry_3
    _geom_angle
    _geom_angle_publ_flag
    N1 C1 O2 . . 125.3(4) ?
    N1 C1 C2 . . 114.2(4) ?
    O2 C1 C2 . . 120.5(4) ?
    N2 C2 C1 . . 110.0(4) ?
    N2 C2 H2C . . 109.7 ?
    C1 C2 H2C . . 109.7 ?
    N2 C2 H2D . . 109.7 ?
    C1 C2 H2D . . 109.7 ?
    H2C C2 H2D . . 108.2 ?
    N3 C3 O4 . . 123.0(4) ?
    N3 C3 C4 . . 115.9(4) ?
    O4 C3 C4 . . 121.1(4) ?
    C3 C4 N4 . . 111.1(4) ?
    C3 C4 H4C . . 109.4 ?
    N4 C4 H4C . . 109.4 ?
    C3 C4 H4D . . 109.4 ?
    N4 C4 H4D . . 109.4 ?
    H4C C4 H4D . . 108.0 ?
    N5 C5 O6 . . 123.7(4) ?
    N5 C5 C6 . . 116.0(4) ?
    O6 C5 C6 . . 120.3(4) ?
    N6 C6 C5 . . 110.5(4) ?
    N6 C6 H6C . . 109.5 ?
    C5 C6 H6C . . 109.5 ?
    N6 C6 H6D . . 109.5 ?
    C5 C6 H6D . . 109.5 ?
    H6C C6 H6D . . 108.1 ?
    N7 C7 O8 . . 124.1(4) ?
    N7 C7 C8 . . 115.5(4) ?
    O8 C7 C8 . . 120.4(4) ?
    N8 C8 C7 . . 109.8(4) ?
    N8 C8 H8C . . 109.7 ?
    C7 C8 H8C . . 109.7 ?
    N8 C8 H8D . . 109.7 ?
    C7 C8 H8D . . 109.7 ?
    H8C C8 H8D . . 108.2 ?
    O10 C9 N9 . . 123.8(4) ?
    O10 C9 C10 . . 121.2(4) ?
    N9 C9 C10 . . 115.0(4) ?
    N10 C10 C9 . . 111.3(4) ?
    N10 C10 H10C . . 109.4 ?
    C9 C10 H10C . . 109.4 ?
    N10 C10 H10D . . 109.4 ?
    C9 C10 H10D . . 109.4 ?
    H10C C10 H10D . . 108.0 ?
    N3 Cu1 O1 . . 90.36(14) ?
    N3 Cu1 O2 . . 175.68(15) ?
    O1 Cu1 O2 . . 86.12(13) ?
    N3 Cu1 N4 . . 83.85(16) ?
    O1 Cu1 N4 . . 173.91(15) ?
    O2 Cu1 N4 . . 99.57(15) ?
    N3 Cu1 O20 . . 89.10(15) ?
    O1 Cu1 O20 . . 85.07(13) ?
    O2 Cu1 O20 . . 88.10(14) ?
    N4 Cu1 O20 . . 92.89(15) ?
    N3 Cu1 O21 . . 82.42(14) ?
    O1 Cu1 O21 . . 80.09(13) ?
    O2 Cu1 O21 . . 99.41(13) ?
    N4 Cu1 O21 . . 100.98(15) ?
    O20 Cu1 O21 . . 162.82(12) ?
    N5 Cu2 O3 . . 89.51(15) ?
    N5 Cu2 O4 . . 172.53(15) ?
    O3 Cu2 O4 . . 84.79(13) ?
    N5 Cu2 N6 . . 83.61(16) ?
    O3 Cu2 N6 . . 171.24(15) ?
    O4 Cu2 N6 . . 101.58(15) ?
    N5 Cu2 O19 . . 92.3(3) ?
    O3 Cu2 O19 . . 97.4(3) ?
    O4 Cu2 O19 . . 93.2(3) ?
    N6 Cu2 O19 . . 88.3(3) ?
    N7 Cu3 O6 . . 174.11(15) ?
    N7 Cu3 O5 . . 91.24(15) ?
    O6 Cu3 O5 . . 84.79(13) ?
    N7 Cu3 N8 . . 82.67(16) ?
    O6 Cu3 N8 . . 100.63(14) ?
    O5 Cu3 N8 . . 169.87(14) ?
    N7 Cu3 O16 . . 96.61(14) ?
    O6 Cu3 O16 . . 87.37(13) ?
    O5 Cu3 O16 . . 84.87(13) ?
    N8 Cu3 O16 . . 103.81(14) ?
    N9 Cu4 O8 . . 172.67(15) ?
    N9 Cu4 O7 . . 89.19(15) ?
    O8 Cu4 O7 . . 85.34(13) ?
    N9 Cu4 N10 . . 83.73(17) ?
    O8 Cu4 N10 . . 100.54(16) ?
    O7 Cu4 N10 . . 165.82(17) ?
    N9 Cu4 O17 . . 90.56(14) ?
    O8 Cu4 O17 . . 94.98(13) ?
    O7 Cu4 O17 . . 97.53(13) ?
    N10 Cu4 O17 . . 94.81(15) ?
    N1 Cu5 O9 . . 88.98(14) ?
    N1 Cu5 O10 . . 163.89(16) ?
    O9 Cu5 O10 . . 85.41(13) ?
    N1 Cu5 N2 . . 83.21(16) ?
    O9 Cu5 N2 . . 171.78(14) ?
    O10 Cu5 N2 . . 101.44(14) ?
    N1 Cu5 O18 . . 104.51(15) ?
    O9 Cu5 O18 . . 93.14(13) ?
    O10 Cu5 O18 . . 90.88(14) ?
    N2 Cu5 O18 . . 91.31(15) ?
    O9 Tb1 O1 . . 71.67(10) ?
    O9 Tb1 O15 . . 100.80(11) ?
    O1 Tb1 O15 . . 75.87(11) ?
    O9 Tb1 O3 . . 144.63(11) ?
    O1 Tb1 O3 . . 73.91(10) ?
    O15 Tb1 O3 . . 78.22(11) ?
    O9 Tb1 O7 . . 70.65(10) ?
    O1 Tb1 O7 . . 131.81(10) ?
    O15 Tb1 O7 . . 82.82(11) ?
    O3 Tb1 O7 . . 142.47(10) ?
    O9 Tb1 O5 . . 143.39(10) ?
    O1 Tb1 O5 . . 139.79(10) ?
    O15 Tb1 O5 . . 77.50(11) ?
    O3 Tb1 O5 . . 71.55(10) ?
    O7 Tb1 O5 . . 72.88(10) ?
    O9 Tb1 O12 . . 83.74(11) ?
    O1 Tb1 O12 . . 129.16(11) ?
    O15 Tb1 O12 . . 153.99(11) ?
    O3 Tb1 O12 . . 112.70(11) ?
    O7 Tb1 O12 . . 74.50(11) ?
    O5 Tb1 O12 . . 83.70(11) ?
    O9 Tb1 O11 . . 88.43(11) ?
    O1 Tb1 O11 . . 77.71(11) ?
    O15 Tb1 O11 . . 147.49(12) ?
    O3 Tb1 O11 . . 76.51(12) ?
    O7 Tb1 O11 . . 129.39(11) ?
    O5 Tb1 O11 . . 112.83(11) ?
    O12 Tb1 O11 . . 57.34(11) ?
    O9 Tb1 S1 . . 83.26(8) ?
    O1 Tb1 S1 . . 102.84(8) ?
    O15 Tb1 S1 . . 174.96(8) ?
    O3 Tb1 S1 . . 96.74(9) ?
    O7 Tb1 S1 . . 101.43(8) ?
    O5 Tb1 S1 . . 101.06(8) ?
    O12 Tb1 S1 . . 28.74(8) ?
    O11 Tb1 S1 . . 28.77(8) ?
    C1 N1 O1 . . 115.9(3) ?
    C1 N1 Cu5 . . 119.5(3) ?
    O1 N1 Cu5 . . 124.1(3) ?
    C2 N2 Cu5 . . 109.8(3) ?
    C2 N2 H2A . . 109.7 ?
    Cu5 N2 H2A . . 109.7 ?
    C2 N2 H2B . . 109.7 ?
    Cu5 N2 H2B . . 109.7 ?
    H2A N2 H2B . . 108.2 ?
    C3 N3 O3 . . 115.1(4) ?
    C3 N3 Cu1 . . 117.5(3) ?
    O3 N3 Cu1 . . 125.5(3) ?
    C4 N4 Cu1 . . 110.6(3) ?
    C4 N4 H4A . . 109.5 ?
    Cu1 N4 H4A . . 109.5 ?
    C4 N4 H4B . . 109.5 ?
    Cu1 N4 H4B . . 109.5 ?
    H4A N4 H4B . . 108.1 ?
    C5 N5 O5 . . 115.7(4) ?
    C5 N5 Cu2 . . 118.6(3) ?
    O5 N5 Cu2 . . 125.5(3) ?
    C6 N6 Cu2 . . 109.6(3) ?
    C6 N6 H6A . . 109.7 ?
    Cu2 N6 H6A . . 109.7 ?
    C6 N6 H6B . . 109.7 ?
    Cu2 N6 H6B . . 109.7 ?
    H6A N6 H6B . . 108.2 ?
    C7 N7 O7 . . 116.2(4) ?
    C7 N7 Cu3 . . 119.0(3) ?
    O7 N7 Cu3 . . 124.6(3) ?
    C8 N8 Cu3 . . 109.7(3) ?
    C8 N8 H8A . . 109.7 ?
    Cu3 N8 H8A . . 109.7 ?
    C8 N8 H8B . . 109.7 ?
    Cu3 N8 H8B . . 109.7 ?
    H8A N8 H8B . . 108.2 ?
    C9 N9 O9 . . 116.1(4) ?
    C9 N9 Cu4 . . 119.1(3) ?
    O9 N9 Cu4 . . 124.1(3) ?
    C10 N10 Cu4 . . 109.9(3) ?
    C10 N10 H10A . . 109.7 ?
    Cu4 N10 H10A . . 109.7 ?
    C10 N10 H10B . . 109.7 ?
    Cu4 N10 H10B . . 109.7 ?
    H10A N10 H10B . . 108.2 ?
    N1 O1 Cu1 . . 106.2(2) ?
    N1 O1 Tb1 . . 125.6(2) ?
    Cu1 O1 Tb1 . . 126.24(14) ?
    C1 O2 Cu1 . . 104.0(3) ?
    N3 O3 Cu2 . . 108.6(2) ?
    N3 O3 Tb1 . . 122.4(2) ?
    Cu2 O3 Tb1 . . 128.77(15) ?
    C3 O4 Cu2 . . 107.7(3) ?
    N5 O5 Cu3 . . 107.1(2) ?
    N5 O5 Tb1 . . 124.1(2) ?
    Cu3 O5 Tb1 . . 123.88(13) ?
    C5 O6 Cu3 . . 107.0(3) ?
    N7 O7 Cu4 . . 107.2(2) ?
    N7 O7 Tb1 . . 124.7(2) ?
    Cu4 O7 Tb1 . . 125.89(14) ?
    C7 O8 Cu4 . . 106.9(3) ?
    N9 O9 Cu5 . . 107.2(2) ?
    N9 O9 Tb1 . . 126.2(2) ?
    Cu5 O9 Tb1 . . 126.55(14) ?
    C9 O10 Cu5 . . 107.4(3) ?
    S1 O11 Tb1 . . 99.41(17) ?
    S1 O12 Tb1 . . 100.02(16) ?
    Tb1 O15 H15A . . 121(4) ?
    Tb1 O15 H15B . . 118(4) ?
    H15A O15 H15B . . 107(6) ?
    Cu3 O16 H16A . . 122(5) ?
    Cu3 O16 H16B . . 114(5) ?
    H16A O16 H16B . . 102(7) ?
    Cu4 O17 H17A . . 92(5) ?
    Cu4 O17 H17B . . 111(5) ?
    H17A O17 H17B . . 103(6) ?
    Cu5 O18 H18A . . 120(5) ?
    Cu5 O18 H18B . . 115(5) ?
    H18A O18 H18B . . 107(7) ?
    Cu2 O19 H19A . . 99(10) ?
    Cu2 O19 H19B . . 113(10) ?
    H19A O19 H19B . . 135(10) ?
    Cu1 O20 H20A . . 131(5) ?
    Cu1 O20 H20B . . 95(5) ?
    H20A O20 H20B . . 93(7) ?
    Cu1 O21 H21A . . 124(5) ?
    Cu1 O21 H21B . . 110(5) ?
    H21A O21 H21B . . 101(7) ?
    H22A O22 H22B . . 113(8) ?
    H23A O23 H23B . . 105(3) ?
    H24A O24 H24B . . 108(3) ?
    O14 S1 O13 . . 110.9(2) ?
    O14 S1 O11 . . 111.0(2) ?
    O13 S1 O11 . . 111.6(2) ?
    O14 S1 O12 . . 110.1(2) ?
    O13 S1 O12 . . 110.3(2) ?
    O11 S1 O12 . . 102.68(19) ?
    O14 S1 Tb1 . . 118.92(16) ?
    O13 S1 Tb1 . . 130.15(15) ?
    O11 S1 Tb1 . . 51.82(13) ?
    O12 S1 Tb1 . . 51.24(13) ?
    O26 S2 O26 2_556 . 180.0 ?
    O26 S2 O28 2_556 2_556 114.8(5) ?
    O26 S2 O28 . 2_556 65.2(5) ?
    O26 S2 O28 2_556 . 65.2(5) ?
    O26 S2 O28 . . 114.8(5) ?
    O28 S2 O28 2_556 . 180.0(5) ?
    O26 S2 O27 2_556 . 68.7(5) ?
    O26 S2 O27 . . 111.3(5) ?
    O28 S2 O27 2_556 . 70.8(5) ?
    O28 S2 O27 . . 109.2(5) ?
    O26 S2 O25 2_556 . 69.6(5) ?
    O26 S2 O25 . . 110.4(5) ?
    O28 S2 O25 2_556 . 73.6(5) ?
    O28 S2 O25 . . 106.4(5) ?
    O27 S2 O25 . . 104.2(5) ?
loop_
    _geom_torsion_atom_site_label_1
    _geom_torsion_atom_site_label_2
    _geom_torsion_atom_site_label_3
    _geom_torsion_atom_site_label_4
    _geom_torsion_site_symmetry_1
    _geom_torsion_site_symmetry_2
    _geom_torsion_site_symmetry_3
    _geom_torsion_site_symmetry_4
    _geom_torsion
    _geom_torsion_publ_flag
    N1 C1 C2 N2 . . . . 18.5(6) ?
    O2 C1 C2 N2 . . . . -161.5(4) ?
    N3 C3 C4 N4 . . . . -9.9(6) ?
    O4 C3 C4 N4 . . . . 168.5(4) ?
    N5 C5 C6 N6 . . . . 5.8(6) ?
    O6 C5 C6 N6 . . . . -176.2(4) ?
    N7 C7 C8 N8 . . . . -10.1(5) ?
    O8 C7 C8 N8 . . . . 170.5(4) ?
    O10 C9 C10 N10 . . . . 168.9(4) ?
    N9 C9 C10 N10 . . . . -10.9(6) ?
    O2 C1 N1 O1 . . . . -0.6(6) ?
    C2 C1 N1 O1 . . . . 179.4(4) ?
    O2 C1 N1 Cu5 . . . . 171.2(3) ?
    C2 C1 N1 Cu5 . . . . -8.8(5) ?
    O9 Cu5 N1 C1 . . . . 175.3(4) ?
    O10 Cu5 N1 C1 . . . . 105.8(6) ?
    N2 Cu5 N1 C1 . . . . -2.1(4) ?
    O18 Cu5 N1 C1 . . . . -91.7(4) ?
    O9 Cu5 N1 O1 . . . . -13.6(3) ?
    O10 Cu5 N1 O1 . . . . -83.1(6) ?
    N2 Cu5 N1 O1 . . . . 169.0(3) ?
    O18 Cu5 N1 O1 . . . . 79.4(3) ?
    C1 C2 N2 Cu5 . . . . -19.1(5) ?
    O4 C3 N3 O3 . . . . -1.0(6) ?
    C4 C3 N3 O3 . . . . 177.4(4) ?
    O4 C3 N3 Cu1 . . . . -166.2(3) ?
    C4 C3 N3 Cu1 . . . . 12.2(5) ?
    C3 C4 N4 Cu1 . . . . 3.3(5) ?
    O6 C5 N5 O5 . . . . 0.7(6) ?
    C6 C5 N5 O5 . . . . 178.6(4) ?
    O6 C5 N5 Cu2 . . . . -173.6(3) ?
    C6 C5 N5 Cu2 . . . . 4.4(5) ?
    O3 Cu2 N5 C5 . . . . 165.2(4) ?
    N6 Cu2 N5 C5 . . . . -9.4(3) ?
    O19 Cu2 N5 C5 . . . . -97.4(4) ?
    O3 Cu2 N5 O5 . . . . -8.4(3) ?
    N6 Cu2 N5 O5 . . . . 177.0(3) ?
    O19 Cu2 N5 O5 . . . . 88.9(4) ?
    C5 C6 N6 Cu2 . . . . -12.1(5) ?
    O8 C7 N7 O7 . . . . 0.3(6) ?
    C8 C7 N7 O7 . . . . -179.1(4) ?
    O8 C7 N7 Cu3 . . . . 175.5(3) ?
    C8 C7 N7 Cu3 . . . . -3.9(5) ?
    C7 C8 N8 Cu3 . . . . 18.0(4) ?
    O10 C9 N9 O9 . . . . -2.5(6) ?
    C10 C9 N9 O9 . . . . 177.3(4) ?
    O10 C9 N9 Cu4 . . . . -173.1(3) ?
    C10 C9 N9 Cu4 . . . . 6.7(5) ?
    O7 Cu4 N9 C9 . . . . 167.0(4) ?
    N10 Cu4 N9 C9 . . . . -0.7(4) ?
    O17 Cu4 N9 C9 . . . . -95.5(3) ?
    O7 Cu4 N9 O9 . . . . -2.8(3) ?
    N10 Cu4 N9 O9 . . . . -170.5(3) ?
    O17 Cu4 N9 O9 . . . . 94.8(3) ?
    C9 C10 N10 Cu4 . . . . 9.8(5) ?
    C1 N1 O1 Cu1 . . . . 11.7(4) ?
    Cu5 N1 O1 Cu1 . . . . -159.6(2) ?
    C1 N1 O1 Tb1 . . . . 176.5(3) ?
    Cu5 N1 O1 Tb1 . . . . 5.2(5) ?
    N1 C1 O2 Cu1 . . . . -10.6(5) ?
    C2 C1 O2 Cu1 . . . . 169.4(3) ?
    C3 N3 O3 Cu2 . . . . -5.7(4) ?
    Cu1 N3 O3 Cu2 . . . . 158.1(2) ?
    C3 N3 O3 Tb1 . . . . 179.5(3) ?
    Cu1 N3 O3 Tb1 . . . . -16.7(5) ?
    N3 C3 O4 Cu2 . . . . 7.1(5) ?
    C4 C3 O4 Cu2 . . . . -171.2(4) ?
    C5 N5 O5 Cu3 . . . . -9.7(4) ?
    Cu2 N5 O5 Cu3 . . . . 164.1(2) ?
    C5 N5 O5 Tb1 . . . . -165.6(3) ?
    Cu2 N5 O5 Tb1 . . . . 8.2(4) ?
    N5 C5 O6 Cu3 . . . . 8.8(5) ?
    C6 C5 O6 Cu3 . . . . -169.1(3) ?
    C7 N7 O7 Cu4 . . . . 3.2(4) ?
    Cu3 N7 O7 Cu4 . . . . -171.6(2) ?
    C7 N7 O7 Tb1 . . . . 167.2(3) ?
    Cu3 N7 O7 Tb1 . . . . -7.7(5) ?
    N7 C7 O8 Cu4 . . . . -3.7(5) ?
    C8 C7 O8 Cu4 . . . . 175.7(3) ?
    C9 N9 O9 Cu5 . . . . -0.7(4) ?
    Cu4 N9 O9 Cu5 . . . . 169.3(2) ?
    C9 N9 O9 Tb1 . . . . 177.4(3) ?
    Cu4 N9 O9 Tb1 . . . . -12.5(5) ?
    N9 C9 O10 Cu5 . . . . 4.2(5) ?
    C10 C9 O10 Cu5 . . . . -175.6(4) ?
    Tb1 O11 S1 O14 . . . . -110.9(2) ?
    Tb1 O11 S1 O13 . . . . 124.81(18) ?
    Tb1 O11 S1 O12 . . . . 6.7(2) ?
    Tb1 O12 S1 O14 . . . . 111.5(2) ?
    Tb1 O12 S1 O13 . . . . -125.78(18) ?
    Tb1 O12 S1 O11 . . . . -6.7(2) ?
loop_
    _geom_hbond_atom_site_label_D
    _geom_hbond_atom_site_label_H
    _geom_hbond_atom_site_label_A
    _geom_hbond_site_symmetry_A
    _geom_hbond_distance_DH
    _geom_hbond_distance_HA
    _geom_hbond_distance_DA
    _geom_hbond_angle_DHA
    _geom_hbond_publ_flag
    O24 H24B O8 . 0.84(2) 2.01(3) 2.807(5) 159(7) yes
    O24 H24A O11 1_565 0.84(2) 2.21(3) 3.015(5) 162(7) yes
    O23 H23B O13 1_665 0.85(2) 2.02(3) 2.853(5) 166(6) yes
    O23 H23A O4 1_565 0.84(2) 1.89(2) 2.734(5) 176(7) yes
    O22 H22B O23 . 0.84(2) 1.89(3) 2.701(6) 162(8) yes
    O22 H22A O26 2_666 0.84(2) 2.18(4) 2.968(9) 155(8) yes
    O22 H22A O28 1_665 0.84(2) 1.92(3) 2.733(9) 161(8) yes
    O21 H21B O10 2_666 0.83(2) 1.91(3) 2.728(5) 165(8) yes
    O21 H21A O18 1_655 0.84(2) 1.94(3) 2.765(5) 167(7) yes
    O20 H20B O11 . 0.83(2) 2.14(3) 2.960(5) 168(7) yes
    O20 H20A O26 2_556 0.83(2) 2.09(3) 2.916(9) 170(7) yes
    O20 H20A O25 . 0.83(2) 2.02(5) 2.719(9) 142(7) yes
    O19 H19B O24 2_665 0.84(2) 2.07(9) 2.866(11)  16E1(2)
                                                         yes
    O19 H19A O24 1_545 0.84(2) 1.72(7) 2.535(12)  16E1(2)
                                                         yes
    O18 H18B O14 . 0.83(2) 1.90(2) 2.732(5) 173(7) yes
    O18 H18A O26 2_556 0.84(2) 2.04(3) 2.857(9) 163(7) yes
    O18 H18A O27 . 0.84(2) 1.91(4) 2.648(9) 146(6) yes
    O17 H17B O6 2_665 0.83(2) 1.90(2) 2.730(5) 176(7) yes
    O17 H17A O12 . 0.83(2) 2.10(3) 2.905(5) 163(6) yes
    O16 H16B O22 . 0.84(2) 1.89(2) 2.721(6) 173(7) yes
    O16 H16A O17 1_655 0.84(2) 1.95(2) 2.784(5) 172(7) yes
    O15 H15B O16 . 0.84(2) 1.86(2) 2.692(5) 170(6) yes
    O15 H15A O21 . 0.84(2) 1.85(3) 2.668(5) 166(6) yes
    N10 H10B O22 1_455 0.91 2.13 2.920(6) 144.5 yes
    N10 H10A O20 1_565 0.91 2.24 2.987(5) 139.3 yes
    N8 H8B O12 2_665 0.91 2.04 2.937(5) 168.1 yes
    N8 H8A O23 . 0.91 2.20 3.031(5) 151.8 yes
    N6 H6B O13 2_655 0.91 2.64 3.363(5) 136.8 yes
    N6 H6B O24 2_665 0.91 2.24 2.984(6) 139.1 yes
    N6 H6A O13 1_655 0.91 2.25 3.158(5) 174.6 yes
    N4 H4B O2 2_656 0.91 2.33 3.182(5) 156.3 yes
    N4 H4A O27 1_655 0.91 2.18 3.037(9) 155.8 yes
    N4 H4A O25 2_656 0.91 2.01 2.789(9) 142.8 yes
    N2 H2B O27 . 0.91 2.55 3.418(9) 158.5 yes
    N2 H2B O28 2_556 0.91 2.08 2.868(9) 144.3 yes
    N2 H2A O15 2_666 0.91 2.07 2.946(5) 162.0 yes
_shelx_space_group_comment
;
The symmetry employed for this shelxl refinement is uniquely defined
by the following loop, which should always be used as a source of
symmetry information in preference to the above space-group names.
They are only intended as comments.
;
_shelx_estimated_absorpt_T_min     0.152
_shelx_estimated_absorpt_T_max     0.378
_shelx_hkl_file
;
   2   0   0 771.151 56.0219   8
   2   0   0 741.929 57.1955   1
   2   0   0 724.977 56.9631   1
   2   0   0 694.805 55.8279   2
   3   0   0 134.843 11.6308   2
   3   0   0 130.809 13.0005   1
   3   0   0 149.486 11.8358   8
   3   0   0 137.632 13.2771   1
  -4   0   0 1536.58 123.256   3
   4   0   0 1533.99 121.998   1
   4   0   0 1555.91 122.386   1
   4   0   0 1639.03 119.572   8
  -5   0   0 2515.82 196.492   3
   5   0   0 2554.93 195.805   1
   5   0   0 2490.62 191.257   2
   5   0   0 2406.29 195.039   1
   5   0   0 2607.74 191.279   8
  -6   0   0 903.945 71.1943   6
  -6   0   0 948.044 79.1018   3
  -7   0   0 95.8680 9.86160   6
  -7   0   0 90.0684 15.5959   3
   7   0   0 101.106 9.69473   6
  -8   0   0 39.4671 6.66731   6
   8   0   0 38.4036 6.53316   6
  -9   0   0 498.541 39.3165   6
   9   0   0 477.462 39.0717   6
  10   0   0 163.786 14.8838   6
 -11   0   0 3.35631 2.62756   6
  11   0   0 4.15662 2.41846   6
  11  -1   0 218.050 17.9823   6
 -11   1   0 213.670 18.1412   6
  10  -1   0 588.888 45.5032   6
 -10   1   0 564.222 45.6015   6
   9  -1   0 167.841 15.2689   6
  -9   1   0 162.776 15.4860   6
   8  -1   0 277.401 23.2810   6
  -8   1   0 277.696 23.4127   6
   7  -1   0 1307.01 97.7726   6
  -7   1   0 1242.22 106.956   3
  -7   1   0 1274.67 97.8909   6
   6  -1   0 1417.76 103.140   8
   6  -1   0 1385.69 102.954   2
   6  -1   0 1284.87 101.371   6
   6  -1   0 1195.39 107.508   1
  -6   1   0 1374.50 109.204   3
  -6   1   0 1311.10 102.153   6
   5  -1   0 3645.36 267.824   8
   5  -1   0 3505.02 267.453   2
   5  -1   0 3561.29 271.514   1
   5  -1   0 3402.57 270.904   1
   4  -1   0 45.4503 5.34120   8
   4  -1   0 38.5674 6.17078   1
   4  -1   0 46.3722 6.22877   1
   3  -1   0 965.069 70.9847   8
   3  -1   0 871.839 70.4773   2
   3  -1   0 931.351 72.2238   1
   2  -1   0 2094.60 169.509   1
  -2   1   0 2342.17 168.743   1
   1  -1   0 1069.43 77.8073   1
  -1   1   0 972.830 77.7205   1
   0  -1   0 1916.92 144.688   1
   0   1   0 1896.25 144.631   1
  -1  -1   0 3153.69 239.707   1
   1   1   0 3184.99 239.698   1
  -2  -1   0 13.5816 4.00033   3
  -2  -1   0 13.6727 2.62516   1
   2   1   0 15.2460 2.06635   8
   2   1   0 11.4360 2.81231   1
  -3  -1   0 665.792 55.5530   3
   3   1   0 704.831 51.9817   8
   3   1   0 652.065 54.1351   1
  -4  -1   0 614.707 59.2165   3
   4   1   0 739.715 52.6065   8
   4   1   0 674.685 56.0873   1
   4   1   0 673.560 55.7603   1
  -5  -1   0 75.4045 12.1037   3
   5   1   0 61.6725 9.73364   1
   5   1   0 77.4660 10.2642   1
   5   1   0 74.4400 7.27883   8
  -6  -1   0 128.439 11.3253   6
  -6  -1   0 116.438 17.4777   3
   6   1   0 121.775 11.1607   6
  -7  -1   0 3.82554 3.39579   6
   7   1   0 2.84089 2.84299   6
  -8  -1   0 2.46762 3.41057   6
   8   1   0 1.26579 3.25979   6
  -9  -1   0 14.4155 4.72643   6
   9   1   0 23.6308 5.15254   6
 -10  -1   0 83.1428 9.22873   6
  10   1   0 85.6493 10.8522   6
 -11  -1   0 60.2721 6.11113   6
  11   1   0 52.4440 5.76827   6
  11  -2   0 344.220 27.2840   6
 -11   2   0 335.224 27.4402   6
  10  -2   0 232.230 20.3656   6
 -10   2   0 245.171 20.6294   6
   8  -2   0 113.520 11.1215   6
  -8   2   0 105.548 11.1098   6
   7  -2   0 30.8613 6.59632   2
   7  -2   0 30.3179 6.57795   8
   7  -2   0 37.0063 5.44447   6
  -7   2   0 37.7916 5.52131   6
  -7   2   0 33.5993 9.00237   3
   6  -2   0 6152.69 454.125   2
   6  -2   0 6158.05 459.911   1
   6  -2   0 6100.80 454.562   8
   6  -2   0 5586.16 459.185   1
   5  -2   0 4042.80 326.052   1
   5  -2   0 4415.15 323.493   8
   5  -2   0 4326.50 326.549   1
   4  -2   0 15.8216 3.90851   1
   4  -2   0 6.91599 2.52768   2
   4  -2   0 10.3435 3.21044   8
  -4   2   0 10.2729 3.24564   1
   3  -2   0 1079.31 79.7628   2
   3  -2   0 1042.99 81.2340   1
  -3   2   0 1000.72 81.2079   1
   2  -2   0 276.933 21.9422   2
   2  -2   0 284.696 22.9590   1
  -2   2   0 263.720 24.4930   3
  -2   2   0 281.481 22.9613   1
   1  -2   0 4.41547 1.81010   2
   1  -2   0 6.58154 3.31421   3
   1  -2   0 7.13324 1.84253   1
  -1   2   0 5.71649 3.08525   3
  -1   2   0 7.94326 2.08663   1
   0  -2   0 183.079 19.4573   3
   0  -2   0 220.533 18.3545   1
   0   2   0 224.375 18.5600   1
   0   2   0 205.856 20.2261   3
  -1  -2   0 1778.72 141.540   3
  -1  -2   0 1911.75 140.299   1
   1   2   0 1886.36 140.140   1
   1   2   0 1736.74 141.764   3
  -2  -2   0 8355.56 645.587   1
   2   2   0 8735.02 645.645   1
  -3  -2   0 1445.14 114.947   1
   3   2   0 1454.41 114.857   1
   3   2   0 1501.05 111.680   8
  -4  -2   0 142.682 17.7912   3
   4   2   0 141.762 12.1766   8
   4   2   0 139.934 15.7067   1
  -5  -2   0 928.647 83.4527   3
   5   2   0 1062.10 87.1823   1
  -6  -2   0 912.099 83.4179   3
  -6  -2   0 956.990 73.0208   6
   6   2   0 958.783 72.8361   6
  -7  -2   0 77.5381 8.91315   6
   7   2   0 74.6117 8.64618   6
  -8  -2   0 20.6837 5.85699   6
   8   2   0 18.6467 4.82220   6
  -9  -2   0 205.851 17.7396   6
   9   2   0 187.185 17.2956   6
 -10  -2   0 56.6841 7.02517   6
  10   2   0 54.2957 6.74596   6
 -11  -2   0 68.8479 6.02926   6
  11   2   0 60.0205 5.74140   6
  12  -3   0 0.26441 1.25873   6
 -12   3   0 -0.2553 1.02980   6
  11  -3   0 89.2056 8.89258   6
 -11   3   0 83.0227 9.06805   6
  10  -3   0 7.47145 3.92911   6
 -10   3   0 13.0719 4.36773   6
   9  -3   0 11.0643 5.45816   6
   8  -3   0 1174.79 87.6744   6
   8  -3   0 1162.01 90.4935   2
   8  -3   0 1087.32 90.5643   8
  -8   3   0 1123.20 87.8175   6
   7  -3   0 1109.12 82.8842   2
   7  -3   0 1078.43 80.3388   6
   7  -3   0 945.284 84.6952   8
  -7   3   0 1032.87 80.4838   6
   6  -3   0 25.5520 4.05404   6
   6  -3   0 28.2451 6.32819   8
   6  -3   0 34.4461 6.41963   2
   6  -3   0 16.0975 8.28265   1
  -6   3   0 30.2180 4.49990   6
   5  -3   0 172.291 16.6886   8
   5  -3   0 162.487 17.9498   1
   5  -3   0 176.803 15.8634   2
   4  -3   0 1588.68 124.415   2
   4  -3   0 1648.69 126.909   1
  -4   3   0 1643.20 127.017   1
   3  -3   0 351.777 28.0452   1
   3  -3   0 331.525 26.4119   2
  -3   3   0 302.847 30.5116   3
  -3   3   0 317.795 27.8385   1
   2  -3   0 859.576 66.8219   2
   2  -3   0 927.618 68.3333   1
  -2   3   0 759.608 70.4709   3
  -2   3   0 929.602 68.4878   1
   1  -3   0 1443.28 103.246   1
   1  -3   0 1283.22 101.330   2
   1  -3   0 1362.88 106.967   3
  -1   3   0 1481.66 103.694   1
  -1   3   0 1090.09 105.267   3
   0  -3   0 396.682 38.7814   3
   0  -3   0 452.608 36.9131   1
   0   3   0 465.053 36.8425   1
   0   3   0 441.911 39.9686   3
  -1  -3   0 1270.20 106.656   3
  -1  -3   0 1314.93 104.824   1
   1   3   0 1309.07 107.917   3
   1   3   0 1458.65 105.099   1
  -2  -3   0 658.518 59.0884   3
  -2  -3   0 739.245 57.5243   1
   2   3   0 658.818 59.8879   3
   2   3   0 728.374 57.1360   1
  -3  -3   0 62.0026 9.18562   1
  -3  -3   0 61.4209 11.7300   3
   3   3   0 61.2367 8.87416   1
  -4  -3   0 102.387 14.5129   1
  -4  -3   0 101.468 16.1810   3
   4   3   0 124.274 14.6181   1
  -5  -3   0 548.128 41.6839   6
  -5  -3   0 496.588 50.6425   3
   5   3   0 529.664 41.3843   6
  -6  -3   0 2316.50 166.917   6
  -6  -3   0 1991.71 178.113   3
   6   3   0 2245.94 166.604   6
  -7  -3   0 933.830 72.4426   6
   7   3   0 926.220 72.1241   6
  -8  -3   0 588.011 46.9018   6
   8   3   0 590.353 46.6613   6
  -9  -3   0 40.2387 9.34568   6
   9   3   0 20.3686 4.62574   6
 -10  -3   0 17.5035 3.73119   6
  10   3   0 23.4933 4.27882   6
  12  -4   0 44.2955 4.71761   6
 -12   4   0 47.4093 5.35013   6
  11  -4   0 52.2619 6.64172   6
 -11   4   0 51.4546 7.19753   6
  10  -4   0 108.462 11.2475   6
 -10   4   0 112.483 11.5502   6
  -9   4   0 635.898 51.8271   6
   8  -4   0 172.857 17.9535   8
   8  -4   0 168.564 14.9984   6
   8  -4   0 155.665 17.7433   2
  -8   4   0 159.276 15.2316   6
   7  -4   0 33.3551 5.47659   6
   7  -4   0 32.0993 7.30174   2
   7  -4   0 30.3849 7.65348   8
   6  -4   0 352.088 28.2926   6
   6  -4   0 360.089 31.2355   8
  -6   4   0 315.929 27.2288   6
   5  -4   0 3196.20 243.969   2
   5  -4   0 3192.83 247.539   1
   5  -4   0 3047.77 245.585   8
  -5   4   0 3375.70 248.729   1
   4  -4   0 2826.32 214.591   2
   4  -4   0 2778.56 217.032   1
  -4   4   0 2849.31 217.543   1
   3  -4   0 771.376 63.6144   1
  -3   4   0 811.084 64.2071   1
   2  -4   0 759.349 54.8832   1
   2  -4   0 694.247 52.5079   2
  -2   4   0 500.921 56.7160   3
  -2   4   0 740.428 55.3096   1
   1  -4   0 1662.93 127.548   2
   1  -4   0 1790.15 135.578   3
   1  -4   0 1715.30 130.587   1
  -1   4   0 1511.53 134.051   3
  -1   4   0 1690.99 130.767   1
   0  -4   0 957.647 85.7166   3
   0  -4   0 1058.50 82.5106   1
   0   4   0 997.636 86.8404   3
   0   4   0 1096.98 82.4823   1
  -1  -4   0 1641.21 126.313   1
  -1  -4   0 1443.09 128.276   3
   1   4   0 1721.63 126.219   1
  -2  -4   0 140.525 19.2319   3
  -2  -4   0 130.443 20.1240   1
   2   4   0 166.037 18.5707   1
  -3  -4   0 68.9487 11.0934   1
  -3  -4   0 64.4636 13.3060   3
   3   4   0 64.4019 10.2475   1
  -4  -4   0 203.410 22.9064   1
  -4  -4   0 174.686 24.0697   3
  -4  -4   0 173.467 15.5856   6
   4   4   0 192.008 22.7543   1
   4   4   0 176.784 15.3904   6
  -5  -4   0 160.650 14.3139   6
  -5  -4   0 140.517 21.9908   3
   5   4   0 160.281 13.9996   6
  -6  -4   0 114.545 11.8521   6
   6   4   0 115.292 11.3791   6
  -7  -4   0 146.035 14.8655   6
   7   4   0 170.349 14.8273   6
  -8  -4   0 211.025 18.9801   6
   8   4   0 220.181 18.8398   6
  -9  -4   0 40.5327 6.46133   6
   9   4   0 35.0883 5.91324   6
 -10  -4   0 53.4978 5.13370   6
  10   4   0 40.8663 4.86785   6
  11  -5   0 83.8318 8.88502   6
 -11   5   0 89.4332 9.31497   6
  10  -5   0 716.711 57.6130   6
 -10   5   0 759.287 58.0267   6
   9  -5   0 922.858 75.6904   2
   9  -5   0 912.074 71.7940   6
  -9   5   0 938.363 72.1983   6
   8  -5   0 465.251 37.7576   6
   8  -5   0 499.846 41.8190   2
   8  -5   0 451.394 42.0715   8
   7  -5   0 88.9245 12.1985   2
   7  -5   0 67.5482 10.5693   6
   7  -5   0 122.386 14.2353   8
  -7   5   0 83.8675 9.28304   6
   6  -5   0 151.285 18.0131   8
   6  -5   0 162.215 16.6456   2
   6  -5   0 151.723 13.4802   6
  -6   5   0 151.550 13.6177   6
   5  -5   0 960.814 72.9792   2
   5  -5   0 865.601 76.0549   1
  -5   5   0 915.476 77.3479   1
   4  -5   0 2554.20 192.524   2
   4  -5   0 2483.05 195.424   1
  -4   5   0 2509.57 196.203   1
   3  -5   0 1058.89 83.1206   1
   3  -5   0 987.261 80.0041   2
  -3   5   0 1040.83 83.6443   1
   2  -5   0 946.580 75.3412   1
  -2   5   0 902.069 75.7164   1
   1  -5   0 176.495 19.7064   1
   1  -5   0 235.388 26.0832   3
   1  -5   0 204.934 17.0456   2
  -1   5   0 170.834 19.9126   1
   0  -5   0 698.934 62.9252   3
   0  -5   0 657.606 54.1898   2
   0  -5   0 691.072 58.6426   1
   0   5   0 746.990 59.0304   1
  -1  -5   0 1036.00 94.2680   3
  -1  -5   0 1138.73 91.3374   1
   1   5   0 1170.63 90.9442   1
  -2  -5   0 472.669 41.7679   1
  -2  -5   0 389.558 43.5794   3
   2   5   0 467.815 41.6028   1
  -3  -5   0 38.8917 12.5178   3
  -3  -5   0 36.7838 10.4413   1
  -3  -5   0 33.7679 4.80258   6
   3   5   0 37.6419 7.93607   1
   3   5   0 34.8365 4.79177   6
  -4  -5   0 42.9826 5.82290   6
  -4  -5   0 29.3792 11.4647   3
   4   5   0 45.6015 5.80685   6
  -5  -5   0 391.994 33.0569   6
   5   5   0 420.866 32.9007   6
  -6  -5   0 73.0043 8.97696   6
   6   5   0 72.5065 8.67312   6
  -7  -5   0 22.3359 5.35138   6
   7   5   0 35.6992 6.30471   6
   8   5   0 76.3520 9.21018   6
  -9  -5   0 133.640 12.0444   6
   9   5   0 143.598 12.1436   6
  12  -6   0 18.2834 2.81191   6
  11  -6   0 304.731 24.1326   6
 -11   6   0 287.823 24.2217   6
  10  -6   0 223.228 20.1350   6
 -10   6   0 250.195 21.8333   6
   9  -6   0 99.4518 11.1689   6
   9  -6   0 94.3830 9.58928   5
   9  -6   0 111.982 14.3169   2
  -9   6   0 115.303 11.8371   6
   8  -6   0 277.481 30.0084   8
   8  -6   0 306.062 24.8528   6
   8  -6   0 283.748 28.5267   2
   7  -6   0 301.807 28.3662   2
   7  -6   0 243.694 29.2010   8
   7  -6   0 309.096 24.7052   6
  -7   6   0 304.163 24.9161   6
   6  -6   0 117.875 11.2296   6
   6  -6   0 128.880 16.7512   8
   6  -6   0 115.387 14.1864   2
  -6   6   0 115.643 11.5186   6
   5  -6   0 595.521 47.2060   6
  -5   6   0 609.924 47.7643   6
   4  -6   0 132.265 13.7608   2
   4  -6   0 127.517 15.6061   1
  -4   6   0 129.906 17.4436   1
   3  -6   0 27.2010 5.36094   2
   3  -6   0 19.2919 5.13160   1
  -3   6   0 31.3168 7.50716   1
   2  -6   0 905.799 64.5017   2
   2  -6   0 781.755 68.8660   1
  -2   6   0 749.531 69.1986   1
   1  -6   0 886.075 70.4587   2
   1  -6   0 1000.66 82.7187   3
   1  -6   0 839.630 75.2657   1
  -1   6   0 896.477 76.1231   1
   0  -6   0 2605.83 208.315   2
   0  -6   0 2804.92 220.084   3
   0  -6   0 2712.87 214.400   1
   0   6   0 2857.04 214.820   1
  -1  -6   0 1091.15 87.3431   2
  -1  -6   0 1173.36 99.6387   3
  -1  -6   0 1139.53 94.1222   1
   1   6   0 1130.72 94.0722   1
  -2  -6   0 468.336 47.5341   3
  -2  -6   0 392.080 34.4942   6
   2   6   0 458.410 34.6065   6
  -3  -6   0 31.2758 11.7853   3
  -3  -6   0 25.8921 4.95092   6
   3   6   0 25.1709 4.67939   6
  -4  -6   0 1092.97 87.4932   6
   4   6   0 1150.94 87.3854   6
  -5  -6   0 682.698 53.0844   6
   5   6   0 657.835 52.6514   6
  -6  -6   0 780.207 60.0835   6
   6   6   0 747.769 59.6608   6
  -7  -6   0 34.9758 6.67156   6
   7   6   0 39.9034 6.48011   6
  -8  -6   0 18.1516 3.98204   6
   8   6   0 17.3457 3.88807   6
  -9  -6   0 24.1734 3.31006   6
  11  -7   0 35.5705 4.88647   6
 -11   7   0 13.6736 3.94564   6
  10  -7   0 353.415 28.2968   6
 -10   7   0 290.767 27.3317   6
   9  -7   0 93.3492 10.2511   6
   9  -7   0 75.2979 12.2546   2
  -9   7   0 85.0010 10.4194   6
   8  -7   0 779.206 57.8057   6
   8  -7   0 755.436 62.1241   2
   8  -7   0 662.378 64.0584   8
  -8   7   0 714.553 57.8707   6
   7  -7   0 2528.48 189.955   6
   7  -7   0 2417.09 197.467   8
   7  -7   0 2484.94 193.951   2
  -7   7   0 2535.19 190.261   6
   6  -7   0 214.149 22.9414   2
   6  -7   0 248.567 26.9999   8
  -6   7   0 239.227 21.4229   6
   5  -7   0 67.1925 9.79732   2
   5  -7   0 67.0790 7.75535   6
  -5   7   0 59.7507 7.61751   6
   4  -7   0 27.5932 4.72409   6
   4  -7   0 31.3385 6.78492   2
   3  -7   0 493.988 40.7843   6
   3  -7   0 572.409 42.6258   2
  -3   7   0 490.058 41.5312   6
   2  -7   0 759.123 55.2011   2
   2  -7   0 712.075 61.3997   1
   2  -7   0 639.409 53.7590   6
  -2   7   0 654.061 61.6433   1
   1  -7   0 72.7089 16.9107   3
   1  -7   0 55.4677 6.91931   2
   1  -7   0 58.5135 11.0843   1
   1  -7   0 53.4536 6.39249   6
  -1   7   0 59.8132 11.2905   1
   0  -7   0 78.4319 7.41853   2
   0  -7   0 50.8504 6.33579   6
   0  -7   0 79.0195 17.1481   3
   0   7   0 52.1721 6.26281   6
  -1  -7   0 881.470 76.5490   3
  -1  -7   0 712.239 59.8442   6
  -1  -7   0 796.222 60.8369   2
   1   7   0 735.191 59.7602   6
  -2  -7   0 177.038 15.7677   2
  -2  -7   0 183.912 27.6834   3
  -2  -7   0 169.794 15.3102   6
   2   7   0 167.843 15.1322   6
  -3  -7   0 361.111 43.3825   3
  -3  -7   0 371.895 29.6595   6
  -3  -7   0 342.456 29.7468   2
   3   7   0 363.866 29.3474   6
  -4  -7   0 81.5463 9.45063   6
   4   7   0 74.2513 8.91749   6
  -6  -7   0 786.508 60.5111   6
   6   7   0 763.078 60.2304   6
  -7  -7   0 529.076 41.0007   6
   7   7   0 512.877 40.7696   6
  -8  -7   0 7.61506 2.82111   6
   8   7   0 12.8673 2.98886   6
  11  -8   0 29.2860 5.78589   6
 -11   8   0 56.9262 5.46685   6
  10  -8   0 52.1346 6.88992   6
 -10   8   0 46.3073 7.30985   6
   9  -8   0 51.3970 7.97851   6
   8  -8   0 358.832 33.4581   2
   8  -8   0 367.647 36.5643   8
   8  -8   0 364.434 30.1979   6
  -8   8   0 355.688 30.3592   6
   7  -8   0 518.568 43.3183   2
   7  -8   0 426.582 45.6567   8
   7  -8   0 498.264 39.6621   6
  -7   8   0 494.565 39.9228   6
   6  -8   0 337.850 28.7278   6
   6  -8   0 346.984 31.6779   2
   6  -8   0 363.556 35.9094   8
  -6   8   0 336.897 28.9078   6
   5  -8   0 277.694 26.0036   6
   5  -8   0 350.475 28.5480   2
   4  -8   0 70.1949 9.41813   2
   4  -8   0 64.5295 8.07487   6
  -4   8   0 64.4684 8.07625   6
   3  -8   0 315.106 27.0728   6
   3  -8   0 346.886 28.7006   2
  -3   8   0 327.117 27.1506   6
   2  -8   0 1145.42 86.2961   2
   2  -8   0 1097.41 85.0647   6
  -2   8   0 1067.69 84.9094   6
   1  -8   0 283.522 23.7147   2
   1  -8   0 274.225 22.7070   6
  -1   8   0 261.658 22.5050   6
   0  -8   0 35.0157 13.8894   3
   0  -8   0 34.1100 5.82317   2
   0  -8   0 40.1903 6.00464   6
   0   8   0 38.4954 5.61706   6
  -1  -8   0 18.0800 3.50829   2
  -1  -8   0 16.4511 4.16481   6
  -1  -8   0 21.9428 12.3195   3
   1   8   0 18.0899 4.07088   6
  -2  -8   0 304.986 24.7247   6
   2   8   0 283.046 24.3518   6
  -3  -8   0 14.8962 4.63096   6
   3   8   0 18.4619 4.76678   6
  -5  -8   0 126.088 12.6560   6
   5   8   0 130.869 12.5294   6
  -6  -8   0 31.7703 7.63092   6
   6   8   0 26.3932 6.98642   6
  -7  -8   0 7.53085 2.67321   6
   7   8   0 5.87864 2.48657   6
  11  -9   0 114.915 9.72884   6
  10  -9   0 50.6025 5.82693   5
  10  -9   0 55.5754 6.90861   6
 -10   9   0 61.2908 6.93655   6
   9  -9   0 188.675 19.8048   6
   8  -9   0 190.812 22.1728   8
   8  -9   0 174.449 16.1104   6
   8  -9   0 146.217 18.7835   2
  -8   9   0 166.193 16.1538   6
   7  -9   0 126.044 17.5960   8
   7  -9   0 116.642 12.0808   6
   7  -9   0 95.7093 13.2598   2
  -7   9   0 104.104 12.0977   6
   6  -9   0 103.590 15.9562   8
   6  -9   0 88.8889 10.6596   6
   6  -9   0 96.3876 12.4438   2
  -6   9   0 86.5836 10.7809   6
   5  -9   0 193.636 18.8324   2
   5  -9   0 156.247 21.3065   8
   5  -9   0 180.920 17.0301   6
  -5   9   0 189.699 17.1631   6
   4  -9   0 2.68635 3.32889   6
   4  -9   0 3.15528 3.53175   2
  -4   9   0 6.16607 3.76919   6
   3  -9   0 -2.1654 2.86894   2
   3  -9   0 5.13173 3.64333   6
  -3   9   0 3.75999 3.41611   6
   2  -9   0 52.1813 7.12823   2
   2  -9   0 35.8533 6.53243   6
  -2   9   0 41.7790 7.31119   6
   1  -9   0 95.4197 9.88421   6
   1  -9   0 95.7220 10.0167   2
  -1   9   0 89.1088 9.75661   6
   0  -9   0 -2.8229 2.36061   2
   0  -9   0 4.86262 3.22048   6
   0   9   0 4.07057 3.25955   6
  -1  -9   0 649.089 50.7293   6
   1   9   0 635.126 50.4680   6
  -2  -9   0 63.9785 8.53688   6
   2   9   0 66.5706 8.29181   6
  -3  -9   0 37.6840 6.38962   6
   3   9   0 35.7999 5.87803   6
  -4  -9   0 9.52426 4.11506   6
   4   9   0 12.7374 4.11857   6
  -5  -9   0 11.5671 4.59937   6
   5   9   0 9.72867 6.12295   6
  -6  -9   0 429.230 33.1116   6
   6   9   0 414.753 32.9086   6
  -7  -9   0 511.346 38.0615   6
   7   9   0 480.138 37.9573   6
  10 -10   0 2.09076 2.85060   6
 -10  10   0 3.51617 2.18619   6
   9 -10   0 106.627 10.6037   6
   8 -10   0 104.542 11.2920   6
   7 -10   0 10.7090 5.24584   2
   7 -10   0 24.7518 7.26775   8
   7 -10   0 16.9058 4.88607   6
  -7  10   0 16.0926 4.96121   6
   6 -10   0 160.239 21.9421   8
   6 -10   0 196.905 18.9740   2
   6 -10   0 198.097 17.9354   6
  -6  10   0 199.711 18.0736   6
   5 -10   0 233.961 22.1965   2
   5 -10   0 221.190 25.7808   8
   5 -10   0 246.570 21.1648   6
  -5  10   0 236.837 21.0803   6
   4 -10   0 38.8942 6.64448   6
   4 -10   0 36.0572 7.50940   2
  -4  10   0 30.1848 6.13937   6
   3 -10   0 43.4543 7.35356   6
   3 -10   0 37.6013 6.23480   2
  -3  10   0 46.5985 7.23279   6
   2 -10   0 45.2380 6.32498   2
   2 -10   0 40.2284 7.14965   6
  -2  10   0 35.9338 6.66640   6
   1 -10   0 1720.52 128.231   6
  -1  10   0 1628.06 127.924   6
   0 -10   0 890.341 69.7650   6
   0  10   0 902.856 69.5860   6
  -1 -10   0 486.904 42.7841   6
   1  10   0 572.199 43.7680   6
  -2 -10   0 166.575 15.4880   6
   2  10   0 165.172 15.1735   6
  -3 -10   0 47.4119 7.28554   6
   3  10   0 45.7944 7.07159   6
  -4 -10   0 42.2134 7.14496   6
   4  10   0 40.4657 6.22328   6
  -5 -10   0 214.727 17.2116   6
   5  10   0 203.274 16.9670   6
   6  10   0 48.5286 4.71580   6
  10 -11   0 213.852 17.0009   6
   9 -11   0 213.539 17.3058   6
  -9  11   0 205.115 17.4107   6
   8 -11   0 418.231 34.9096   6
  -8  11   0 460.028 35.1460   6
   7 -11   0 243.411 21.6363   6
  -7  11   0 268.818 23.0517   6
   6 -11   0 447.713 36.3371   6
  -6  11   0 450.460 36.4608   6
   5 -11   0 220.213 27.7312   8
   5 -11   0 251.541 22.0075   6
  -5  11   0 271.009 22.0613   6
   4 -11   0 378.693 31.3352   6
   4 -11   0 385.264 36.4820   8
  -4  11   0 379.052 31.2367   6
   3 -11   0 188.038 20.9472   8
   3 -11   0 187.452 17.0909   6
  -3  11   0 189.150 16.9826   6
   2 -11   0 70.1349 8.86199   6
   2 -11   0 62.9153 10.8884   8
  -2  11   0 68.2372 8.55576   6
   1 -11   0 64.4551 8.43176   6
  -1  11   0 62.0388 8.20123   6
   0 -11   0 692.273 53.9508   6
   0  11   0 680.843 53.7128   6
  -1 -11   0 1242.91 94.0842   6
   1  11   0 1204.14 93.8270   6
  -2 -11   0 498.920 40.7852   6
  -3 -11   0 18.9778 4.07693   6
   3  11   0 14.8096 3.66034   6
  -4 -11   0 36.3958 4.75737   6
   4  11   0 35.2161 5.08991   6
  -5 -11   0 45.4758 4.24332   6
   9 -12   0 75.7441 6.77244   5
   9 -12   0 77.8170 6.69039   6
   8 -12   0 19.8765 3.60001   6
   7 -12   0 689.506 53.6041   6
  -7  12   0 692.747 53.5736   6
   6 -12   0 769.198 59.6504   6
  -6  12   0 738.461 58.4664   6
   5 -12   0 192.036 18.5711   6
  -5  12   0 245.352 20.7120   6
   4 -12   0 223.361 19.3365   6
   4 -12   0 229.679 19.9037   9
  -4  12   0 221.464 19.2819   6
   3 -12   0 250.808 21.4415   6
  -3  12   0 252.897 21.2593   6
   2 -12   0 88.1058 9.52810   6
  -2  12   0 80.0036 9.22273   6
   1 -12   0 10.5900 4.01108   6
  -1  12   0 6.72638 3.81068   6
   0 -12   0 7.88558 4.35952   6
   0  12   0 4.31035 4.26195   6
  -1 -12   0 133.206 12.0971   6
   1  12   0 127.307 11.8006   6
  -2 -12   0 37.8912 5.42302   6
   2  12   0 42.2161 5.46853   6
  -3 -12   0 21.6824 3.39971   6
   3  12   0 19.6038 3.27531   6
   8 -13   0 35.5556 3.65631   6
   7 -13   0 311.234 25.7031   6
  -7  13   0 342.516 25.5965   6
   6 -13   0 58.4668 6.30908   6
   5 -13   0 7.67931 2.93770   6
  -5  13   0 10.4642 3.16317   6
   4 -13   0 177.998 14.9589   6
  -4  13   0 168.693 14.7683   6
   3 -13   0 290.459 22.9068   6
   3 -13   0 281.553 23.5261   9
  -3  13   0 267.915 22.6404   6
   2 -13   0 344.540 28.0993   6
  -2  13   0 360.361 28.1237   6
   1 -13   0 48.9038 5.96700   6
  -1  13   0 40.8624 5.63158   6
   0 -13   0 9.72882 2.86174   6
   0  13   0 9.38983 2.97285   6
  -1 -13   0 13.6528 2.73972   6
   1  13   0 5.40164 1.84613   6
  -2 -13   0 27.4363 3.07780   6
   6 -14   0 391.781 30.1122   6
   5 -14   0 45.9067 4.32591   6
  -5  14   0 38.3341 4.30159   6
   4 -14   0 52.2849 5.35375   6
  -4  14   0 55.5425 5.39712   6
   3 -14   0 127.394 10.8799   6
  -3  14   0 134.417 10.8427   6
   2 -14   0 485.714 42.0391   6
  -2  14   0 614.708 42.4108   6
   1 -14   0 297.085 20.8676   6
   1 -14   0 240.954 21.0468   9
  -1  14   0 260.523 20.8365   6
   0 -14   1 0.97109 1.86524   9
  -1  14  -1 32.8715 3.80590   6
   1 -14   1 41.0390 4.11511   6
   1 -14   1 33.1511 4.61716   9
  -2  14  -1 4.82665 2.02731   6
   2 -14   1 4.90332 1.89616   6
   2 -14   1 3.46186 2.64172   9
  -3  14  -1 11.3789 2.55321   6
   3 -14   1 11.0294 2.44459   6
  -4  14  -1 9.44881 2.34418   6
   4 -14   1 7.66451 2.22078   6
  -5  14  -1 5.42673 1.54245   6
   5 -14   1 4.75632 1.53472   6
  -6  14  -1 17.3169 2.48391   6
   6 -14   1 19.1193 2.62686   6
   2  13  -1 123.744 9.45604   6
  -2 -13   1 104.377 9.33898   6
   1  13  -1 6.15675 2.86041   7
   1  13  -1 9.75473 3.07738   6
  -1 -13   1 9.13540 2.39446   6
   0  13  -1 40.2014 4.97713   6
   0  13  -1 15.1880 5.60833   7
   0 -13   1 37.3358 4.81896   6
  -1  13  -1 136.585 12.0373   6
   1 -13   1 134.486 12.1169   6
  -2  13  -1 1172.90 88.1345   6
   2 -13   1 1133.24 88.1569   6
  -3  13  -1 1362.96 102.100   6
   3 -13   1 1313.22 102.103   6
  -4  13  -1 155.739 13.3439   6
   4 -13   1 142.585 13.1984   6
  -5  13  -1 346.936 27.0640   6
   5 -13   1 329.954 26.9714   6
  -6  13  -1 27.7393 4.46486   6
   6 -13   1 24.1056 4.27819   6
  -7  13  -1 386.302 29.4194   6
   7 -13   1 367.527 29.4167   6
   8 -13   1 589.811 45.2562   6
   3  12  -1 362.358 25.5780   6
  -3 -12   1 281.372 25.0547   6
   2  12  -1 40.2387 5.51059   6
  -2 -12   1 44.4403 5.66686   6
   1  12  -1 98.9435 9.64421   6
  -1 -12   1 94.8227 9.79008   6
   0  12  -1 25.6767 5.68672   6
  -1  12  -1 97.9864 10.1192   6
   1 -12   1 100.262 10.5256   6
  -2  12  -1 480.845 37.9929   6
   2 -12   1 473.700 38.1034   6
  -3  12  -1 796.368 61.9400   6
   3 -12   1 796.434 62.0334   6
  -4  12  -1 220.572 18.7883   6
   4 -12   1 218.107 18.8235   6
   4 -12   1 209.912 18.8762   9
  -5  12  -1 356.512 28.5314   6
   5 -12   1 338.867 28.5344   6
  -6  12  -1 59.0481 8.66656   6
   6 -12   1 59.5360 8.34731   6
  -7  12  -1 67.7331 7.60454   6
   7 -12   1 62.5354 7.46438   6
  -8  12  -1 332.126 26.3520   6
   8 -12   1 329.672 26.2966   6
  -9  12  -1 93.8335 7.97856   6
   9 -12   1 109.871 8.07106   6
   9 -12   1 71.4168 7.84828   5
   5  11  -1 58.9745 5.27224   6
   4  11  -1 283.275 23.1523   6
  -4 -11   1 302.189 23.7116   6
   3  11  -1 356.246 29.4912   6
  -3 -11   1 387.259 29.7534   6
   2  11  -1 879.363 65.9985   6
  -2 -11   1 827.107 67.2823   6
   1  11  -1 11.6845 4.21566   6
  -1 -11   1 10.5703 4.21552   6
   0  11  -1 40.7343 7.10028   6
   0 -11   1 41.2672 7.01014   6
  -1  11  -1 37.7703 6.63104   6
   1 -11   1 33.9597 6.00611   6
  -2  11  -1 28.2048 5.45052   6
   2 -11   1 35.9389 6.71872   6
  -3  11  -1 87.1411 9.66302   6
   3 -11   1 85.1291 9.81253   6
   3 -11   1 63.6267 9.30296   2
  -4  11  -1 3.12362 4.00771   6
   4 -11   1 1.38571 3.97887   2
   4 -11   1 1.66795 3.84819   6
  -5  11  -1 26.8730 5.50720   6
   5 -11   1 4.72181 3.78749   2
   5 -11   1 18.4041 5.03812   6
  -6  11  -1 3.64574 4.16549   6
   6 -11   1 3.37030 3.78864   6
  -7  11  -1 25.2031 5.59007   6
   7 -11   1 26.2266 5.58103   6
  -8  11  -1 62.6458 7.84446   6
   8 -11   1 65.3224 7.81439   6
   9 -11   1 151.235 13.1371   6
 -10  11  -1 45.0761 4.42841   6
   6  10  -1 14.1114 2.48903   6
  -6 -10   1 15.2486 2.54193   6
   5  10  -1 112.297 10.1974   6
  -5 -10   1 115.358 10.3806   6
   4  10  -1 181.976 16.4917   6
  -4 -10   1 154.273 15.2319   6
   3  10  -1 121.195 11.9044   6
  -3 -10   1 122.784 12.1969   6
   2  10  -1 23.7256 5.10955   6
  -2 -10   1 23.4117 5.28230   6
   1  10  -1 105.122 14.7701   6
   0  10  -1 218.049 19.2483   6
   0 -10   1 224.534 19.5002   6
  -1  10  -1 100.166 11.1952   6
   1 -10   1 134.507 11.9093   6
   1 -10   1 95.2003 11.2947   2
  -2  10  -1 38.1708 6.86736   6
   2 -10   1 57.4478 7.44958   6
   2 -10   1 30.2980 6.25758   2
  -3  10  -1 341.662 28.1110   6
   3 -10   1 336.526 28.2692   6
   3 -10   1 329.538 29.3185   2
  -4  10  -1 728.644 56.5211   6
   4 -10   1 698.269 56.4550   6
  -5  10  -1 442.675 36.1763   6
   5 -10   1 437.472 37.9392   2
   5 -10   1 439.812 36.1870   6
  -6  10  -1 80.7405 10.5071   6
   6 -10   1 116.047 15.8508   8
   6 -10   1 85.8097 10.5469   6
  -7  10  -1 19.8262 5.20941   6
   7 -10   1 18.4346 7.72897   8
   7 -10   1 36.9571 6.82169   2
   7 -10   1 12.9508 4.68959   6
  -8  10  -1 1474.43 109.162   6
   8 -10   1 1361.29 108.854   6
   9 -10   1 1755.91 133.848   6
 -10  10  -1 1005.94 85.5299   6
  10 -10   1 1237.95 86.1423   6
   7   9  -1 5.47642 1.61385   6
   6   9  -1 12.1196 3.12668   6
  -6  -9   1 16.6055 3.41209   6
   5   9  -1 140.993 13.5592   6
  -5  -9   1 73.3648 11.1739   6
   4   9  -1 108.889 11.2711   6
  -4  -9   1 116.623 11.6663   6
   3   9  -1 367.356 31.5676   6
  -3  -9   1 413.977 32.1387   6
   2   9  -1 999.624 79.5377   6
  -2  -9   1 1061.85 79.9636   6
   1   9  -1 207.279 18.5560   6
  -1  -9   1 215.386 19.3061   2
  -1  -9   1 220.000 18.8932   6
   0   9  -1 237.403 19.5693   6
   0  -9   1 223.832 19.6839   6
   0  -9   1 221.360 20.5966   2
  -1   9  -1 847.912 65.2911   6
   1  -9   1 884.768 66.9574   2
   1  -9   1 793.907 65.4622   6
  -2   9  -1 548.985 43.3405   6
   2  -9   1 516.917 43.8927   2
  -3   9  -1 1730.59 132.221   6
   3  -9   1 1678.35 133.029   6
   3  -9   1 1773.93 134.041   2
  -4   9  -1 1427.61 109.141   6
   4  -9   1 1383.19 109.129   6
   4  -9   1 1439.45 111.093   2
  -5   9  -1 665.852 53.8361   6
   5  -9   1 679.693 53.8418   6
   5  -9   1 688.525 56.0890   2
  -6   9  -1 16.6437 5.22423   6
   6  -9   1 23.9666 5.50609   6
   6  -9   1 31.6771 7.60798   2
   6  -9   1 25.7963 9.43413   8
  -7   9  -1 176.877 17.1231   6
   7  -9   1 175.367 19.3781   2
   7  -9   1 163.473 22.0901   8
   7  -9   1 195.071 17.2036   6
  -8   9  -1 142.971 14.9624   6
   8  -9   1 166.790 15.0967   6
   8  -9   1 141.775 19.1882   8
   8  -9   1 148.952 17.0300   2
 -10   9  -1 331.934 26.8031   6
  10  -9   1 324.555 26.5223   6
 -11   9  -1 85.0609 8.17677   6
  11  -9   1 94.9224 8.04697   6
   8   8  -1 17.3210 2.43779   6
   7   8  -1 385.353 30.2351   6
  -7  -8   1 385.688 30.3052   6
   6   8  -1 755.221 64.6144   6
  -6  -8   1 852.592 64.4759   6
   5   8  -1 57.0958 7.86528   6
  -5  -8   1 55.2531 8.08146   6
   4   8  -1 15.2751 7.46145   6
  -4  -8   1 25.8940 5.81812   6
   3   8  -1 155.450 14.3512   6
  -3  -8   1 150.896 14.4911   6
   2   8  -1 556.616 42.7252   6
  -2  -8   1 550.106 42.9271   6
  -2  -8   1 503.943 43.6527   2
   1   8  -1 623.870 49.6747   6
  -1  -8   1 645.229 49.9852   6
  -1  -8   1 648.130 52.2479   2
  -1  -8   1 621.677 67.7954   3
   0   8  -1 26.1966 4.94621   6
   0  -8   1 26.2816 4.86858   6
   0  -8   1 37.9491 6.29762   2
   0  -8   1 20.3472 10.7558   3
  -1   8  -1 1498.11 117.010   6
   1  -8   1 1741.53 136.635   3
   1  -8   1 1388.00 117.106   6
   1  -8   1 1542.63 118.574   2
  -2   8  -1 197.057 17.4336   6
   2  -8   1 215.935 19.2233   2
   2  -8   1 196.704 17.5212   6
  -3   8  -1 1565.49 117.153   6
   3  -8   1 1488.41 117.158   6
  -4   8  -1 3452.29 277.449   6
   4  -8   1 3572.79 277.591   6
   4  -8   1 3975.15 280.021   2
   5  -8   1 5.24018 4.82624   2
  -6   8  -1 330.915 28.5631   6
   6  -8   1 351.922 28.5334   6
   6  -8   1 336.573 34.8678   8
   6  -8   1 336.759 31.3567   2
  -7   8  -1 33.2916 6.54298   6
   7  -8   1 36.5053 6.93834   6
   7  -8   1 31.6778 9.89003   8
   7  -8   1 39.0364 9.09121   2
  -8   8  -1 184.673 17.4761   6
   8  -8   1 172.018 19.9171   2
   8  -8   1 167.121 21.8490   8
   8  -8   1 197.865 17.2690   6
   9  -8   1 2.94123 3.81044   6
 -10   8  -1 37.5045 6.60746   6
  10  -8   1 37.5911 6.30671   6
 -11   8  -1 240.421 18.6475   6
  11  -8   1 211.365 18.3555   6
   8   7  -1 80.3076 7.44813   6
  -8  -7   1 75.5099 7.54343   6
   7   7  -1 107.700 12.9528   6
  -7  -7   1 129.370 11.6406   6
   6   7  -1 39.7176 6.89554   6
  -6  -7   1 43.6237 7.35636   6
   5   7  -1 111.787 11.2248   6
  -5  -7   1 98.0053 13.9615   6
   4   7  -1 59.2893 8.14629   6
  -4  -7   1 73.8204 8.68679   6
   3   7  -1 277.297 23.3952   6
  -3  -7   1 286.846 38.2896   3
   2   7  -1 44.2693 5.83893   6
  -2  -7   1 42.9843 6.27269   2
  -2  -7   1 42.2653 5.95781   6
  -2  -7   1 36.5632 13.4063   3
   1   7  -1 808.200 65.8918   6
  -1  -7   1 917.137 82.0113   3
  -1  -7   1 856.563 67.3548   2
   0   7  -1 8.57660 6.25311   1
   0   7  -1 8.64092 2.51871   6
   0  -7   1 12.6208 3.53010   2
   0  -7   1 9.95046 7.80597   3
  -1   7  -1 1142.52 100.832   1
   1  -7   1 1324.58 108.361   3
   1  -7   1 1173.62 100.392   1
   1  -7   1 1211.60 94.2657   2
  -2   7  -1 2349.38 192.711   1
   2  -7   1 2554.05 185.180   2
   2  -7   1 2337.51 191.642   1
  -3   7  -1 18.9595 6.71268   1
  -3   7  -1 22.0496 4.03641   6
   3  -7   1 22.7394 5.55607   2
   3  -7   1 27.7314 8.11416   1
   3  -7   1 25.1698 4.37811   6
  -4   7  -1 113.830 11.1016   6
   4  -7   1 127.107 18.6215   2
  -5   7  -1 29.9174 5.46296   6
   5  -7   1 36.7324 5.53361   6
   5  -7   1 30.4737 7.61878   2
  -6   7  -1 1606.77 123.330   6
   6  -7   1 1577.96 125.668   2
   6  -7   1 1584.90 123.033   6
   6  -7   1 1612.05 129.483   8
  -7   7  -1 1244.03 94.5580   6
   7  -7   1 1177.43 98.1156   2
   7  -7   1 1225.80 94.2998   6
   7  -7   1 1232.25 101.810   8
  -8   7  -1 221.067 20.2815   6
   8  -7   1 250.044 20.2671   6
   8  -7   1 197.846 24.6553   8
   8  -7   1 221.844 23.5662   2
  -9   7  -1 13.1675 4.96821   6
   9  -7   1 20.4658 6.44057   2
   9  -7   1 18.6518 4.90934   6
 -10   7  -1 611.427 49.4536   6
  10  -7   1 552.935 47.5413   6
 -11   7  -1 177.393 15.6983   6
  11  -7   1 188.869 15.5760   6
   9   6  -1 104.957 9.36610   6
  -9  -6   1 118.088 10.0019   6
   8   6  -1 34.7892 5.42776   6
  -8  -6   1 30.9432 5.43482   6
   7   6  -1 22.4175 4.75203   6
  -7  -6   1 16.9021 4.67663   6
   6   6  -1 16.6100 4.82154   6
  -6  -6   1 25.7232 5.91079   6
   5   6  -1 1481.68 116.203   6
  -5  -6   1 1553.29 116.673   6
  -4  -6   1 1651.37 126.970   6
   3   6  -1 142.500 13.0499   6
  -3  -6   1 147.010 23.9555   3
  -3  -6   1 146.104 13.2662   6
   2   6  -1 683.552 54.0582   6
  -2  -6   1 715.857 67.8570   3
   1   6  -1 34.2277 8.43690   1
  -1  -6   1 20.1245 9.48024   3
  -1  -6   1 10.5603 5.58075   1
   0   6  -1 1052.51 84.2844   1
   0  -6   1 982.568 84.0978   1
   0  -6   1 1051.87 89.8233   3
   0  -6   1 980.024 78.8030   2
  -1   6  -1 548.788 49.1587   1
   1  -6   1 538.265 44.0834   2
   1  -6   1 535.705 48.7579   1
   1  -6   1 584.365 54.5385   3
  -2   6  -1 73.6399 11.7831   1
   2  -6   1 82.7739 11.9894   1
   2  -6   1 98.7254 9.97231   2
   2  -6   1 103.034 18.3882   3
  -3   6  -1 240.865 26.2148   1
   3  -6   1 244.238 25.4611   1
   3  -6   1 286.443 23.2287   2
  -4   6  -1 938.908 88.1749   1
   4  -6   1 975.563 76.2155   2
  -5   6  -1 1669.79 118.904   6
   5  -6   1 1424.61 118.434   6
  -6   6  -1 690.655 54.5350   6
   6  -6   1 725.172 57.9025   2
   6  -6   1 676.563 54.3541   6
   6  -6   1 702.591 60.6792   8
  -7   6  -1 306.123 25.6292   6
   7  -6   1 292.939 30.7764   8
   7  -6   1 320.936 29.2922   2
   7  -6   1 304.613 25.4723   6
   8  -6   1 166.826 19.6711   2
   8  -6   1 184.315 16.4303   6
  -9   6  -1 1735.62 130.254   6
   9  -6   1 1661.12 133.955   2
   9  -6   1 1689.42 129.855   6
 -10   6  -1 699.028 53.7117   6
  10  -6   1 663.697 53.3700   6
 -11   6  -1 116.759 10.3951   6
 -11   6  -1 90.1714 8.96747   4
  11  -6   1 111.218 10.0585   6
   9   5  -1 101.477 9.23225   6
  -9  -5   1 94.0534 9.17785   6
   8   5  -1 155.680 14.2720   6
   7   5  -1 37.3542 6.70396   6
  -7  -5   1 46.1306 7.23746   6
   6   5  -1 32.8888 6.36406   6
  -6  -5   1 41.7303 6.89928   6
   5   5  -1 1468.95 106.055   6
  -5  -5   1 1252.00 137.705   3
   4   5  -1 2309.83 169.533   6
  -4  -5   1 2237.41 169.876   6
  -4  -5   1 2133.64 183.635   3
   3   5  -1 1237.34 93.6315   1
   3   5  -1 905.567 75.8193   6
  -3  -5   1 932.713 87.7383   3
   2   5  -1 73.3056 11.4867   1
  -2  -5   1 73.1904 14.6654   3
  -2  -5   1 77.8489 11.1138   1
   1   5  -1 1106.33 86.1661   1
  -1  -5   1 969.970 89.7149   3
  -1  -5   1 1088.79 86.8032   1
   0   5  -1 5373.02 401.397   1
   0  -5   1 5619.97 402.027   1
   0  -5   1 4778.14 404.726   3
  -1   5  -1 2095.63 163.966   1
   1  -5   1 2041.81 159.765   2
   1  -5   1 2306.67 169.519   3
   1  -5   1 1931.18 166.407   1
  -2   5  -1 178.650 19.0029   1
   2  -5   1 177.319 16.4193   2
   2  -5   1 187.647 18.7910   1
   2  -5   1 191.535 24.3418   3
  -3   5  -1 34.7506 6.55091   1
   3  -5   1 51.0388 6.65938   2
   3  -5   1 34.0052 6.52150   1
  -4   5  -1 983.849 82.7110   1
   4  -5   1 1017.98 82.5991   1
   4  -5   1 1042.83 79.8641   2
   5  -5   1 1293.02 108.884   1
   5  -5   1 1399.09 105.439   2
  -6   5  -1 163.414 14.7962   6
   6  -5   1 155.920 14.5978   6
   6  -5   1 219.252 18.4636   2
  -7   5  -1 1757.22 122.893   6
   7  -5   1 1534.28 126.557   8
   7  -5   1 1564.00 125.084   2
   7  -5   1 1512.71 121.767   6
   8  -5   1 30.4521 5.59335   6
   8  -5   1 39.4008 8.94676   2
   8  -5   1 29.1903 8.18297   8
  -9   5  -1 192.880 17.7702   6
   9  -5   1 200.416 17.6719   6
   9  -5   1 194.367 20.4791   2
 -10   5  -1 378.404 30.3956   6
  10  -5   1 358.602 30.0373   6
 -11   5  -1 202.726 17.4261   6
  11  -5   1 200.441 17.1650   6
 -12   5  -1 0.24129 1.14751   6
  12  -5   1 2.81466 1.58865   6
  10   4  -1 530.170 46.3627   6
 -10  -4   1 684.250 46.9440   6
   9   4  -1 383.615 31.1110   6
  -9  -4   1 394.659 31.2777   6
   8   4  -1 124.677 12.3641   6
  -8  -4   1 125.276 12.5171   6
   7   4  -1 49.2627 7.34155   6
  -7  -4   1 49.6064 7.57233   6
   6   4  -1 253.439 21.5645   6
  -6  -4   1 256.527 21.9824   6
   5   4  -1 274.142 22.3751   6
  -5  -4   1 274.734 22.7226   6
  -5  -4   1 255.586 32.7051   3
   4   4  -1 15.9557 3.31969   6
  -4  -4   1 19.4854 8.61123   3
   3   4  -1 30.5799 6.93862   1
  -3  -4   1 39.2094 8.50668   1
  -3  -4   1 37.1674 11.0731   3
   2   4  -1 508.415 45.7297   1
  -2  -4   1 538.921 46.3529   1
  -2  -4   1 536.991 49.4522   3
   1   4  -1 160.527 16.9799   1
  -1  -4   1 173.179 17.4184   1
  -1  -4   1 143.816 19.0762   3
   0   4  -1 1.50698 1.95494   1
   0   4  -1 1.43074 3.17914   3
   0  -4   1 12.1221 6.01369   3
   0  -4   1 12.0828 3.93688   1
  -1   4  -1 445.749 44.0317   3
  -1   4  -1 468.322 40.2148   1
   1  -4   1 503.226 44.8394   3
   1  -4   1 491.008 40.3263   1
   1  -4   1 469.257 37.6780   2
  -2   4  -1 135.873 13.7044   1
  -2   4  -1 103.780 15.7693   3
   2  -4   1 133.118 12.1883   2
   2  -4   1 139.630 13.5607   1
   2  -4   1 148.085 18.3836   3
  -3   4  -1 3386.47 255.548   1
   3  -4   1 3290.89 255.268   1
  -4   4  -1 2448.43 187.399   1
   4  -4   1 2463.74 187.285   1
   4  -4   1 2347.55 184.556   2
  -5   4  -1 1136.18 96.7258   1
   5  -4   1 1175.24 96.7378   1
   5  -4   1 1276.37 93.5366   2
   6  -4   1 156.849 16.4545   8
   6  -4   1 145.724 13.0067   6
   7  -4   1 115.573 14.2029   8
   7  -4   1 136.834 14.3345   2
   7  -4   1 116.655 11.4244   6
  -8   4  -1 127.368 12.7204   6
   8  -4   1 134.972 15.2302   2
   8  -4   1 145.348 12.7446   6
   8  -4   1 108.413 14.4106   8
  -9   4  -1 1066.12 85.1425   6
   9  -4   1 1099.69 84.5719   6
 -10   4  -1 277.602 23.6025   6
  10  -4   1 279.594 23.3846   6
 -11   4  -1 14.3772 4.11060   6
  11  -4   1 17.5550 3.91427   6
  12  -4   1 23.2217 3.75570   6
  10   3  -1 233.111 19.1328   6
   9   3  -1 104.929 10.7350   6
   8   3  -1 91.9410 9.95228   6
  -8  -3   1 82.7124 9.91587   6
   7   3  -1 9.07778 3.80449   6
  -7  -3   1 7.19828 3.89691   6
   6   3  -1 814.544 60.0818   6
  -6  -3   1 766.717 59.4303   6
  -6  -3   1 684.902 70.2934   3
   5   3  -1 410.131 31.5537   6
  -5  -3   1 405.453 31.8470   6
  -5  -3   1 357.413 44.1073   3
   4   3  -1 441.891 41.4199   1
  -4  -3   1 407.761 39.4862   3
  -4  -3   1 315.053 38.3451   1
   3   3  -1 752.909 62.6515   1
  -3  -3   1 745.241 65.6482   3
  -3  -3   1 778.765 63.1836   1
   2   3  -1 258.612 28.3754   3
   2   3  -1 286.860 25.7931   1
  -2  -3   1 279.734 25.8727   1
  -2  -3   1 319.252 32.2005   3
   1   3  -1 276.163 24.0919   1
   1   3  -1 255.984 26.5413   3
  -1  -3   1 263.105 23.9988   1
  -1  -3   1 273.450 26.2806   3
   0   3  -1 754.626 63.6978   3
   0   3  -1 800.605 60.5390   1
   0  -3   1 805.826 60.8136   1
   0  -3   1 660.169 61.9806   3
  -1   3  -1 6802.15 503.225   1
   1  -3   1 6505.93 502.958   1
  -3   3  -1 185.241 21.8874   3
  -3   3  -1 230.319 20.2527   1
   3  -3   1 235.654 18.9593   2
   3  -3   1 254.758 20.5952   1
  -4   3  -1 158.022 19.5965   3
  -4   3  -1 191.382 18.1418   1
   4  -3   1 204.332 18.4213   1
   4  -3   1 190.276 16.2556   2
   5  -3   1 108.692 11.0929   2
   5  -3   1 113.104 11.9354   8
   5  -3   1 106.375 12.7005   1
  -6   3  -1 68.3434 7.16669   6
   6  -3   1 68.1426 7.07274   6
   6  -3   1 77.5506 9.15879   2
   6  -3   1 73.7724 9.25735   8
  -7   3  -1 88.2264 9.48248   6
   7  -3   1 96.9510 11.5033   8
   7  -3   1 105.439 11.5044   2
   7  -3   1 91.2089 9.36222   6
  -8   3  -1 247.638 21.1823   6
   8  -3   1 243.813 20.9841   6
   8  -3   1 232.977 25.3661   8
   8  -3   1 260.833 23.5846   2
 -10   3  -1 337.451 27.7187   6
  10  -3   1 331.597 27.4760   6
 -11   3  -1 230.573 19.0770   6
  11  -3   1 219.914 18.7437   6
 -12   3  -1 18.5694 3.33642   6
  11   2  -1 4.30127 1.90771   6
  10   2  -1 126.377 11.4586   6
 -10  -2   1 117.867 11.3384   6
   9   2  -1 481.952 38.0157   6
  -9  -2   1 468.783 38.2224   6
   8   2  -1 232.743 19.9163   6
  -8  -2   1 222.786 20.1842   6
   7   2  -1 58.2818 6.67177   6
  -7  -2   1 50.0475 6.77207   6
  -7  -2   1 6.29188 10.4514   3
   6   2  -1 353.834 28.1830   6
  -6  -2   1 329.832 37.2424   3
  -6  -2   1 360.371 28.5081   6
   5   2  -1 20.6322 3.97969   8
   5   2  -1 26.9050 3.77727   6
   5   2  -1 1.19369 5.18986   1
  -5  -2   1 33.7272 9.97448   3
   4   2  -1 1746.51 128.598   8
   4   2  -1 1597.16 132.206   1
  -4  -2   1 1699.48 135.197   3
   3   2  -1 121.206 10.8675   8
   3   2  -1 119.124 12.8133   1
  -3  -2   1 123.873 16.0415   1
   2   2  -1 428.833 32.6310   8
   2   2  -1 410.948 34.2765   1
  -2  -2   1 399.801 34.2334   1
  -2  -2   1 415.011 36.4763   3
   1   2  -1 1057.59 87.7623   3
   1   2  -1 1177.03 84.7581   8
   1   2  -1 1103.10 86.0226   1
  -1  -2   1 1072.84 85.9825   1
  -1  -2   1 1137.84 87.8286   3
   0   2  -1 258.929 23.4146   3
   0   2  -1 244.989 21.5159   1
   0  -2   1 259.021 23.1029   3
   0  -2   1 257.519 21.7981   1
  -1   2  -1 208.876 16.0133   1
  -1   2  -1 161.722 17.7371   3
   1  -2   1 177.828 15.2516   2
   1  -2   1 180.273 18.0637   3
   1  -2   1 210.046 15.9866   1
  -2   2  -1 1094.61 79.8629   1
  -2   2  -1 914.461 81.0035   3
   2  -2   1 1003.92 78.7657   2
   2  -2   1 1120.94 79.9523   1
  -3   2  -1 1028.71 80.6301   1
  -3   2  -1 1019.07 82.1507   3
   3  -2   1 989.826 78.9797   2
   3  -2   1 1094.95 80.8385   1
   4  -2   1 3728.59 286.208   1
   4  -2   1 3763.72 284.005   8
   5  -2   1 1460.42 118.342   2
   5  -2   1 1643.54 122.692   1
   5  -2   1 1576.18 119.130   8
   5  -2   1 1505.42 122.033   1
  -6   2  -1 125.012 16.4194   3
   6  -2   1 149.238 13.5316   8
   6  -2   1 138.178 17.3793   1
   6  -2   1 125.609 13.1081   2
   6  -2   1 137.796 12.1486   6
  -7   2  -1 87.8643 14.5012   3
  -7   2  -1 106.373 10.0323   6
   7  -2   1 97.5577 10.9527   8
   7  -2   1 97.7658 11.3814   2
   7  -2   1 105.932 9.86216   6
  -8   2  -1 904.873 69.2490   6
   8  -2   1 875.429 69.0714   6
   9  -2   1 381.275 33.1771   6
 -10   2  -1 275.154 23.6983   6
  10  -2   1 288.357 23.6373   6
 -11   2  -1 57.1331 7.20141   6
  11  -2   1 60.5882 7.06010   6
  11   1  -1 32.4597 4.66119   6
 -11  -1   1 26.7711 4.23756   6
  10   1  -1 355.597 29.4567   6
 -10  -1   1 349.753 28.6469   6
   9   1  -1 2314.71 171.678   6
  -9  -1   1 2196.30 171.803   6
   8   1  -1 315.412 26.0858   6
  -8  -1   1 312.597 26.2732   6
   7   1  -1 95.4865 9.98593   6
  -7  -1   1 114.573 10.9399   6
  -7  -1   1 87.4248 16.8022   3
   6   1  -1 80.8267 8.55419   8
   6   1  -1 82.9041 8.14259   6
  -6  -1   1 77.4033 14.0498   3
   5   1  -1 1206.87 100.626   1
   5   1  -1 1272.42 96.2735   8
   5   1  -1 1199.37 100.302   1
  -5  -1   1 1308.92 103.280   3
   4   1  -1 4272.63 311.164   8
   4   1  -1 3979.17 314.248   1
   4   1  -1 4045.86 314.007   1
  -4  -1   1 4151.98 316.344   3
   3   1  -1 4530.08 343.906   1
   2   1  -1 57.8972 6.08776   1
   2   1  -1 53.7138 5.18024   8
  -2  -1   1 46.1274 5.68577   1
  -2  -1   1 50.3751 7.47923   3
   1   1  -1 1662.43 116.841   8
   1   1  -1 1424.51 117.242   1
  -1  -1   1 1539.93 117.342   1
   0   1  -1 1653.79 126.163   1
   0  -1   1 1672.60 126.289   1
  -1   1  -1 203.375 19.1645   3
  -1   1  -1 242.627 18.5836   1
   1  -1   1 237.729 18.2227   2
   1  -1   1 251.796 18.7898   1
  -2   1  -1 1090.12 80.3505   1
   2  -1   1 1077.48 80.3373   1
   2  -1   1 964.616 79.1631   2
   3  -1   1 371.766 28.4766   8
   3  -1   1 330.602 28.0919   2
   3  -1   1 378.207 29.9347   1
   3  -1   1 357.961 29.8819   1
   4  -1   1 171.107 15.5086   2
   4  -1   1 178.905 18.8115   1
   4  -1   1 203.010 15.8550   8
   4  -1   1 185.584 17.7355   1
   5  -1   1 474.845 37.8755   2
   5  -1   1 484.866 37.9006   8
   5  -1   1 461.936 41.3437   1
   5  -1   1 473.975 41.2814   1
  -6   1  -1 68.8085 6.91727   6
  -6   1  -1 66.5833 10.8308   3
   6  -1   1 64.3993 8.01279   2
   6  -1   1 62.1598 6.65539   6
   6  -1   1 64.4413 8.77785   8
  -7   1  -1 505.294 38.2018   6
  -7   1  -1 414.408 43.8265   3
   7  -1   1 510.754 38.1410   6
  -8   1  -1 26.7378 5.15137   6
   8  -1   1 19.4066 4.77047   6
  -9   1  -1 850.879 65.1611   6
   9  -1   1 816.685 64.9569   6
 -10   1  -1 20.3496 4.90706   6
  10  -1   1 23.7666 4.98138   6
 -11   1  -1 44.6103 6.22888   6
  11  -1   1 48.8036 6.09902   6
  11   0  -1 18.4038 3.48121   6
 -11   0   1 9.45549 2.81364   6
  10   0  -1 168.668 15.2747   6
   9   0  -1 445.439 35.0095   6
  -9   0   1 419.105 35.0623   6
   8   0  -1 883.808 67.5858   6
  -8   0   1 856.427 67.7525   6
   7   0  -1 449.906 36.0867   6
  -7   0   1 445.478 36.3346   6
  -7   0   1 474.073 46.4707   3
   6   0  -1 96.3461 9.06736   6
   6   0  -1 100.308 10.2458   8
  -6   0   1 98.2317 15.1658   3
  -6   0   1 95.1491 9.45873   6
   5   0  -1 669.594 55.5011   1
   5   0  -1 601.604 54.6042   1
   5   0  -1 682.508 52.9360   8
  -5   0   1 664.269 57.2692   3
   4   0  -1 596.841 43.5521   8
   4   0  -1 532.231 45.3027   1
   4   0  -1 542.237 43.0407   2
   4   0  -1 567.148 45.8613   1
  -4   0   1 506.399 49.8658   3
   3   0  -1 9.21015 2.34200   1
   3   0  -1 6.41030 1.77066   2
   3   0  -1 5.94928 2.05715   8
   3   0  -1 6.78331 1.82013   1
   2   0  -1 155.499 13.6353   2
   2   0  -1 173.048 14.7018   1
   2   0  -1 187.047 14.0788   8
   2   0  -1 166.554 14.5283   1
   1   0  -1 141.037 11.4912   1
   1   0  -1 134.507 11.1277   2
   1   0  -1 149.736 11.4238   8
   0   0  -1 6.85147 0.86957   8
  -1   0  -1 12.3295 1.69705   3
   1   0   1 14.5810 1.84891   1
   1   0   1 11.0144 1.30872   2
   2   0   1 1767.23 130.469   8
   2   0   1 1788.66 132.094   1
   2   0   1 1626.67 131.897   1
  -3   0  -1 8.87001 3.11372   3
   3   0   1 5.24631 1.75705   2
   3   0   1 12.8880 3.16111   1
   3   0   1 5.75231 2.11087   1
   3   0   1 10.3762 1.87794   8
  -4   0  -1 12.7513 4.56636   3
   4   0   1 5.89640 2.31149   1
   4   0   1 10.1468 2.22991   8
   4   0   1 5.20320 2.36292   1
   4   0   1 9.65729 2.46611   2
  -5   0  -1 180.866 19.6954   3
   5   0   1 182.669 19.1528   1
   5   0   1 178.353 15.9008   2
   5   0   1 199.707 15.5632   8
   5   0   1 166.481 19.0351   1
  -6   0  -1 151.206 12.8846   6
  -6   0  -1 135.502 17.5385   3
   6   0   1 148.006 13.0686   6
  -7   0  -1 729.297 58.1715   6
   7   0   1 763.857 58.1354   6
  -8   0  -1 632.132 50.3844   6
   8   0   1 644.472 50.2856   6
  -9   0  -1 534.640 42.7410   6
   9   0   1 534.937 42.6098   6
  10   0   1 668.458 53.3782   6
 -11   0  -1 94.4637 9.56559   6
  11   0   1 109.594 9.88290   6
  12  -1  -1 15.2422 2.30232   6
  11  -1  -1 13.4338 3.44376   6
 -11   1   1 16.1666 3.80469   6
  10  -1  -1 49.6015 7.31856   6
 -10   1   1 46.6961 8.17523   6
   9  -1  -1 33.2400 6.14161   6
  -9   1   1 28.9081 5.65581   6
   8  -1  -1 67.5450 7.96478   6
  -8   1   1 59.5357 7.81785   6
   7  -1  -1 4.92179 2.79295   6
   7  -1  -1 6.70720 3.48809   8
  -7   1   1 4.38886 2.66370   6
  -7   1   1 3.25932 4.85062   3
   6  -1  -1 14.3282 3.68142   8
   6  -1  -1 11.3594 3.62790   2
   6  -1  -1 14.2670 3.02414   6
  -6   1   1 12.1957 5.98412   3
   5  -1  -1 22.1662 5.72794   1
   5  -1  -1 24.0734 4.50257   2
   5  -1  -1 27.3592 6.01797   1
   5  -1  -1 28.3827 4.80986   8
   4  -1  -1 2019.34 154.670   1
   4  -1  -1 1978.90 154.716   1
   4  -1  -1 2147.93 153.018   8
   4  -1  -1 1868.12 152.189   2
   3  -1  -1 410.498 32.6929   2
   3  -1  -1 397.210 34.0320   1
   3  -1  -1 445.355 33.3300   8
   2  -1  -1 92.6057 8.40739   8
   2  -1  -1 87.5970 7.86093   2
   2  -1  -1 89.9634 8.52183   1
  -2   1   1 100.159 8.77759   1
   1  -1  -1 19.1168 2.52449   1
   1  -1  -1 22.4974 2.31619   2
  -1   1   1 27.8126 2.80108   1
   0   1   1 3564.96 269.395   1
  -2  -1  -1 4696.83 363.108   1
   2   1   1 4897.42 363.130   1
  -3  -1  -1 332.640 29.1262   3
   3   1   1 310.929 27.9986   1
   3   1   1 336.453 25.4014   8
  -4  -1  -1 47.5194 8.70527   3
   4   1   1 48.2022 7.11990   1
   4   1   1 59.2808 5.14793   8
   4   1   1 54.9417 7.82246   1
  -5  -1  -1 696.710 56.3227   3
   5   1   1 696.878 55.8336   1
   5   1   1 502.111 58.5860   1
  -6  -1  -1 429.336 44.5631   3
  -6  -1  -1 520.560 38.5330   6
   6   1   1 500.840 38.3542   6
  -7  -1  -1 25.0043 4.90744   6
   7   1   1 30.3793 5.41622   6
  -8  -1  -1 20.3526 4.96092   6
   8   1   1 20.3470 4.88311   6
  -9  -1  -1 528.007 42.8942   6
   9   1   1 547.053 42.8278   6
 -10  -1  -1 840.574 66.7756   6
  10   1   1 886.039 66.6959   6
 -11  -1  -1 184.086 14.3865   6
  11   1   1 160.645 14.0068   6
  12  -2  -1 100.608 8.49581   6
  11  -2  -1 263.336 21.0594   6
 -11   2   1 247.373 21.2469   6
  10  -2  -1 118.054 11.6917   6
 -10   2   1 113.932 11.9030   6
   8  -2  -1 553.866 43.4162   6
  -8   2   1 543.651 43.6198   6
   7  -2  -1 1994.34 147.906   6
   7  -2  -1 1982.44 150.148   2
  -7   2   1 2018.70 148.225   6
  -7   2   1 1772.02 157.988   3
   6  -2  -1 584.086 47.4928   2
   6  -2  -1 611.795 45.7961   6
   6  -2  -1 564.992 47.9608   8
   5  -2  -1 444.126 40.1010   1
   5  -2  -1 465.376 40.4996   1
   5  -2  -1 460.399 37.3743   2
   5  -2  -1 482.120 38.2909   8
   4  -2  -1 215.186 18.5709   2
   4  -2  -1 245.901 19.7338   8
   4  -2  -1 219.549 20.4280   1
  -4   2   1 207.630 20.4278   1
   3  -2  -1 983.434 76.1686   1
   3  -2  -1 986.077 75.6671   8
   3  -2  -1 936.148 74.6494   2
  -3   2   1 993.791 76.3867   1
   2  -2  -1 2328.82 166.233   1
  -2   2   1 2029.98 167.328   1
   1  -2  -1 1387.44 114.124   2
   1  -2  -1 1533.92 115.292   1
  -1   2   1 1618.07 115.605   1
  -1   2   1 1499.23 117.318   3
   0  -2  -1 430.162 35.9691   2
   0  -2  -1 481.705 40.2125   3
   0  -2  -1 521.249 38.3962   1
   0   2   1 405.683 39.4232   3
   0   2   1 526.467 38.3899   1
  -1  -2  -1 272.454 21.1678   1
  -1  -2  -1 197.324 21.7872   3
   1   2   1 236.813 22.5581   3
   1   2   1 259.659 20.9224   1
  -2  -2  -1 5977.84 451.402   1
   2   2   1 5936.32 451.242   1
  -3  -2  -1 3695.04 276.985   1
  -3  -2  -1 3541.05 278.177   3
   3   2   1 3619.33 276.704   1
  -4  -2  -1 2446.49 198.596   3
   4   2   1 2640.37 197.660   1
  -5  -2  -1 830.279 75.7423   3
  -5  -2  -1 845.107 68.5510   6
   5   2   1 1071.67 83.1345   1
  -6  -2  -1 96.4551 15.1558   3
  -6  -2  -1 86.5889 9.10474   6
   6   2   1 84.7047 8.87532   6
  -7  -2  -1 99.2040 10.4069   6
   7   2   1 94.5620 10.0723   6
  -9  -2  -1 27.3156 5.53661   6
   9   2   1 24.2941 5.08917   6
 -10  -2  -1 0.99354 2.56259   6
  10   2   1 1.89380 2.70157   6
 -11  -2  -1 133.647 12.5447   6
  11   2   1 177.664 12.9521   6
  12  -3  -1 124.344 10.4186   6
  11  -3  -1 27.7307 5.07836   6
 -11   3   1 16.0743 4.07883   6
  10  -3  -1 34.7112 5.73575   6
 -10   3   1 24.7214 5.22124   6
   9  -3  -1 364.686 29.9983   6
   8  -3  -1 675.739 60.6504   8
   8  -3  -1 781.765 60.7239   2
   8  -3  -1 748.098 57.5242   6
  -8   3   1 740.063 57.8086   6
   7  -3  -1 31.6583 5.20028   6
   7  -3  -1 21.6494 7.48801   8
   7  -3  -1 25.1929 6.53286   2
  -7   3   1 36.4496 5.36407   6
   6  -3  -1 1314.34 100.198   8
   6  -3  -1 1224.12 98.8131   2
   5  -3  -1 630.630 51.0396   2
   5  -3  -1 629.244 54.0648   1
   5  -3  -1 637.595 52.2412   8
  -5   3   1 668.656 55.0618   1
   4  -3  -1 113.585 12.4987   1
   4  -3  -1 124.639 12.6825   8
   4  -3  -1 118.863 11.4144   2
  -4   3   1 119.047 13.0783   1
   3  -3  -1 1738.38 136.017   2
   3  -3  -1 1790.29 137.742   1
  -3   3   1 1835.53 138.024   1
  -3   3   1 1781.35 141.648   3
   2  -3  -1 105.194 9.27881   2
  -2   3   1 95.8124 12.5240   3
  -2   3   1 104.175 10.4903   1
   1  -3  -1 193.214 15.7223   2
   1  -3  -1 226.989 21.9352   3
   1  -3  -1 201.241 17.4979   1
  -1   3   1 193.110 17.7708   1
  -1   3   1 154.001 19.1344   3
   0  -3  -1 817.728 63.6875   1
   0  -3  -1 762.292 60.5746   2
   0  -3  -1 794.032 66.4775   3
   0   3   1 748.032 66.2318   3
   0   3   1 847.224 64.0355   1
  -1  -3  -1 18.1478 6.46875   3
  -1  -3  -1 13.3976 3.47985   1
   1   3   1 22.2214 5.17201   1
   1   3   1 18.2332 6.22324   3
  -2  -3  -1 3684.24 271.427   1
   2   3   1 3495.13 270.815   1
   2   3   1 3430.05 276.772   3
  -3  -3  -1 1452.49 124.877   3
  -3  -3  -1 1638.44 123.841   1
   3   3   1 1578.07 123.155   1
  -4  -3  -1 391.836 36.5869   1
  -4  -3  -1 367.552 38.1308   3
   4   3   1 411.479 37.3861   1
  -5  -3  -1 1.35573 2.37881   6
  -5  -3  -1 -0.7243 3.79497   3
   5   3   1 1.57378 2.19343   6
  -6  -3  -1 2.97336 3.40492   6
  -7  -3  -1 505.546 40.1897   6
   7   3   1 492.883 39.8617   6
  -8  -3  -1 30.4853 5.84572   6
   8   3   1 25.2710 5.32417   6
   9   3   1 3.94455 5.16619   6
 -10  -3  -1 44.4482 5.72032   6
  10   3   1 56.2397 7.24243   6
  12  -4  -1 60.6262 5.85299   6
  11  -4  -1 9.18167 3.39726   6
 -11   4   1 5.87777 3.25249   6
  10  -4  -1 52.8791 7.61130   6
 -10   4   1 57.4170 8.12867   6
  -9   4   1 227.731 20.2363   6
   8  -4  -1 194.985 20.8337   8
   8  -4  -1 188.085 17.1102   6
   8  -4  -1 191.203 20.4272   2
  -8   4   1 204.558 17.6641   6
   7  -4  -1 60.1093 9.77317   2
   7  -4  -1 66.3002 10.7598   8
   7  -4  -1 71.5672 7.72381   6
   6  -4  -1 362.997 30.3406   2
   6  -4  -1 327.891 27.3375   6
   6  -4  -1 352.757 31.5803   8
  -6   4   1 335.689 27.5459   6
   5  -4  -1 702.518 55.2168   8
   5  -4  -1 647.908 52.9915   2
   5  -4  -1 621.625 55.8364   1
  -5   4   1 667.978 57.0153   1
   4  -4  -1 524.805 42.0815   2
   4  -4  -1 525.486 44.3623   1
  -4   4   1 515.623 44.7524   1
   3  -4  -1 788.636 64.1035   1
  -3   4   1 803.575 64.7442   1
   2  -4  -1 54.5625 6.14239   2
   2  -4  -1 53.6967 7.06144   1
  -2   4   1 49.6329 7.38162   1
   1  -4  -1 277.965 24.3598   1
   1  -4  -1 265.965 21.3434   2
  -1   4   1 278.431 24.6650   1
  -1   4   1 228.068 26.8895   3
   0  -4  -1 115.674 12.5066   1
   0  -4  -1 106.883 9.63504   2
   0   4   1 104.343 15.4334   3
   0   4   1 110.891 12.3308   1
  -1  -4  -1 9.64783 3.14179   1
  -1  -4  -1 11.8659 6.71316   3
   1   4   1 25.6772 5.92589   1
  -2  -4  -1 3985.72 298.507   1
  -2  -4  -1 3564.88 300.079   3
   2   4   1 4067.99 298.249   1
  -3  -4  -1 680.388 68.2056   3
  -3  -4  -1 798.597 67.4199   1
   3   4   1 888.960 68.2641   1
  -4  -4  -1 275.673 32.5769   3
  -4  -4  -1 319.091 24.9095   6
   4   4   1 297.112 24.3440   6
  -5  -4  -1 29.3650 5.44752   6
  -5  -4  -1 24.4386 9.50335   3
   5   4   1 29.7571 5.16246   6
  -6  -4  -1 660.148 52.7414   6
   6   4   1 675.980 52.5110   6
  -7  -4  -1 782.446 61.2306   6
   7   4   1 754.565 62.2712   6
  -8  -4  -1 1216.50 93.4367   6
   8   4   1 1208.34 93.1993   6
  -9  -4  -1 51.6195 6.83744   6
   9   4   1 45.2406 6.25210   6
 -10  -4  -1 23.0727 3.32456   6
  10   4   1 26.1025 3.34159   6
  12  -5  -1 24.6010 3.47039   6
  11  -5  -1 3.94185 3.26566   6
 -11   5   1 0.36543 2.80079   6
  10  -5  -1 51.0716 7.59271   6
 -10   5   1 50.7876 8.34648   6
   9  -5  -1 550.776 42.6377   6
   9  -5  -1 502.952 41.5202   5
   9  -5  -1 472.416 46.4847   8
  -9   5   1 596.748 43.3309   6
   8  -5  -1 11.9234 4.04367   6
   8  -5  -1 7.68750 5.71713   8
   8  -5  -1 4.89147 5.11882   2
   7  -5  -1 154.447 18.1239   8
   7  -5  -1 129.037 13.5672   6
   7  -5  -1 153.863 16.7738   2
  -7   5   1 146.792 13.5466   6
   6  -5  -1 17.3819 3.74579   6
   6  -5  -1 19.8235 6.26806   2
  -6   5   1 20.8116 3.98205   6
   5  -5  -1 41.2271 7.56787   2
   5  -5  -1 47.0495 9.34835   1
   5  -5  -1 35.3997 8.78794   8
   5  -5  -1 48.9985 5.35698   6
  -5   5   1 24.6918 11.2886   1
   4  -5  -1 2277.11 189.637   1
   4  -5  -1 2411.71 186.924   2
  -4   5   1 2649.25 192.105   1
   3  -5  -1 9675.39 745.168   1
  -3   5   1 9999.99 746.316   1
   2  -5  -1 1320.45 101.369   2
   2  -5  -1 1334.91 105.091   1
  -2   5   1 1295.97 105.694   1
   1  -5  -1 940.981 75.3709   3
   1  -5  -1 774.656 67.9620   1
   1  -5  -1 812.195 64.1240   2
  -1   5   1 785.379 68.4072   1
   0  -5  -1 1028.18 85.3543   3
   0  -5  -1 949.876 79.9334   1
   0  -5  -1 961.658 75.3660   2
   0   5   1 981.884 80.0575   1
  -1  -5  -1 2975.31 224.160   1
  -1  -5  -1 2959.31 228.203   3
  -1  -5  -1 2591.80 217.604   2
   1   5   1 2996.83 223.562   1
  -2  -5  -1 1106.49 96.3708   3
  -2  -5  -1 1098.24 92.9431   1
   2   5   1 1150.62 93.2931   1
  -3  -5  -1 484.951 48.1412   3
   3   5   1 451.076 37.0546   6
  -4  -5  -1 61.4032 12.9498   3
  -4  -5  -1 51.8746 6.69304   6
   4   5   1 48.9117 6.38123   6
  -5  -5  -1 7.67640 11.8796   3
  -5  -5  -1 32.7793 6.05221   6
   5   5   1 36.2717 5.75565   6
  -6  -5  -1 19.5140 4.77642   6
   6   5   1 16.6399 4.48549   6
  -7  -5  -1 199.793 18.4772   6
   7   5   1 217.872 18.4794   6
  -9  -5  -1 54.9881 5.98404   6
   9   5   1 47.9814 6.08440   6
  12  -6  -1 224.346 17.8859   6
  11  -6  -1 252.391 19.7056   6
 -11   6   1 218.447 20.1389   6
  10  -6  -1 503.303 47.6810   6
 -10   6   1 770.587 52.9181   6
   9  -6  -1 779.205 69.3144   8
   9  -6  -1 691.821 61.2210   2
   9  -6  -1 684.142 56.2687   5
   9  -6  -1 749.245 57.2060   6
  -9   6   1 751.141 57.7255   6
   8  -6  -1 1255.98 103.101   8
   8  -6  -1 1249.29 96.3723   6
   8  -6  -1 1245.93 100.735   2
   7  -6  -1 501.935 42.1786   2
   7  -6  -1 451.794 44.3637   8
   7  -6  -1 466.708 38.0978   6
  -7   6   1 481.359 38.4793   6
   6  -6  -1 43.1671 10.6196   8
   6  -6  -1 36.6115 5.91016   6
   6  -6  -1 42.1003 8.73409   2
  -6   6   1 42.9057 6.11693   6
   5  -6  -1 601.808 47.5424   6
   5  -6  -1 653.825 54.1281   8
  -5   6   1 582.213 47.7584   6
   4  -6  -1 693.962 55.1533   2
   4  -6  -1 695.163 53.1748   6
  -4   6   1 650.421 60.5027   1
   3  -6  -1 3914.53 319.794   1
   3  -6  -1 4349.23 307.796   2
  -3   6   1 3862.95 314.694   1
   2  -6  -1 773.433 58.0465   2
   2  -6  -1 698.235 62.7244   1
  -2   6   1 725.890 64.1615   1
   1  -6  -1 269.300 23.1552   2
   1  -6  -1 309.628 34.7435   3
   1  -6  -1 250.975 26.9297   1
  -1   6   1 292.957 28.8313   1
   0  -6  -1 675.749 60.8156   3
   0  -6  -1 601.383 48.5936   2
   0  -6  -1 599.226 54.0978   1
   0   6   1 608.821 54.6368   1
  -1  -6  -1 1944.05 149.662   3
  -1  -6  -1 1665.72 142.890   1
  -1  -6  -1 1690.69 135.960   2
   1   6   1 1843.96 143.769   1
  -2  -6  -1 2491.00 203.245   6
  -2  -6  -1 2786.88 204.089   2
  -2  -6  -1 3021.89 219.212   3
   2   6   1 2463.62 203.133   6
  -3  -6  -1 172.422 25.0297   3
  -3  -6  -1 147.286 13.9654   6
   3   6   1 153.401 13.8104   6
  -4  -6  -1 61.2638 7.74262   6
   4   6   1 50.8058 7.10737   6
  -5  -6  -1 27.7636 5.71165   6
   5   6   1 31.2065 5.55488   6
  -6  -6  -1 438.915 35.5301   6
   6   6   1 435.299 35.2239   6
  -7  -6  -1 10.6235 4.20110   6
   7   6   1 8.62812 3.79308   6
  -8  -6  -1 232.807 19.7193   6
   8   6   1 246.461 19.7156   6
  -9  -6  -1 97.7178 8.58621   6
   9   6   1 106.021 8.95637   6
  11  -7  -1 97.7960 8.86668   6
 -11   7   1 81.3882 8.60639   6
 -10   7   1 109.658 11.5883   6
   9  -7  -1 737.629 66.9261   2
   9  -7  -1 848.467 63.3478   6
  -9   7   1 821.330 63.8040   6
   8  -7  -1 821.666 57.6113   6
   8  -7  -1 749.881 61.3517   2
   8  -7  -1 542.194 61.9420   8
  -8   7   1 746.856 60.5554   6
   7  -7  -1 314.816 26.6137   6
   7  -7  -1 307.703 33.6038   8
   7  -7  -1 314.279 30.1899   2
  -7   7   1 325.895 27.0013   6
   6  -7  -1 168.557 21.8563   8
   6  -7  -1 172.486 15.8888   6
   6  -7  -1 170.383 18.7487   2
  -6   7   1 183.053 16.4129   6
   5  -7  -1 309.731 28.4802   2
   5  -7  -1 314.393 26.1023   6
   5  -7  -1 336.797 32.4597   8
  -5   7   1 310.401 26.3761   6
   4  -7  -1 121.982 12.9271   2
   4  -7  -1 110.366 10.9900   6
   3  -7  -1 529.931 39.2660   2
   3  -7  -1 427.318 37.4413   6
   2  -7  -1 6.66743 2.77342   6
   2  -7  -1 10.3660 3.38760   2
   1  -7  -1 45.1582 5.85703   6
   1  -7  -1 43.0562 5.70451   2
   0  -7  -1 636.459 47.9450   2
   0  -7  -1 548.740 47.2122   6
   0  -7  -1 689.665 63.0349   3
   0   7   1 579.963 47.2317   6
  -1  -7  -1 399.421 33.2432   6
  -1  -7  -1 488.909 48.7931   3
  -1  -7  -1 424.493 33.5372   2
   1   7   1 387.207 33.0878   6
  -2  -7  -1 41.1638 6.07546   6
  -2  -7  -1 34.7994 12.8283   3
   2   7   1 40.8525 5.74090   6
  -3  -7  -1 144.942 13.9124   6
  -3  -7  -1 160.063 25.4997   3
   3   7   1 146.466 13.7159   6
  -4  -7  -1 330.900 27.4594   6
   4   7   1 327.077 27.1340   6
  -5  -7  -1 120.954 12.1165   6
   5   7   1 114.864 11.7687   6
  -6  -7  -1 53.6450 7.74679   6
   6   7   1 54.6315 7.58273   6
  -7  -7  -1 15.2836 3.99574   6
   7   7   1 16.8683 3.79661   6
  -8  -7  -1 63.6990 6.18277   6
   8   7   1 52.3647 5.56606   6
 -11   8   1 67.4682 6.91671   6
  10  -8  -1 158.733 13.2844   5
  10  -8  -1 153.374 14.0201   6
 -10   8   1 145.734 13.9999   6
   9  -8  -1 96.4324 10.6723   6
   8  -8  -1 42.7463 6.94421   6
   8  -8  -1 43.2939 8.85154   2
   8  -8  -1 12.9381 7.21256   8
  -8   8   1 34.9631 6.70092   6
   7  -8  -1 816.652 63.1378   6
   7  -8  -1 847.280 71.4145   8
   7  -8  -1 808.791 66.4769   2
  -7   8   1 752.745 63.2720   6
   6  -8  -1 285.586 23.7359   6
   6  -8  -1 273.655 26.1196   2
   6  -8  -1 281.210 30.4455   8
  -6   8   1 260.237 23.8383   6
   5  -8  -1 457.952 37.1591   6
   5  -8  -1 417.796 42.7461   8
   5  -8  -1 491.465 39.6405   2
   4  -8  -1 485.181 40.4937   6
   4  -8  -1 549.205 42.4922   2
  -4   8   1 492.339 40.6588   6
   3  -8  -1 714.771 58.1291   6
   3  -8  -1 781.628 60.9135   2
  -3   8   1 740.676 58.2798   6
   2  -8  -1 1506.15 116.150   6
   2  -8  -1 1577.99 117.218   2
  -2   8   1 1469.17 116.106   6
   1  -8  -1 710.116 56.4526   6
   1  -8  -1 737.605 57.1972   2
  -1   8   1 724.825 56.4279   6
   0  -8  -1 459.936 36.0464   6
   0  -8  -1 457.774 36.2711   2
   0   8   1 433.909 35.7936   6
  -1  -8  -1 125.924 24.5561   3
  -1  -8  -1 109.851 11.2056   6
   1   8   1 114.742 11.0693   6
  -2  -8  -1 1040.43 80.8983   6
   2   8   1 1051.14 80.7224   6
  -3  -8  -1 3252.70 243.707   6
   3   8   1 3170.60 243.439   6
  -4  -8  -1 293.044 24.8677   6
   4   8   1 296.512 24.6596   6
  -5  -8  -1 43.3811 7.14700   6
   5   8   1 45.5894 7.05143   6
  -6  -8  -1 35.7896 6.99726   6
   6   8   1 34.8630 5.68233   6
  -7  -8  -1 146.541 12.3189   6
   7   8   1 140.771 12.1554   6
  11  -9  -1 16.3678 2.75317   6
  10  -9  -1 16.7393 3.72358   6
  10  -9  -1 17.2303 2.91371   5
 -10   9   1 12.3895 3.87480   6
   9  -9  -1 25.3229 7.45554   6
   8  -9  -1 303.327 25.7626   6
  -8   9   1 303.272 25.9240   6
   7  -9  -1 310.615 28.5397   2
   7  -9  -1 330.752 32.9095   8
   7  -9  -1 297.307 26.0817   6
  -7   9   1 303.123 26.4418   6
   6  -9  -1 291.537 25.2845   6
   6  -9  -1 282.977 31.0429   8
   6  -9  -1 321.541 27.6525   2
  -6   9   1 285.330 25.4310   6
   5  -9  -1 330.082 29.4141   2
   5  -9  -1 332.067 27.7402   6
   5  -9  -1 331.576 33.5406   8
  -5   9   1 319.526 27.7451   6
   4  -9  -1 353.561 30.2963   2
   4  -9  -1 318.447 33.6843   8
   4  -9  -1 353.159 29.0936   6
  -4   9   1 355.236 29.0966   6
   3  -9  -1 505.884 41.2085   2
   3  -9  -1 495.942 40.0968   6
  -3   9   1 495.147 40.0530   6
   2  -9  -1 3359.45 258.519   6
   2  -9  -1 3483.28 259.582   2
  -2   9   1 3389.67 258.477   6
   1  -9  -1 403.571 31.7193   6
   1  -9  -1 363.100 31.9832   2
  -1   9   1 397.909 31.5751   6
   0  -9  -1 84.5984 9.29034   6
   0   9   1 80.1551 8.96608   6
  -1  -9  -1 71.6943 8.74692   6
   1   9   1 64.6893 8.25243   6
  -2  -9  -1 76.9173 9.17136   6
   2   9   1 70.5961 8.63242   6
  -3  -9  -1 144.965 13.6339   6
   3   9   1 133.375 13.2655   6
  -4  -9  -1 404.477 31.8397   6
   4   9   1 379.308 31.4311   6
  -5  -9  -1 156.580 15.0561   6
   5   9   1 123.041 12.0983   6
  -6  -9  -1 7.98000 2.49067   6
   6   9   1 4.27288 2.79579   6
  -7  -9  -1 3.01687 1.20838   6
  10 -10  -1 43.4164 4.89514   6
 -10  10   1 23.7673 3.80732   6
   9 -10  -1 430.422 34.2601   6
   8 -10  -1 1120.53 92.1302   6
  -8  10   1 1279.76 93.9209   6
   7 -10  -1 447.358 35.1639   6
   7 -10  -1 289.820 45.0934   8
  -7  10   1 477.902 35.5174   6
   6 -10  -1 228.933 24.6241   8
   6 -10  -1 213.485 19.5712   6
   6 -10  -1 201.644 23.4774   2
  -6  10   1 222.605 19.7709   6
   5 -10  -1 22.1723 4.78386   2
   5 -10  -1 15.8605 6.45997   6
   5 -10  -1 9.10404 5.71485   8
   4 -10  -1 6.79364 5.94578   8
   4 -10  -1 7.33132 3.72134   2
   4 -10  -1 11.8798 4.43090   6
  -4  10   1 16.5095 4.55462   6
   3 -10  -1 1538.09 135.083   2
   3 -10  -1 1726.41 137.119   8
   3 -10  -1 1765.11 131.145   6
  -3  10   1 1790.57 131.103   6
   2 -10  -1 1140.36 97.1623   8
   2 -10  -1 1188.02 89.5779   6
  -2  10   1 1143.17 89.3710   6
   1 -10  -1 55.3545 7.87734   6
   1 -10  -1 60.5922 9.25724   8
  -1  10   1 50.5610 7.47937   6
   0 -10  -1 75.4362 9.00558   6
   0  10   1 71.9194 8.73312   6
  -1 -10  -1 138.285 13.4453   6
   1  10   1 138.932 13.1933   6
  -2 -10  -1 4.54718 3.75798   6
   2  10   1 3.33436 3.63314   6
  -3 -10  -1 28.1110 5.23260   6
   3  10   1 24.7999 4.98312   6
  -4 -10  -1 14.0955 3.79224   6
   4  10   1 12.0781 3.55133   6
  -5 -10  -1 5.89817 2.35026   6
  -5 -10  -1 7.74376 2.54150   9
   5  10   1 5.69736 2.39320   6
  -6 -10  -1 30.3921 3.18095   6
  10 -11  -1 6.57314 1.56290   6
   9 -11  -1 56.2093 5.90532   6
  -9  11   1 46.7586 5.59411   6
   8 -11  -1 1244.39 96.7380   6
  -8  11   1 1285.15 96.7554   6
   7 -11  -1 1135.63 89.6458   6
  -7  11   1 1196.68 89.8646   6
   6 -11  -1 131.593 13.2629   6
  -6  11   1 140.659 13.3698   6
   5 -11  -1 490.069 38.9595   6
   5 -11  -1 473.156 44.1558   8
  -5  11   1 484.639 38.9154   6
   4 -11  -1 22.2785 5.12029   9
   4 -11  -1 27.9850 5.40350   6
  -4  11   1 23.2086 5.04627   6
   3 -11  -1 17.5294 5.90536   8
   3 -11  -1 18.1121 4.87640   6
  -3  11   1 22.8581 4.98696   6
   2 -11  -1 30.2338 5.74547   6
  -2  11   1 33.3161 5.60984   6
   1 -11  -1 11.1506 4.19178   6
  -1  11   1 8.36625 3.76782   6
   0 -11  -1 122.275 12.0327   6
   0  11   1 119.061 11.9142   6
  -1 -11  -1 319.935 25.9981   6
   1  11   1 309.148 25.7972   6
   2  11   1 13.5636 3.85563   6
  -3 -11  -1 70.4047 7.42406   6
   3  11   1 61.7170 6.95844   6
  -4 -11  -1 126.276 10.6829   6
   4  11   1 120.572 10.3433   6
   9 -12  -1 22.5728 3.02739   6
   9 -12  -1 25.4105 2.89062   5
   8 -12  -1 8.82664 2.76391   6
   7 -12  -1 15.0904 3.59952   6
  -7  12   1 17.9638 3.59490   6
   6 -12  -1 448.523 35.1914   6
  -6  12   1 401.904 33.5796   6
   5 -12  -1 24.8108 5.38928   6
  -5  12   1 24.6959 4.76817   6
   4 -12  -1 27.7302 5.41034   9
   4 -12  -1 19.8809 4.53695   6
  -4  12   1 20.2361 6.27923   6
   3 -12  -1 230.883 19.6892   6
   2 -12  -1 366.658 26.9258   6
  -2  12   1 281.757 27.6627   6
   1 -12  -1 138.393 13.4811   6
  -1  12   1 154.485 15.4572   6
   0 -12  -1 310.938 25.7008   6
   0  12   1 273.249 23.5006   6
  -1 -12  -1 114.738 10.4848   6
   1  12   1 104.296 10.0834   6
  -2 -12  -1 92.5453 8.87637   6
   2  12   1 94.1255 8.87518   6
  -3 -12  -1 451.925 35.6708   6
  -3 -12  -1 476.136 36.5360   9
   8 -13  -1 14.2428 2.32506   5
   8 -13  -1 19.2262 2.15826   6
   7 -13  -1 456.525 35.3154   6
   6 -13  -1 756.954 55.5422   6
  -6  13   1 690.208 55.3828   6
   5 -13  -1 395.044 29.8840   6
  -5  13   1 360.608 30.6825   6
   4 -13  -1 107.644 9.80188   6
  -4  13   1 102.234 9.64524   6
   3 -13  -1 151.667 14.7310   9
   3 -13  -1 176.587 14.2057   6
  -3  13   1 164.151 14.0421   6
   2 -13  -1 390.698 31.3505   6
   2 -13  -1 422.534 32.5850   9
  -2  13   1 380.673 31.1900   6
   1 -13  -1 472.649 35.7769   6
  -1  13   1 440.797 35.9553   6
   0 -13  -1 87.0199 7.86336   6
   0  13   1 80.7489 7.64991   6
  -1 -13  -1 8.70655 2.04064   6
  -1 -13  -1 17.7382 4.53239   9
   1  13   1 9.72546 2.11622   6
  -2 -13  -1 2.85903 1.02970   6
  -2 -13  -1 0.77211 1.57980   9
   6 -14  -1 30.0254 3.10927   6
   5 -14  -1 22.5491 2.77664   6
   4 -14  -1 15.7806 2.66055   6
   3 -14  -1 41.5412 4.40373   6
   2 -14  -1 50.7609 4.81171   6
   1 -14  -1 102.908 8.46950   6
   0 -14   2 430.485 33.8559   9
  -1  14  -2 39.2966 4.11475   6
   1 -14   2 38.3728 4.39111   9
   1 -14   2 22.7834 3.72236   6
  -2  14  -2 25.8182 3.98645   6
   2 -14   2 30.7466 5.15135   9
  -3  14  -2 147.099 12.6550   6
  -4  14  -2 137.172 10.2454   6
   4 -14   2 94.1501 9.45357   6
  -5  14  -2 36.5621 4.24028   6
   5 -14   2 35.8228 4.03427   6
  -6  14  -2 111.112 9.31447   6
   2  13  -2 6.32633 1.58465   6
   1  13  -2 613.966 46.7175   6
  -1 -13   2 601.713 46.7606   6
   0  13  -2 173.958 20.2214   7
   0  13  -2 257.511 18.8351   6
   0 -13   2 261.137 18.8838   6
  -1  13  -2 8.57727 3.26908   6
   1 -13   2 8.29177 3.20275   6
  -2  13  -2 7.57759 3.31807   6
   2 -13   2 7.31595 3.10003   6
  -3  13  -2 41.3445 5.97824   6
   3 -13   2 34.3486 5.55763   6
  -4  13  -2 185.901 15.3807   6
   4 -13   2 169.434 15.1536   6
  -5  13  -2 12.4028 3.41584   6
   5 -13   2 8.60177 2.92312   6
  -6  13  -2 3.98781 2.62279   6
   6 -13   2 2.78593 2.22571   6
   7 -13   2 65.5900 6.37887   6
   4  12  -2 1.20794 1.05919   6
   3  12  -2 4.61651 2.22547   6
  -3 -12   2 3.17761 1.81038   6
   2  12  -2 12.5704 3.28384   6
  -2 -12   2 15.0286 3.43084   6
   1  12  -2 94.1885 11.5051   6
  -1 -12   2 75.7148 8.59112   6
   0  12  -2 374.045 30.4584   6
   0 -12   2 385.537 32.5332   6
  -1  12  -2 125.056 12.5301   6
   1 -12   2 139.230 12.7494   6
  -2  12  -2 243.077 18.2789   6
  -2  12  -2 150.138 19.8130   7
   2 -12   2 233.784 18.2466   6
  -3  12  -2 84.3955 9.45030   6
   3 -12   2 73.4144 8.95704   6
  -4  12  -2 223.854 19.0516   6
   4 -12   2 213.331 19.0614   6
  -5  12  -2 124.661 12.2197   6
   5 -12   2 118.344 12.8971   6
  -6  12  -2 196.770 21.3216   6
   6 -12   2 222.906 18.3691   6
  -7  12  -2 19.8641 4.20181   6
   7 -12   2 20.2128 4.19785   6
  -8  12  -2 59.8802 6.84684   6
   8 -12   2 51.7904 7.13673   6
  -9  12  -2 36.9339 4.19037   6
   9 -12   2 39.5237 4.17801   6
   5  11  -2 474.888 36.3629   6
   4  11  -2 710.836 57.6039   6
  -4 -11   2 797.447 58.9436   6
   3  11  -2 10.3743 3.70230   6
  -3 -11   2 10.8057 3.46949   6
   2  11  -2 68.9835 8.37860   6
   1  11  -2 229.025 19.7340   6
  -1 -11   2 230.851 19.8600   6
   0  11  -2 446.164 35.4596   6
   0 -11   2 435.670 35.5965   6
  -1  11  -2 968.535 76.5603   6
   1 -11   2 1012.41 76.8792   6
  -2  11  -2 26.8425 5.62720   6
   2 -11   2 39.8558 6.81171   6
  -3  11  -2 26.0475 5.37135   6
   3 -11   2 21.2004 5.25435   6
   3 -11   2 15.7810 4.07955   2
  -4  11  -2 555.478 42.1760   6
   4 -11   2 475.432 43.4240   2
   4 -11   2 530.252 42.1758   6
  -5  11  -2 1942.35 129.360   6
   5 -11   2 1865.72 129.337   6
   5 -11   2 1203.11 130.975   2
  -6  11  -2 824.990 64.2111   6
   6 -11   2 812.206 64.1661   6
  -7  11  -2 105.701 11.7696   6
   7 -11   2 121.528 14.3086   6
  -8  11  -2 189.512 16.1975   6
   8 -11   2 172.413 15.9638   6
   9 -11   2 198.335 17.4552   6
 -10  11  -2 35.0807 4.13645   6
   6  10  -2 256.190 20.0353   6
   5  10  -2 1126.27 84.3891   6
  -5 -10   2 1087.34 84.4342   6
   4  10  -2 893.764 72.1839   6
  -4 -10   2 925.970 70.2808   6
   3  10  -2 153.758 14.6241   6
  -3 -10   2 167.859 15.0196   6
   2  10  -2 329.126 27.6437   6
  -2 -10   2 344.830 27.9588   6
   1  10  -2 284.887 23.9756   6
  -1 -10   2 285.974 27.0139   6
   0  10  -2 1112.89 85.1648   6
   0 -10   2 1095.30 85.3676   6
  -1  10  -2 878.163 66.1600   6
   1 -10   2 819.621 66.2500   6
  -2  10  -2 52.3910 7.55031   6
   2 -10   2 46.6243 7.49132   6
   2 -10   2 52.3623 7.88331   2
  -3  10  -2 296.547 32.2145   7
  -3  10  -2 348.332 27.3017   6
   3 -10   2 313.716 28.7087   2
   3 -10   2 335.059 27.4496   6
  -4  10  -2 25.1620 5.72818   6
   4 -10   2 22.6291 5.49667   6
  -5  10  -2 66.9615 9.13913   6
   5 -10   2 60.4995 8.79670   6
   5 -10   2 64.8015 9.74648   2
  -6  10  -2 121.272 12.8181   6
   6 -10   2 111.773 16.7489   8
   6 -10   2 106.209 12.4180   6
   6 -10   2 139.189 14.7254   2
  -7  10  -2 227.142 20.1734   6
   7 -10   2 229.815 25.3476   8
   7 -10   2 214.117 19.9159   6
  -8  10  -2 266.118 22.3042   6
   8 -10   2 244.628 21.9619   6
   9 -10   2 4.41177 3.09063   6
 -10  10  -2 25.7213 4.85894   6
  10 -10   2 20.4498 3.96358   6
   7   9  -2 11.7604 2.10538   6
   6   9  -2 292.993 23.1473   6
  -6  -9   2 285.132 23.1551   6
   5   9  -2 300.838 26.5584   6
  -5  -9   2 366.106 28.7995   6
   4   9  -2 44.0957 7.51663   6
  -4  -9   2 60.8677 7.84384   6
   3   9  -2 109.420 11.8581   6
  -3  -9   2 94.5859 10.7558   6
   2   9  -2 93.3138 10.2406   6
  -2  -9   2 93.0433 12.0017   2
  -2  -9   2 97.9279 10.3247   6
   1   9  -2 327.081 27.0486   6
  -1  -9   2 329.174 28.5047   2
  -1  -9   2 330.996 27.3197   6
   0   9  -2 619.349 47.4661   6
   0  -9   2 624.365 49.3529   2
   0  -9   2 568.231 47.5713   6
  -1   9  -2 281.848 23.0824   6
   1  -9   2 268.395 24.6589   2
   1  -9   2 273.110 23.9694   6
  -2   9  -2 124.835 11.8147   6
   2  -9   2 111.749 12.9237   2
   2  -9   2 116.076 11.9139   6
  -3   9  -2 162.813 15.0036   6
   3  -9   2 156.069 16.4570   2
  -4   9  -2 603.618 47.8181   6
   4  -9   2 579.086 47.8354   6
   4  -9   2 616.581 49.9444   2
  -5   9  -2 297.770 26.1677   6
   5  -9   2 328.080 28.7780   2
   5  -9   2 303.970 26.2047   6
  -6   9  -2 220.914 20.8453   6
   6  -9   2 251.772 23.6512   2
   6  -9   2 225.875 26.6196   8
   6  -9   2 238.108 20.8956   6
  -7   9  -2 11.5978 4.74637   6
   7  -9   2 14.7165 6.97537   8
   7  -9   2 11.5819 5.57223   2
   7  -9   2 16.0523 5.26932   6
  -8   9  -2 17.2384 5.15200   6
   8  -9   2 13.6080 4.66682   6
   8  -9   2 3.12791 4.94488   2
   9  -9   2 61.6902 10.8070   6
 -10   9  -2 1019.24 76.8478   6
  10  -9   2 974.493 76.5925   6
 -11   9  -2 394.605 30.4974   6
  11  -9   2 387.708 30.4489   6
   8   8  -2 2.57589 1.30336   6
   7   8  -2 15.5800 3.26024   6
  -7  -8   2 26.0939 5.27441   6
   6   8  -2 11.9779 3.76690   6
  -6  -8   2 9.52639 3.67728   6
   5   8  -2 309.506 24.6950   6
  -5  -8   2 282.795 24.7532   6
   4   8  -2 72.0970 8.59659   6
  -4  -8   2 64.2557 10.8252   6
   3   8  -2 1010.11 75.1395   6
  -3  -8   2 990.428 75.3680   6
  -3  -8   2 901.098 76.4165   2
   2   8  -2 1277.19 96.0403   6
  -2  -8   2 1248.92 96.4420   6
  -2  -8   2 1223.34 97.8211   2
   1   8  -2 1263.73 96.3063   6
  -1  -8   2 1288.64 96.6591   6
  -1  -8   2 1323.61 99.2432   2
  -1  -8   2 1123.77 118.452   3
   0   8  -2 191.669 16.8500   6
   0  -8   2 198.418 17.1796   6
   0  -8   2 202.215 29.9085   3
  -1   8  -2 696.991 53.5328   6
   1  -8   2 760.214 70.9581   3
   1  -8   2 621.874 54.3067   6
  -2   8  -2 220.137 17.2880   6
   2  -8   2 140.720 18.7714   6
   2  -8   2 228.031 19.2887   2
  -3   8  -2 619.664 50.6853   6
   3  -8   2 628.767 50.9276   6
   3  -8   2 695.457 52.9409   2
  -4   8  -2 556.500 48.3304   6
   4  -8   2 704.237 51.3356   2
   4  -8   2 598.980 48.5244   6
  -5   8  -2 389.679 32.8928   6
   5  -8   2 404.791 32.9357   6
   5  -8   2 412.306 35.7002   2
  -6   8  -2 54.4926 8.14971   6
   6  -8   2 58.5160 10.8790   2
   6  -8   2 65.4867 8.13539   6
  -7   8  -2 581.924 46.4159   6
   7  -8   2 598.738 46.3667   6
   7  -8   2 579.854 50.0842   2
   7  -8   2 533.827 52.8423   8
  -8   8  -2 62.2511 9.06378   6
   8  -8   2 69.0778 8.85245   6
   8  -8   2 66.9179 11.0342   2
   8  -8   2 56.9929 12.4518   8
   9  -8   2 49.5580 7.61506   6
 -10   8  -2 521.502 39.9549   6
  10  -8   2 479.203 39.5356   6
 -11   8  -2 333.308 23.0354   6
  11  -8   2 230.958 22.0936   6
   8   7  -2 96.1906 7.81552   6
  -8  -7   2 67.4914 7.46997   6
   7   7  -2 82.7637 12.1476   6
  -7  -7   2 119.377 10.3945   6
   6   7  -2 268.923 22.5829   6
  -6  -7   2 267.080 22.7440   6
   5   7  -2 72.8208 8.54296   6
  -5  -7   2 58.3540 9.03952   6
   4   7  -2 84.3122 9.34623   6
  -4  -7   2 80.1351 9.35499   6
   3   7  -2 59.2960 7.37649   6
  -3  -7   2 59.7964 7.21144   6
  -3  -7   2 41.3921 15.3332   3
   2   7  -2 43.3440 5.85137   6
  -2  -7   2 32.4044 13.9196   3
  -2  -7   2 44.3847 5.84470   6
   1   7  -2 624.688 48.3929   6
  -1  -7   2 609.630 62.9522   3
  -1  -7   2 610.471 48.6619   6
  -1  -7   2 637.987 50.1273   2
   0   7  -2 2706.20 216.684   6
   0  -7   2 2967.42 232.484   3
   0  -7   2 2923.46 218.364   2
  -1   7  -2 87.6474 9.16706   6
   1  -7   2 115.093 21.0443   3
   1  -7   2 105.814 10.9107   2
  -2   7  -2 297.645 26.1201   6
   2  -7   2 361.095 28.2168   2
  -3   7  -2 628.303 54.2332   6
   3  -7   2 784.582 56.7700   2
  -4   7  -2 2787.09 214.482   6
   4  -7   2 2867.02 214.671   6
  -5   7  -2 1101.22 89.4288   6
   5  -7   2 1186.41 92.6214   2
   5  -7   2 1203.08 89.6889   6
  -6   7  -2 41.4653 7.73093   6
   6  -7   2 42.8772 9.36333   2
   6  -7   2 41.8625 6.29486   6
  -7   7  -2 21.8243 5.04519   6
   7  -7   2 22.8824 7.62936   2
   7  -7   2 24.7221 8.73357   8
   7  -7   2 18.8172 4.80922   6
  -8   7  -2 76.4133 9.28716   6
   8  -7   2 78.4158 9.13854   6
   8  -7   2 63.9375 11.9581   2
   8  -7   2 41.3176 11.1723   8
  -9   7  -2 380.505 32.5204   6
   9  -7   2 388.380 35.8318   2
   9  -7   2 411.773 32.3641   6
 -10   7  -2 12.8845 7.15298   6
  10  -7   2 13.2761 4.17526   6
 -11   7  -2 294.222 20.1242   6
  11  -7   2 184.212 20.0865   6
   9   6  -2 167.219 13.8489   6
   8   6  -2 305.951 24.0512   6
  -8  -6   2 286.476 23.9693   6
   7   6  -2 174.371 15.7954   6
  -7  -6   2 178.825 16.0759   6
  -6  -6   2 124.092 12.4909   6
   5   6  -2 1079.18 84.4018   6
  -5  -6   2 1108.42 84.8387   6
   4   6  -2 621.635 45.2552   6
  -4  -6   2 503.289 58.9507   3
  -4  -6   2 565.793 45.3459   6
   3   6  -2 318.662 25.5804   6
  -3  -6   2 310.111 25.7762   6
  -3  -6   2 310.345 38.6892   3
  -2  -6   2 19.5598 9.76265   3
   1   6  -2 80.3705 12.5024   1
  -1  -6   2 86.8317 13.5629   1
  -1  -6   2 72.5851 15.9391   3
   0   6  -2 9.22172 4.31440   1
   0  -6   2 19.0330 9.20386   3
   0  -6   2 16.3890 4.01852   2
   0  -6   2 13.3366 4.36596   1
  -1   6  -2 17.9266 4.61166   1
   1  -6   2 48.5887 12.4463   3
   1  -6   2 8.40097 4.05506   1
   1  -6   2 12.5735 3.94403   2
  -2   6  -2 58.2713 9.37784   1
   2  -6   2 76.0684 16.0736   3
   2  -6   2 73.2044 10.5044   1
   2  -6   2 65.4604 8.24236   2
  -3   6  -2 1004.21 94.5929   1
   3  -6   2 1145.74 85.2692   2
  -4   6  -2 227.658 24.6264   1
   4  -6   2 241.090 21.2800   2
   4  -6   2 195.134 26.9012   1
  -5   6  -2 15.2081 3.62371   6
   5  -6   2 16.5037 5.32096   2
   5  -6   2 18.4806 3.71754   6
  -6   6  -2 3.58434 2.95265   6
   6  -6   2 0.09555 4.37165   2
   6  -6   2 3.52966 2.63575   6
  -7   6  -2 31.0097 5.51786   6
   7  -6   2 25.5891 5.08587   6
   7  -6   2 35.3656 8.29588   2
   7  -6   2 32.5223 8.98573   8
   8  -6   2 7.11886 5.74975   2
   8  -6   2 8.55087 3.73659   6
   8  -6   2 7.86860 11.0786   8
  -9   6  -2 83.9595 10.2380   6
   9  -6   2 79.7348 12.1381   2
   9  -6   2 88.6200 9.78396   6
 -10   6  -2 116.515 12.0933   6
 -11   6  -2 292.155 22.7613   6
 -11   6  -2 242.874 21.5778   4
  11  -6   2 299.083 22.5846   6
 -12   6  -2 426.369 33.2157   6
  10   5  -2 28.5370 3.27127   6
   9   5  -2 30.1215 4.98381   6
  -9  -5   2 27.8759 4.72084   6
   8   5  -2 4.83043 3.63509   6
  -8  -5   2 9.77214 4.91082   6
   7   5  -2 17.4466 4.64336   6
  -7  -5   2 17.4636 4.51754   6
   6   5  -2 279.148 22.6309   6
  -6  -5   2 251.790 22.7053   6
   5   5  -2 5.88082 3.20387   6
  -5  -5   2 -1.0195 6.09815   3
  -5  -5   2 9.48790 3.44029   6
   4   5  -2 58.2682 6.74803   6
  -4  -5   2 63.6467 15.1478   3
  -4  -5   2 50.6225 6.55937   6
   3   5  -2 46.5142 5.59758   6
  -3  -5   2 48.6079 17.9000   3
   2   5  -2 500.596 43.1172   1
  -2  -5   2 461.032 43.1137   1
  -2  -5   2 433.452 46.2534   3
   1   5  -2 322.085 27.6701   1
  -1  -5   2 265.388 27.2684   1
  -1  -5   2 244.580 30.0681   3
   0   5  -2 3507.87 258.553   1
   0  -5   2 3625.64 259.245   1
   0  -5   2 2934.42 261.442   3
  -1   5  -2 442.714 39.2709   1
   1  -5   2 433.798 35.7339   2
   1  -5   2 458.551 39.5003   1
   1  -5   2 436.166 43.1987   3
  -2   5  -2 12.9000 3.64136   1
   2  -5   2 5.91466 2.73041   2
   2  -5   2 6.40428 6.47159   3
   2  -5   2 4.70907 2.24022   1
  -3   5  -2 637.489 54.1458   1
   3  -5   2 647.486 54.0913   1
   3  -5   2 652.835 51.7848   2
  -4   5  -2 34.3988 7.39940   1
   4  -5   2 36.7934 6.75766   1
   4  -5   2 52.6094 7.13471   2
   5  -5   2 5030.36 382.038   2
  -6   5  -2 4065.30 314.957   6
   6  -5   2 4129.21 315.168   6
   6  -5   2 4317.28 317.977   2
  -7   5  -2 192.651 20.3750   6
   7  -5   2 247.093 18.9423   6
   7  -5   2 217.648 21.7853   2
   7  -5   2 199.234 22.2170   8
   8  -5   2 179.723 19.9432   8
   8  -5   2 188.550 17.0375   6
   8  -5   2 208.090 20.5967   2
  -9   5  -2 461.046 35.1416   6
   9  -5   2 414.767 34.6906   6
   9  -5   2 404.840 37.6747   2
 -10   5  -2 385.266 30.5105   6
  10  -5   2 358.715 30.2050   6
 -11   5  -2 708.571 55.1898   6
  11  -5   2 712.427 55.0147   6
  10   4  -2 63.7995 7.06153   6
 -10  -4   2 86.0334 7.54551   6
   9   4  -2 203.639 17.3710   6
  -9  -4   2 167.024 15.7288   6
   8   4  -2 261.932 21.6596   6
  -8  -4   2 247.471 21.8316   6
   7   4  -2 191.243 16.7383   6
  -7  -4   2 179.574 16.8144   6
   6   4  -2 69.1477 8.07227   6
  -6  -4   2 64.0525 8.16819   6
   5   4  -2 88.4826 8.98604   6
  -5  -4   2 85.6319 9.18023   6
  -5  -4   2 96.5602 18.0295   3
   4   4  -2 77.8930 9.66839   6
  -4  -4   2 104.464 19.6553   3
   3   4  -2 327.381 31.6933   1
  -3  -4   2 324.279 31.8562   1
  -3  -4   2 338.589 35.7380   3
   2   4  -2 955.632 81.6506   1
  -2  -4   2 998.935 82.0799   1
  -2  -4   2 1058.02 86.1927   3
   1   4  -2 3730.29 269.414   1
  -1  -4   2 3330.14 269.070   1
  -1  -4   2 3456.65 272.241   3
   0   4  -2 1196.03 108.158   3
   0  -4   2 1444.11 104.849   1
  -1   4  -2 1811.61 137.662   1
  -1   4  -2 1725.94 142.547   3
   1  -4   2 1686.95 146.392   3
   1  -4   2 1891.92 138.066   1
   1  -4   2 1734.23 135.125   2
  -2   4  -2 2688.46 198.599   1
  -2   4  -2 2256.54 201.460   3
   2  -4   2 2538.40 195.112   2
   2  -4   2 2784.94 197.958   1
  -3   4  -2 237.017 20.9328   1
  -3   4  -2 164.741 23.1545   3
   3  -4   2 254.913 21.2649   1
   3  -4   2 238.370 19.4113   2
  -4   4  -2 389.673 34.5762   1
   4  -4   2 399.383 32.4443   2
   4  -4   2 386.149 34.4272   1
  -5   4  -2 754.278 65.7917   1
   5  -4   2 837.360 62.7355   2
   5  -4   2 768.346 65.7729   1
  -6   4  -2 2711.39 212.220   6
   6  -4   2 2952.18 215.959   8
   6  -4   2 2755.69 212.349   6
   7  -4   2 166.119 17.0373   2
   7  -4   2 162.926 14.6192   6
  -8   4  -2 151.297 14.3428   6
   8  -4   2 155.230 14.2425   6
   8  -4   2 154.925 16.7447   2
  -9   4  -2 111.391 11.3306   6
   9  -4   2 101.623 11.2844   6
   9  -4   2 102.796 12.7270   2
 -10   4  -2 406.165 32.3406   6
  10  -4   2 386.540 32.0314   6
 -11   4  -2 590.425 45.8993   6
  11  -4   2 582.965 45.7437   6
 -12   4  -2 192.107 15.6183   6
  10   3  -2 18.1345 3.58716   6
 -10  -3   2 16.8680 3.55523   6
   9   3  -2 83.8620 8.79791   6
  -9  -3   2 61.7832 11.1975   6
   8   3  -2 144.117 12.9526   6
  -8  -3   2 119.607 12.7812   6
   7   3  -2 399.281 32.1797   6
  -7  -3   2 393.796 32.4759   6
  -6  -3   2 914.005 70.2902   6
  -6  -3   2 890.913 83.5952   3
   5   3  -2 1019.21 79.7511   6
  -5  -3   2 1001.41 80.7745   6
  -5  -3   2 1109.77 92.0759   3
   4   3  -2 30.9792 6.06130   8
   4   3  -2 24.0629 5.88960   1
  -4  -3   2 16.0499 4.21519   1
  -4  -3   2 25.0968 8.93488   3
   3   3  -2 108.581 10.5071   8
   3   3  -2 101.942 12.4399   1
  -3  -3   2 102.800 12.4602   1
  -3  -3   2 107.847 15.8335   3
   2   3  -2 120.357 10.9516   8
   2   3  -2 101.458 12.0860   1
  -2  -3   2 113.082 12.4120   1
  -2  -3   2 123.155 15.6341   3
   1   3  -2 1718.97 133.697   1
   1   3  -2 1858.75 131.664   8
   1   3  -2 1703.00 136.820   3
  -1  -3   2 1712.50 135.956   3
  -1  -3   2 1618.92 133.367   1
   0   3  -2 2319.45 174.297   1
   0   3  -2 2214.71 177.167   3
   0  -3   2 2416.92 174.838   1
   0  -3   2 2131.70 176.085   3
  -1   3  -2 2273.57 192.331   3
  -1   3  -2 2847.86 189.304   1
   1  -3   2 2251.85 187.567   2
   1  -3   2 2727.78 189.322   1
   1  -3   2 2281.25 191.823   3
  -2   3  -2 83.1623 8.12036   1
  -2   3  -2 54.1048 9.68989   3
   2  -3   2 85.3392 11.1645   3
   2  -3   2 70.8117 7.42250   2
   2  -3   2 73.0677 7.97188   1
  -3   3  -2 161.494 21.0259   3
  -3   3  -2 226.637 19.9495   1
   3  -3   2 255.832 21.1836   1
   3  -3   2 234.535 18.4368   2
  -4   3  -2 31.1206 5.43695   1
  -4   3  -2 23.8569 7.22276   3
   4  -3   2 22.9565 4.50837   2
   4  -3   2 40.0514 5.56177   1
   5  -3   2 2227.24 169.921   8
   5  -3   2 2274.93 174.010   1
   5  -3   2 2141.36 168.934   2
  -6   3  -2 1586.47 117.866   6
   6  -3   2 1532.25 119.561   8
   6  -3   2 1499.79 119.015   2
  -7   3  -2 265.357 22.4110   6
   7  -3   2 266.080 22.3714   6
   7  -3   2 273.050 24.4308   8
   7  -3   2 278.086 24.4565   2
  -8   3  -2 412.356 34.3165   6
   8  -3   2 425.895 36.5802   2
   8  -3   2 436.707 34.3175   6
  -9   3  -2 76.7375 10.0956   6
   9  -3   2 66.9243 8.57237   6
 -10   3  -2 37.5097 4.72633   4
 -10   3  -2 44.0835 7.06502   6
  10  -3   2 44.7408 6.74146   6
 -11   3  -2 2.08101 3.07251   6
  11  -3   2 0.16903 2.51514   6
 -12   3  -2 6.36045 1.62356   6
  11   2  -2 29.5388 3.62917   6
  10   2  -2 86.8039 8.86141   6
 -10  -2   2 82.5867 8.83883   6
   9   2  -2 93.5089 9.88503   6
  -9  -2   2 81.7208 9.72451   6
   8   2  -2 143.566 13.2108   6
  -8  -2   2 125.441 13.0337   6
   7   2  -2 142.942 12.4364   6
  -7  -2   2 138.622 12.6201   6
  -7  -2   2 82.7865 22.5463   3
   6   2  -2 828.467 63.0425   6
   6   2  -2 809.523 64.3876   8
  -6  -2   2 775.394 74.2433   3
  -6  -2   2 840.243 63.4515   6
   5   2  -2 693.640 56.3338   6
   5   2  -2 783.570 57.9641   8
  -5  -2   2 720.660 65.5954   3
   4   2  -2 2856.73 213.197   8
   4   2  -2 2676.94 216.453   1
  -4  -2   2 2873.94 220.073   3
   3   2  -2 78.9417 9.42429   1
   3   2  -2 84.7482 8.04205   8
  -3  -2   2 78.3946 11.8615   3
  -3  -2   2 66.6565 8.92832   1
   2   2  -2 1160.19 84.4190   8
   2   2  -2 1036.80 85.6002   1
  -2  -2   2 1076.59 85.6447   1
  -2  -2   2 1119.66 88.5419   3
   1   2  -2 1093.74 80.5434   8
   1   2  -2 1048.90 83.7947   3
   1   2  -2 1033.85 81.5743   1
  -1  -2   2 1006.65 81.3182   1
  -1  -2   2 1070.39 83.6057   3
   0   2  -2 1581.22 119.780   3
   0   2  -2 1711.68 117.305   8
   0   2  -2 1393.09 117.815   1
   0  -2   2 1580.78 119.578   3
   0  -2   2 1429.24 118.151   1
  -1   2  -2 141.353 10.6052   1
  -1   2  -2 112.777 12.3995   3
   1  -2   2 100.744 12.3407   3
   1  -2   2 98.1926 9.88950   2
   1  -2   2 127.866 10.5374   1
  -2   2  -2 50.3898 7.93779   3
  -2   2  -2 66.1191 6.68448   1
   2  -2   2 71.4878 6.91411   1
   2  -2   2 70.0190 6.35300   2
  -3   2  -2 472.117 37.3556   1
  -3   2  -2 406.168 38.1401   3
   3  -2   2 507.128 37.6552   1
   3  -2   2 442.990 35.6554   2
  -4   2  -2 141.185 16.1151   3
   4  -2   2 167.551 15.7036   1
   4  -2   2 152.667 13.3510   2
  -5   2  -2 99.5923 17.5933   3
   5  -2   2 135.846 12.0553   8
   5  -2   2 134.022 14.8281   1
   5  -2   2 125.942 14.3047   1
   5  -2   2 120.321 11.6448   2
   6  -2   2 530.899 43.7081   2
   6  -2   2 553.664 43.6898   8
  -7   2  -2 541.665 42.7202   6
   7  -2   2 531.678 44.2810   2
   7  -2   2 548.691 42.7196   6
  -8   2  -2 361.466 30.9156   6
   8  -2   2 399.389 31.1028   6
  -9   2  -2 152.342 13.7820   4
  -9   2  -2 172.017 15.4583   6
   9  -2   2 169.196 15.2043   6
 -10   2  -2 35.9748 6.66320   6
  10  -2   2 29.6083 5.50669   6
 -11   2  -2 466.206 37.0696   6
  11  -2   2 475.682 36.9858   6
 -12   2  -2 182.012 14.9652   6
  11   1  -2 273.152 20.7374   6
 -11  -1   2 243.408 21.4861   6
  10   1  -2 22.8965 7.75656   6
 -10  -1   2 15.3201 4.22904   6
   9   1  -2 195.483 17.4803   6
  -9  -1   2 197.258 17.7049   6
   8   1  -2 227.610 19.2280   6
  -8  -1   2 211.874 19.1592   6
   7   1  -2 46.8707 6.27465   6
  -7  -1   2 29.4195 10.5440   3
  -7  -1   2 42.8395 6.10636   6
   6   1  -2 293.464 24.3110   6
   6   1  -2 319.580 26.0127   8
  -6  -1   2 321.655 34.2574   3
  -6  -1   2 283.838 24.5644   6
   5   1  -2 42.0488 8.37484   1
   5   1  -2 48.5163 6.54294   8
   5   1  -2 80.9888 11.4035   1
  -5  -1   2 47.8608 10.6466   3
   4   1  -2 5.27032 2.58565   8
   4   1  -2 7.87756 2.57933   1
   4   1  -2 4.82427 2.71790   1
  -4  -1   2 5.70238 4.78280   3
   3   1  -2 14.6724 3.04437   8
   3   1  -2 13.5587 3.33961   1
  -3  -1   2 10.0906 5.12935   3
   2   1  -2 630.022 50.5449   1
   2   1  -2 670.587 49.8840   8
  -2  -1   2 641.037 50.6004   1
  -2  -1   2 630.149 52.7126   3
   1   1  -2 596.923 49.0443   1
   1   1  -2 658.948 48.9634   8
  -1  -1   2 646.777 51.0078   3
  -1  -1   2 639.379 49.0539   1
   0   1  -2 298.371 22.1925   8
   0   1  -2 304.215 23.3484   3
   0   1  -2 278.347 22.0832   1
   0  -1   2 239.121 22.1656   1
   0  -1   2 289.929 23.2408   3
  -1   1  -2 176.003 13.5537   1
  -1   1  -2 166.711 13.9409   3
   1  -1   2 172.943 13.5754   1
   1  -1   2 150.055 13.3139   2
  -2   1  -2 51.0901 5.87165   3
  -2   1  -2 56.4780 5.84139   1
   2  -1   2 61.1055 5.99281   1
   2  -1   2 53.7575 5.08958   2
   3  -1   2 2412.24 157.373   1
   3  -1   2 1661.07 159.424   1
  -4   1  -2 1242.69 96.6397   3
   4  -1   2 1263.26 97.6149   1
   4  -1   2 1277.89 94.6157   8
   4  -1   2 1223.60 97.2882   1
   4  -1   2 1179.16 94.5056   2
  -5   1  -2 449.113 38.1452   3
   5  -1   2 475.466 39.7523   1
   5  -1   2 440.822 35.3832   2
   5  -1   2 382.654 40.1977   1
   5  -1   2 452.912 35.0984   8
  -6   1  -2 1862.97 147.099   3
  -6   1  -2 1839.08 139.981   6
   6  -1   2 1818.79 141.048   2
   6  -1   2 1842.26 141.998   6
  -7   1  -2 2289.91 175.461   6
   7  -1   2 2328.57 175.486   6
  -8   1  -2 1587.13 119.105   6
  -8   1  -2 1483.41 118.172   4
   8  -1   2 1594.16 119.067   6
  -9   1  -2 44.5938 7.72441   6
   9  -1   2 55.7495 7.64468   6
 -10   1  -2 22.7739 5.02850   6
 -11   1  -2 81.0622 8.90826   6
  11  -1   2 105.753 9.59247   6
  11   0  -2 43.8215 5.52417   6
 -11   0   2 35.2888 5.22069   6
  10   0  -2 53.3259 7.24625   6
 -10   0   2 41.4400 6.78100   6
   9   0  -2 233.349 19.7868   6
  -9   0   2 221.561 19.8252   6
   8   0  -2 643.556 50.1182   6
  -8   0   2 631.612 50.3332   6
   7   0  -2 923.635 80.6924   6
   7   0  -2 1117.14 83.0609   8
  -7   0   2 1079.16 80.8093   6
  -7   0   2 1078.21 93.1957   3
   6   0  -2 35.0357 4.81148   6
   6   0  -2 38.3615 6.00494   8
  -6   0   2 40.0600 10.8689   3
   5   0  -2 250.336 25.6301   1
   5   0  -2 259.607 25.6244   1
   5   0  -2 301.034 23.8076   8
  -5   0   2 282.610 29.1581   3
   4   0  -2 4183.11 316.488   1
   4   0  -2 3942.31 315.953   1
   4   0  -2 4324.67 314.435   8
   3   0  -2 1691.51 127.508   1
   3   0  -2 1519.29 125.693   2
   3   0  -2 1771.72 126.448   8
   3   0  -2 1641.94 127.407   1
   2   0  -2 573.924 47.7634   2
   2   0  -2 666.886 48.4004   8
   2   0  -2 630.684 48.6477   1
   1   0  -2 180.663 14.9728   1
   1   0  -2 187.015 15.0219   1
   1   0  -2 201.224 15.3634   8
   0   0  -2 818.584 62.3920   1
   0   0  -2 860.873 62.9434   8
   0   0   2 806.689 62.4248   1
   2   0   2 3579.87 262.069   1
   2   0   2 3332.47 261.720   1
  -3   0  -2 902.261 72.5384   3
   3   0   2 934.826 70.5697   8
   3   0   2 940.403 73.1533   1
   3   0   2 892.620 70.9126   2
   3   0   2 987.234 73.5819   1
  -4   0  -2 1690.30 130.629   3
   4   0   2 1720.74 131.594   1
   4   0   2 1666.38 127.357   8
   4   0   2 1634.99 127.939   2
   4   0   2 1706.60 131.201   1
  -5   0  -2 1015.15 86.7683   3
   5   0   2 1214.77 83.3408   8
   5   0   2 1066.68 83.5849   2
   5   0   2 1036.08 88.0944   1
  -6   0  -2 1519.00 111.168   6
   6   0   2 1392.85 111.054   6
  -7   0  -2 1106.94 92.1386   4
  -7   0  -2 1267.48 93.7608   6
   7   0   2 1259.59 93.0154   6
  -8   0  -2 187.712 16.5588   6
   8   0   2 176.242 16.3068   6
  -9   0  -2 10.7407 4.47984   6
   9   0   2 13.2128 4.43589   6
  10   0   2 19.2420 4.29113   6
 -11   0  -2 149.425 13.1972   6
  11   0   2 161.182 13.0819   6
  12  -1  -2 268.001 21.0330   6
  11  -1  -2 414.272 31.1319   6
 -11   1   2 370.272 31.3411   6
  10  -1  -2 143.739 13.3606   6
   9  -1  -2 91.7748 10.1686   6
  -9   1   2 94.4623 10.1228   6
   8  -1  -2 451.860 42.0122   8
   8  -1  -2 545.194 39.8643   6
  -8   1   2 491.785 39.9401   6
   7  -1  -2 666.792 52.2584   6
  -7   1   2 700.810 64.4442   3
  -7   1   2 654.921 52.5513   6
   6  -1  -2 525.777 43.7309   8
   6  -1  -2 554.872 43.2527   6
  -6   1   2 511.226 50.2269   3
   5  -1  -2 1557.14 118.054   8
   5  -1  -2 1477.80 117.218   2
   5  -1  -2 1565.35 120.947   1
   5  -1  -2 1512.68 120.431   1
   4  -1  -2 130.501 13.2997   1
   4  -1  -2 134.984 12.3858   8
   4  -1  -2 123.871 11.5704   2
   4  -1  -2 130.201 13.3567   1
   3  -1  -2 1288.21 94.5766   8
   3  -1  -2 1168.11 93.7129   2
   3  -1  -2 1232.92 95.1528   1
   2  -1  -2 1421.61 108.188   8
   2  -1  -2 1351.03 107.499   2
  -2   1   2 1482.68 108.499   1
   1  -1  -2 20.8476 2.71302   8
   1  -1  -2 20.1996 2.20643   2
   1  -1  -2 21.5804 2.53461   1
  -1   1   2 18.1512 2.37749   1
   0  -1  -2 279.144 20.1238   8
   0  -1  -2 240.967 20.7218   1
   0   1   2 244.883 19.4073   2
   0   1   2 242.505 20.7729   1
   0   1   2 273.850 21.7358   3
  -3  -1  -2 1211.21 101.900   3
   3   1   2 1405.32 102.209   1
  -4  -1  -2 486.773 40.8459   3
   4   1   2 479.555 40.5701   1
   4   1   2 441.742 40.5851   1
  -5  -1  -2 227.755 23.8434   3
   5   1   2 243.524 24.1534   1
  -6  -1  -2 4.10227 2.61024   6
  -6  -1  -2 4.64030 4.51354   3
   6   1   2 2.14675 2.23730   6
  -7  -1  -2 14.1938 3.92715   6
   7   1   2 12.2958 3.66563   6
  -8  -1  -2 50.2879 7.41609   6
   8   1   2 41.0755 6.99332   6
  -9  -1  -2 539.067 42.7840   6
   9   1   2 532.546 42.6462   6
 -10  -1  -2 399.901 32.4954   6
  10   1   2 411.745 32.4366   6
 -11  -1  -2 41.0913 4.67678   6
  11   1   2 37.7437 5.01328   6
  12  -2  -2 146.799 11.9006   6
  11  -2  -2 116.525 10.6907   6
 -11   2   2 106.579 12.8000   6
  10  -2  -2 198.352 18.7424   6
 -10   2   2 244.389 20.3921   6
  -9   2   2 692.322 54.7972   6
   8  -2  -2 318.699 26.0157   6
   8  -2  -2 298.868 28.8445   8
  -8   2   2 325.124 26.3308   6
   7  -2  -2 916.808 66.4927   6
   7  -2  -2 805.286 65.8748   5
  -7   2   2 853.926 78.2692   3
  -7   2   2 864.997 66.7755   6
   6  -2  -2 4.91876 3.28262   2
   6  -2  -2 10.1666 4.19178   8
   5  -2  -2 2386.84 188.981   8
   5  -2  -2 2434.07 188.081   2
   5  -2  -2 2542.77 191.504   1
   5  -2  -2 2511.70 191.485   1
   4  -2  -2 1811.49 131.722   8
   4  -2  -2 1645.14 132.433   1
   4  -2  -2 1691.31 130.517   2
  -4   2   2 1690.23 132.922   1
   3  -2  -2 765.159 58.0885   8
   3  -2  -2 706.512 58.2355   1
   3  -2  -2 713.251 56.9655   2
  -3   2   2 767.537 58.6866   1
   2  -2  -2 4147.76 318.667   1
  -2   2   2 4274.89 318.851   1
   1  -2  -2 1820.35 145.529   2
  -1   2   2 1925.70 149.184   3
  -1   2   2 2038.58 147.170   1
   0  -2  -2 44.2894 7.51527   3
   0  -2  -2 38.0579 3.23838   2
   0   2   2 34.9616 4.97163   1
   0   2   2 29.4203 6.11043   3
  -1  -2  -2 1994.45 146.258   1
  -1  -2  -2 1768.30 147.821   3
   1   2   2 2044.63 146.288   1
   1   2   2 1806.12 147.916   3
  -2  -2  -2 23.1458 6.02681   3
  -2  -2  -2 27.1598 4.81864   1
   2   2   2 22.0041 5.24765   3
   2   2   2 25.9017 4.71321   1
  -3  -2  -2 330.113 27.8444   1
  -3  -2  -2 259.603 27.9678   3
   3   2   2 332.422 27.8526   1
  -4  -2  -2 747.043 69.5091   3
   4   2   2 944.763 70.5961   1
  -5  -2  -2 393.651 40.8198   3
  -5  -2  -2 496.958 35.6190   6
  -6  -2  -2 60.6596 7.08993   6
   6   2   2 56.2307 6.93182   6
  -7  -2  -2 116.775 11.5777   6
   7   2   2 111.614 11.3254   6
  -8  -2  -2 168.599 15.8964   6
   8   2   2 171.061 15.6902   6
  -9  -2  -2 108.901 11.4215   6
   9   2   2 111.870 11.1599   6
 -10  -2  -2 117.522 11.0710   6
  10   2   2 123.606 11.0216   6
 -11  -2  -2 276.387 21.5438   6
  12  -3  -2 25.8282 3.42825   6
  11  -3  -2 177.085 16.6851   6
 -11   3   2 226.404 18.6109   6
  10  -3  -2 33.0010 5.72293   6
 -10   3   2 39.1179 7.07934   6
  -9   3   2 5.00717 3.44131   6
   8  -3  -2 76.4065 8.80097   6
   8  -3  -2 78.1689 7.79608   5
   8  -3  -2 76.7305 11.2227   8
  -8   3   2 82.6494 9.00250   6
   7  -3  -2 1625.27 126.116   6
   7  -3  -2 1666.00 130.025   8
   7  -3  -2 1622.89 128.851   2
  -7   3   2 1704.56 126.618   6
   6  -3  -2 1332.11 103.313   6
   6  -3  -2 1382.05 107.006   8
   5  -3  -2 31.9229 6.77955   8
   5  -3  -2 31.5570 6.90639   1
   5  -3  -2 29.1993 5.75111   2
   4  -3  -2 4093.10 298.927   8
   4  -3  -2 3816.21 299.314   1
  -4   3   2 3861.34 299.776   1
   3  -3  -2 24.2216 5.15382   8
   3  -3  -2 19.3475 4.00985   1
   3  -3  -2 16.9814 3.57092   2
  -3   3   2 21.5331 4.02790   1
   2  -3  -2 3067.13 241.809   2
   2  -3  -2 3304.62 243.580   1
  -2   3   2 3363.45 244.017   1
  -2   3   2 3063.79 247.060   3
   1  -3  -2 4344.71 326.872   1
  -1   3   2 3795.44 329.140   3
  -1   3   2 4776.48 327.587   1
   0  -3  -2 116.442 15.0345   3
   0  -3  -2 104.131 8.98800   2
   0  -3  -2 112.557 11.6865   1
   0   3   2 92.8378 13.4520   3
   0   3   2 123.360 12.1059   1
  -1  -3  -2 436.506 39.2283   3
  -1  -3  -2 420.320 36.3965   1
   1   3   2 420.823 39.3594   3
   1   3   2 424.114 36.4244   1
  -2  -3  -2 661.295 57.9555   3
  -2  -3  -2 728.394 56.4203   1
   2   3   2 671.455 55.7109   1
   2   3   2 632.573 58.4363   3
  -3  -3  -2 5197.67 440.048   3
  -3  -3  -2 6034.79 439.696   1
   3   3   2 6029.56 439.228   1
  -4  -3  -2 3255.21 235.116   6
  -4  -3  -2 3125.91 242.923   1
  -4  -3  -2 2612.08 241.502   3
   4   3   2 3444.33 243.414   1
  -5  -3  -2 1147.55 84.3453   6
   5   3   2 1043.47 84.1288   6
  -6  -3  -2 181.193 16.2421   6
  -7  -3  -2 656.456 52.0613   6
   7   3   2 661.978 51.9379   6
  -8  -3  -2 244.741 22.2185   6
   8   3   2 274.777 22.2299   6
   9   3   2 13.2128 3.76491   6
 -10  -3  -2 26.6163 4.55587   6
  10   3   2 20.9382 3.63119   6
  12  -4  -2 481.930 37.2025   6
  11  -4  -2 30.1488 4.91297   6
 -11   4   2 23.1960 5.55074   6
  10  -4  -2 71.2036 9.34885   6
 -10   4   2 129.597 15.4250   6
   9  -4  -2 42.2115 7.41431   6
   9  -4  -2 29.3134 5.00756   5
   9  -4  -2 46.8267 9.45173   8
  -9   4   2 40.7367 6.90894   6
   8  -4  -2 388.953 38.9160   8
   8  -4  -2 433.285 34.9600   6
   8  -4  -2 428.995 34.3788   5
   8  -4  -2 468.514 38.9304   2
  -8   4   2 454.766 35.5212   6
   7  -4  -2 1620.69 138.993   6
   7  -4  -2 1931.54 141.238   2
   7  -4  -2 1888.75 142.734   8
   6  -4  -2 3496.78 260.790   2
   6  -4  -2 3331.56 257.920   6
   5  -4  -2 335.853 32.4562   1
   5  -4  -2 379.096 32.4858   8
   5  -4  -2 337.607 30.1307   2
  -5   4   2 372.678 34.4752   1
   4  -4  -2 171.342 16.3672   2
   4  -4  -2 191.606 18.9050   8
   4  -4  -2 177.829 18.1693   1
  -4   4   2 191.727 19.5513   1
   3  -4  -2 492.551 42.0253   1
  -3   4   2 514.240 42.9277   1
   2  -4  -2 2787.12 198.643   2
   2  -4  -2 2747.24 201.264   1
  -2   4   2 2290.57 204.864   1
   1  -4  -2 213.591 20.6802   1
   1  -4  -2 205.732 17.6969   2
  -1   4   2 234.861 21.8737   1
   0  -4  -2 980.530 77.4974   3
   0  -4  -2 862.718 73.0600   1
   0  -4  -2 836.130 68.0021   2
   0   4   2 940.605 72.4480   1
   0   4   2 825.136 87.8520   3
  -1  -4  -2 1095.01 83.6035   3
  -1  -4  -2 898.568 73.9078   2
  -1  -4  -2 905.314 78.7073   1
   1   4   2 992.944 78.9136   1
  -2  -4  -2 641.680 55.4083   1
  -2  -4  -2 651.537 58.0229   3
   2   4   2 624.686 54.9429   1
  -3  -4  -2 218.615 26.1273   1
  -3  -4  -2 240.003 28.0348   3
   3   4   2 300.790 28.0324   1
  -4  -4  -2 148.020 20.2222   3
  -4  -4  -2 142.298 12.9636   6
   4   4   2 140.746 12.8092   6
  -5  -4  -2 23.2975 4.64197   6
  -5  -4  -2 0.77706 5.97246   3
   5   4   2 27.0575 4.77167   6
  -6  -4  -2 226.803 20.1698   6
   6   4   2 236.079 19.9597   6
  -7  -4  -2 302.331 26.7050   6
   7   4   2 311.715 25.8915   6
  -8  -4  -2 44.4765 7.25439   6
   8   4   2 46.0194 6.92826   6
  -9  -4  -2 35.4852 5.66863   6
   9   4   2 34.4322 5.50334   6
 -10  -4  -2 68.1646 6.17568   6
  11  -5  -2 296.724 23.8915   6
 -11   5   2 287.683 24.6846   6
  10  -5  -2 25.2673 5.18457   6
   9  -5  -2 74.5323 14.4587   8
   9  -5  -2 104.750 10.7591   6
   9  -5  -2 93.0048 9.32098   5
  -9   5   2 96.3566 10.7666   6
   8  -5  -2 13.3011 7.14956   2
   8  -5  -2 24.9787 5.07360   6
   8  -5  -2 9.92216 6.56730   8
   7  -5  -2 1826.81 138.326   2
   7  -5  -2 1779.40 134.392   6
   7  -5  -2 1635.07 140.064   8
  -7   5   2 1792.45 134.801   6
   6  -5  -2 149.254 17.6708   8
   6  -5  -2 126.698 12.2321   6
   6  -5  -2 146.246 15.5025   2
   5  -5  -2 76.3072 12.6922   8
   5  -5  -2 91.8815 10.7480   2
   4  -5  -2 99.6762 12.8316   1
   4  -5  -2 103.831 11.3225   2
   4  -5  -2 109.127 13.5383   8
  -4   5   2 110.161 14.0881   1
   3  -5  -2 1472.89 119.479   1
   3  -5  -2 1482.51 116.314   2
  -3   5   2 1582.36 121.488   1
   2  -5  -2 419.244 37.7614   1
   2  -5  -2 443.104 34.5046   2
  -2   5   2 415.555 38.5622   1
   1  -5  -2 91.9806 8.93508   2
   1  -5  -2 87.9357 11.6487   1
  -1   5   2 102.193 12.6021   1
   0  -5  -2 154.153 17.7364   1
   0  -5  -2 195.642 24.1124   3
   0  -5  -2 169.243 14.1290   2
   0   5   2 153.414 18.0769   1
  -1  -5  -2 65.3789 6.51198   2
  -1  -5  -2 68.4203 14.3062   3
  -1  -5  -2 80.3633 10.6724   1
   1   5   2 70.0497 10.7294   1
  -2  -5  -2 252.061 21.2331   2
  -2  -5  -2 268.669 28.5223   1
  -2  -5  -2 295.433 31.9146   3
   2   5   2 253.809 27.6926   1
  -3  -5  -2 270.948 29.4381   3
  -3  -5  -2 191.085 17.8625   6
   3   5   2 201.703 20.3850   6
  -4  -5  -2 666.089 59.6002   3
  -4  -5  -2 530.448 47.0612   6
   4   5   2 619.017 47.2525   6
  -5  -5  -2 1105.57 85.5912   6
   5   5   2 1107.03 85.4090   6
  -6  -5  -2 311.677 26.1205   6
   6   5   2 307.903 25.8048   6
  -7  -5  -2 246.681 21.6356   6
   7   5   2 255.894 21.4205   6
  -8  -5  -2 166.299 15.6745   6
   8   5   2 179.841 15.1589   6
  -9  -5  -2 17.0908 3.12374   6
   9   5   2 15.3603 2.84997   6
  11  -6  -2 238.851 18.1326   6
 -11   6   2 191.062 17.9277   6
  10  -6  -2 42.9606 7.24722   6
 -10   6   2 43.5400 7.37856   6
   9  -6  -2 10.0537 6.53690   8
   9  -6  -2 12.4951 4.47258   6
   9  -6  -2 15.6288 3.96983   5
  -9   6   2 13.4557 4.79326   6
   8  -6  -2 3.54042 3.83634   6
   8  -6  -2 6.20942 5.75655   8
   8  -6  -2 1.51254 4.97415   2
   7  -6  -2 25.4138 7.56038   2
   7  -6  -2 27.2030 5.34294   6
   7  -6  -2 30.4745 9.48138   8
  -7   6   2 31.2234 5.78451   6
   6  -6  -2 87.7171 11.7636   2
   6  -6  -2 73.9112 13.2466   8
   6  -6  -2 79.6281 8.82629   6
  -6   6   2 82.6805 8.99821   6
   5  -6  -2 78.2325 8.12776   6
   5  -6  -2 59.8739 14.8439   8
   5  -6  -2 81.7104 10.6600   2
  -5   6   2 74.5808 8.38666   6
   4  -6  -2 242.916 19.9388   6
   4  -6  -2 216.280 23.9385   8
   4  -6  -2 221.217 20.9824   2
   3  -6  -2 110.813 15.2671   1
   3  -6  -2 137.909 12.6260   2
  -3   6   2 116.911 16.5298   1
   2  -6  -2 97.7890 9.87057   2
   2  -6  -2 86.7739 12.1754   1
  -2   6   2 110.973 14.4755   1
   1  -6  -2 2334.20 169.892   2
   1  -6  -2 2122.78 175.360   1
  -1   6   2 2227.58 176.833   1
   0  -6  -2 2080.93 156.805   3
   0  -6  -2 1805.97 142.100   2
   0  -6  -2 1754.71 148.390   1
   0   6   2 1839.14 148.926   1
  -1  -6  -2 608.726 53.8652   6
  -1  -6  -2 823.643 68.7188   3
  -2  -6  -2 176.610 16.4732   6
  -2  -6  -2 239.073 28.8157   3
   2   6   2 190.289 16.4805   6
  -3  -6  -2 25.9756 9.23761   3
  -3  -6  -2 15.8747 4.29441   6
   3   6   2 21.8324 4.22581   6
  -4  -6  -2 42.9979 6.90600   6
  -4  -6  -2 23.9143 16.5402   3
   4   6   2 37.9696 6.02490   6
  -5  -6  -2 405.169 34.5286   6
   5   6   2 444.984 34.4712   6
  -6  -6  -2 675.670 54.9583   6
   6   6   2 723.810 54.8540   6
  -7  -6  -2 706.130 56.0732   6
   7   6   2 734.060 57.7699   6
  -8  -6  -2 44.6982 6.06363   6
   8   6   2 45.8090 5.58863   6
  -9  -6  -2 135.838 11.0890   6
 -11   7   2 282.431 23.0186   6
  10  -7  -2 221.263 18.8542   5
 -10   7   2 249.232 20.5804   6
   9  -7  -2 122.465 12.1683   6
   9  -7  -2 110.265 14.4188   2
  -9   7   2 112.256 12.6540   6
   8  -7  -2 24.8482 6.17581   6
   8  -7  -2 13.9020 7.25461   8
   8  -7  -2 17.1718 6.39520   2
  -8   7   2 14.3032 8.06994   6
   7  -7  -2 1240.02 99.4854   2
   7  -7  -2 1285.25 95.7627   6
   7  -7  -2 1162.73 103.394   8
  -7   7   2 1249.17 96.1430   6
   6  -7  -2 2430.29 186.119   2
   6  -7  -2 2293.41 190.153   8
   6  -7  -2 2442.87 182.852   6
  -6   7   2 2424.48 184.291   6
   5  -7  -2 123.281 13.3964   2
   5  -7  -2 111.811 10.8920   6
   5  -7  -2 97.0366 15.7973   8
  -5   7   2 100.041 10.8826   6
   4  -7  -2 96.6848 10.1735   6
   4  -7  -2 131.428 16.0667   8
   4  -7  -2 105.815 11.8419   2
  -4   7   2 96.3717 10.5662   6
   3  -7  -2 308.991 25.6518   2
   3  -7  -2 283.815 24.2823   6
   2  -7  -2 447.635 37.3258   6
   2  -7  -2 497.748 38.2753   2
   1  -7  -2 3094.60 213.413   2
   1  -7  -2 2682.63 212.412   4
   1  -7  -2 2650.22 212.595   6
   0  -7  -2 1413.19 109.056   4
   0  -7  -2 1417.00 109.351   6
   0   7   2 1464.13 109.461   6
  -1  -7  -2 96.6231 10.1475   6
  -1  -7  -2 107.937 10.0289   4
  -1  -7  -2 131.218 22.1185   3
   1   7   2 108.643 10.1959   6
  -2  -7  -2 1709.80 126.355   6
  -2  -7  -2 1725.99 142.717   3
   2   7   2 1506.16 125.228   6
  -3  -7  -2 534.874 43.7699   6
   3   7   2 567.296 43.7351   6
  -4  -7  -2 23.5509 5.24889   6
   4   7   2 31.2187 5.36428   6
  -5  -7  -2 13.4533 4.42323   6
   5   7   2 20.0212 4.57549   6
  -6  -7  -2 439.026 34.6579   6
   6   7   2 423.711 34.5176   6
  -7  -7  -2 87.3993 8.73233   6
   7   7   2 85.1309 8.66164   6
  -8  -7  -2 94.4972 9.02977   6
   8   7   2 119.572 9.38420   6
  11  -8  -2 303.819 24.2732   6
  10  -8  -2 189.898 15.6936   6
  10  -8  -2 156.606 15.0577   5
 -10   8   2 188.861 15.9366   6
   9  -8  -2 132.376 13.1518   6
   8  -8  -2 91.3879 10.3403   6
   8  -8  -2 66.0854 16.2563   8
   8  -8  -2 91.6616 18.9438   2
  -8   8   2 76.6722 10.1679   6
   7  -8  -2 998.474 83.5289   8
   7  -8  -2 989.062 75.2545   6
   7  -8  -2 948.399 78.2694   2
  -7   8   2 923.844 75.3955   6
   6  -8  -2 1272.88 95.2676   6
   6  -8  -2 1308.35 98.1927   2
   6  -8  -2 1119.58 101.885   8
  -6   8   2 1206.30 95.5212   6
   5  -8  -2 2339.06 171.530   2
   5  -8  -2 2238.31 176.119   8
   5  -8  -2 2084.04 168.934   6
   4  -8  -2 459.493 35.5016   2
   4  -8  -2 443.122 39.7451   8
  -4   8   2 361.618 33.4979   6
   3  -8  -2 42.8741 6.41542   6
  -3   8   2 42.2449 6.08522   6
   2  -8  -2 251.873 21.8133   2
   2  -8  -2 262.716 21.4251   6
  -2   8   2 242.008 21.2131   6
   1  -8  -2 180.106 15.3211   2
   1  -8  -2 170.957 15.4080   6
  -1   8   2 171.177 15.3098   6
   0   8   2 27.4269 4.97685   6
  -1  -8  -2 249.443 21.1524   6
  -2  -8  -2 10.7986 3.91664   6
   2   8   2 6.77361 3.56666   6
  -3  -8  -2 13.0793 4.41200   6
   3   8   2 13.8689 4.33464   6
  -4  -8  -2 23.2349 5.20115   6
   4   8   2 27.1749 5.29744   6
  -5  -8  -2 15.0990 4.47511   6
   5   8   2 14.2673 4.18159   6
  -6  -8  -2 1.70873 2.79687   6
   6   8   2 -0.1598 2.66631   6
  -7  -8  -2 9.35909 2.44828   6
   7   8   2 3.84974 1.69186   6
  11  -9  -2 185.280 14.7472   6
  10  -9  -2 9.26350 3.19427   6
  10  -9  -2 10.0664 2.23566   5
 -10   9   2 4.53929 2.31028   6
  -9   9   2 282.285 23.9101   6
   8  -9  -2 50.7678 7.86422   6
  -8   9   2 45.5359 7.90881   6
   7  -9  -2 8.10609 5.57838   8
   7  -9  -2 -0.2519 3.79746   2
   7  -9  -2 5.36120 4.01724   6
  -7   9   2 3.24488 3.74365   6
   6  -9  -2 99.7002 10.9671   6
   6  -9  -2 95.0336 11.7534   2
   6  -9  -2 82.7955 14.4727   8
  -6   9   2 93.0040 10.8096   6
   5  -9  -2 77.7933 16.9817   8
   5  -9  -2 93.7211 10.7584   2
   5  -9  -2 79.5623 9.98775   6
  -5   9   2 82.1240 9.77011   6
   4  -9  -2 127.234 12.7931   2
   4  -9  -2 116.328 12.2856   6
   4  -9  -2 97.7275 15.4161   8
  -4   9   2 121.991 12.1050   6
   3  -9  -2 44.0146 6.16390   2
   3  -9  -2 23.4233 8.17500   8
   3  -9  -2 38.7044 6.70051   6
  -3   9   2 39.4698 6.29629   6
   2  -9  -2 18.4660 4.57378   2
   2  -9  -2 20.4047 6.32610   8
   2  -9  -2 21.9984 4.78464   6
  -2   9   2 18.7173 4.23873   6
   1  -9  -2 667.282 62.8648   8
   1  -9  -2 791.452 59.8625   6
  -1   9   2 818.729 59.8608   6
   0  -9  -2 2.46310 3.35028   6
   0  -9  -2 14.5905 4.91812   8
   0   9   2 3.50779 2.93679   6
  -1  -9  -2 35.7161 6.68526   6
   1   9   2 34.4368 6.14338   6
  -2  -9  -2 51.7789 7.63029   6
  -3  -9  -2 437.078 35.4061   6
   3   9   2 439.332 35.1694   6
  -4  -9  -2 424.511 34.3623   6
   4   9   2 432.051 34.9008   6
  -5  -9  -2 393.580 30.5068   6
   5   9   2 372.059 30.2514   6
  -6  -9  -2 17.0681 3.01918   6
   6   9   2 15.2923 2.78966   6
  10 -10  -2 40.4391 5.37232   6
  10 -10  -2 22.8848 3.23148   5
   9 -10  -2 40.9567 6.19493   6
  -9  10   2 46.7537 6.08628   6
   8 -10  -2 286.369 24.6271   6
  -8  10   2 303.774 24.8979   6
   7 -10  -2 41.4420 6.91386   6
  -7  10   2 45.0949 7.66389   6
   6 -10  -2 497.487 37.9677   6
   6 -10  -2 341.222 43.1445   8
  -6  10   2 513.503 38.1099   6
   5 -10  -2 948.770 84.6903   8
   5 -10  -2 1083.49 79.3757   6
  -5  10   2 1001.84 79.0780   6
   4 -10  -2 655.732 49.6403   6
  -4  10   2 589.879 49.4716   6
   3 -10  -2 49.2293 7.65772   6
   3 -10  -2 35.2752 9.22307   8
  -3  10   2 58.3599 7.48055   6
   2 -10  -2 562.348 43.3575   6
   2 -10  -2 516.195 47.1936   8
  -2  10   2 543.174 43.2001   6
   1 -10  -2 323.039 33.6292   8
   1 -10  -2 428.098 31.8135   6
  -1  10   2 396.711 31.4941   6
   0  10   2 471.153 38.1403   6
  -1 -10  -2 599.748 46.2554   6
   1  10   2 566.789 45.9569   6
  -2 -10  -2 36.0252 6.69316   6
   2  10   2 32.7503 6.23937   6
  -3 -10  -2 75.3176 8.57808   6
   3  10   2 68.1755 8.98880   6
  -4 -10  -2 204.040 16.7193   6
   4  10   2 190.894 16.3673   6
  -5 -10  -2 123.385 10.1801   6
  -5 -10  -2 113.064 10.1103   9
   5  10   2 116.774 9.86434   6
  10 -11  -2 56.9842 5.12522   6
   9 -11  -2 309.320 21.2699   6
   9 -11  -2 219.266 21.1386   5
   8 -11  -2 22.2402 4.16842   6
   7 -11  -2 118.669 14.4132   6
  -7  11   2 120.152 11.6548   6
   6 -11  -2 423.121 34.1611   6
   5 -11  -2 40.8388 7.16547   6
  -5  11   2 43.1167 6.98257   6
   4 -11  -2 35.3794 7.47773   8
   4 -11  -2 25.4947 5.59072   9
   4 -11  -2 26.6951 5.36146   6
  -4  11   2 20.2391 4.78082   6
   3 -11  -2 231.042 26.4457   8
   3 -11  -2 300.103 24.0139   6
  -3  11   2 303.004 23.9479   6
   2 -11  -2 356.985 27.5559   6
  -2  11   2 306.601 27.0483   6
   1 -11  -2 415.650 33.3944   6
  -1  11   2 409.115 33.2058   6
   0 -11  -2 276.539 22.5614   6
   0  11   2 256.243 22.2526   6
  -1 -11  -2 291.376 24.1329   6
  -2 -11  -2 418.503 33.8402   6
   2  11   2 395.921 32.1219   6
  -3 -11  -2 288.730 23.2793   6
  -4 -11  -2 31.2756 4.07535   9
  -4 -11  -2 10.9634 2.93114   6
   4  11   2 20.8912 3.14168   6
   9 -12  -2 162.706 12.8837   6
   8 -12  -2 110.069 9.54385   6
   7 -12  -2 217.077 17.5278   6
  -7  12   2 206.639 17.3013   6
   6 -12  -2 433.161 34.2991   6
  -6  12   2 434.741 34.2832   6
  -5  12   2 253.925 21.0787   6
   4 -12  -2 12.7139 3.97030   9
   4 -12  -2 11.9889 3.82614   6
  -4  12   2 12.0257 3.88346   6
   3 -12  -2 98.8780 16.1103   9
   3 -12  -2 95.7162 10.0020   6
  -3  12   2 98.6009 9.84055   6
   2 -12  -2 44.0258 6.86700   6
  -2  12   2 46.3013 6.63758   6
   1 -12  -2 10.0226 6.12825   6
  -1  12   2 4.29799 3.24850   6
   0 -12  -2 12.0214 5.13060   6
   0  12   2 11.2197 3.57180   6
  -1 -12  -2 54.7087 6.68605   6
   1  12   2 55.5380 7.42898   6
  -2 -12  -2 193.768 15.0970   6
   2  12   2 173.066 14.8206   6
  -3 -12  -2 18.0387 3.35835   9
  -3 -12  -2 15.9675 2.85377   6
   7 -13  -2 34.8108 3.76394   6
   6 -13  -2 104.872 9.24303   6
   5 -13  -2 182.400 14.8165   6
  -5  13   2 173.459 14.5245   6
   4 -13  -2 329.849 25.8167   6
  -4  13   2 320.392 25.7080   6
   3 -13  -2 51.2269 8.40592   9
   3 -13  -2 101.266 8.35841   6
  -3  13   2 91.0962 7.84100   6
   2 -13  -2 68.1037 7.38812   6
   2 -13  -2 79.7814 8.67444   9
  -2  13   2 73.5004 7.30024   6
   1 -13  -2 343.576 25.9883   6
   1 -13  -2 363.329 27.3702   9
  -1  13   2 283.158 25.6660   6
   0 -13  -2 578.914 46.4201   6
   0 -13  -2 632.685 47.6404   9
  -1 -13  -2 8.10350 1.69780   6
  -1 -13  -2 10.7853 2.61252   9
   5 -14  -2 675.062 51.3608   6
   4 -14  -2 43.4395 4.16373   6
   3 -14  -2 15.6316 2.33565   6
   2 -14  -2 23.1959 2.74626   6
   1 -14  -2 445.816 34.2157   6
   0  14  -3 46.9627 4.52855   6
  -1  14  -3 0.30993 1.61790   6
  -2  14  -3 41.6683 4.93251   6
   2 -14   3 31.5893 4.82100   9
   2 -14   3 26.4738 3.53030   6
  -3  14  -3 4.50257 2.16611   6
   3 -14   3 3.17307 1.42817   6
  -4  14  -3 14.9783 3.23000   6
   4 -14   3 13.3311 2.73242   6
   5 -14   3 59.1435 6.27794   6
  -6  14  -3 368.447 28.4172   6
   2  13  -3 11.3245 3.58032   7
   2  13  -3 32.5091 3.30651   6
   1  13  -3 450.975 30.9993   6
   1  13  -3 286.922 32.5210   7
  -1 -13   3 453.173 30.9668   6
   0  13  -3 152.022 20.5565   7
   0 -13   3 200.419 17.1324   6
  -1  13  -3 12.0816 4.44545   7
  -1  13  -3 34.0185 5.29988   6
   1 -13   3 23.9125 4.14397   6
  -2  13  -3 46.9028 6.43639   6
   2 -13   3 40.9524 5.71987   6
  -3  13  -3 229.121 18.8323   6
   3 -13   3 219.847 18.7020   6
  -4  13  -3 244.359 19.6310   6
   4 -13   3 226.504 19.4454   6
  -5  13  -3 163.809 13.4630   6
   5 -13   3 139.585 13.0218   6
  -6  13  -3 30.5037 4.80181   6
   6 -13   3 17.5031 3.52235   6
  -7  13  -3 27.5010 4.14217   6
   7 -13   3 23.6296 3.44391   6
   4  12  -3 310.258 23.8754   6
   3  12  -3 37.0187 4.78593   6
  -3 -12   3 34.9335 4.29141   6
   2  12  -3 33.7227 5.21447   6
  -2 -12   3 33.6392 4.94245   6
   1  12  -3 164.118 14.7336   6
  -1 -12   3 162.180 14.3475   6
   0  12  -3 303.246 26.0333   6
   0 -12   3 338.572 26.7937   6
  -1  12  -3 485.300 36.9018   6
   1 -12   3 437.481 37.8317   6
  -2  12  -3 487.865 34.9131   6
  -2  12  -3 324.716 45.4599   7
   2 -12   3 463.488 34.8862   6
  -3  12  -3 155.578 14.3616   6
   3 -12   3 150.652 14.1676   6
  -4  12  -3 1290.89 94.5962   6
   4 -12   3 1167.92 94.4664   6
  -5  12  -3 1141.25 84.4440   6
   5 -12   3 1042.75 86.3414   6
   6 -12   3 33.4463 5.77366   6
  -7  12  -3 591.621 44.6842   6
   7 -12   3 545.939 44.4585   6
  -8  12  -3 70.1958 7.27071   6
   8 -12   3 58.7773 6.58436   6
  -9  12  -3 159.879 13.0852   6
   5  11  -3 52.6628 4.99993   6
   4  11  -3 13.6885 3.07758   6
  -4 -11   3 16.4524 3.11999   6
   3  11  -3 92.6363 12.8873   6
  -3 -11   3 111.985 10.3614   6
   2  11  -3 167.478 14.9980   6
   1  11  -3 243.967 20.9859   6
  -1 -11   3 250.658 21.1414   6
   0  11  -3 107.183 11.2683   6
   0 -11   3 111.781 11.2734   6
  -1  11  -3 491.472 38.1123   6
   1 -11   3 489.132 38.3418   6
   1 -11   3 437.500 39.2558   2
  -2  11  -3 333.771 27.5628   6
   2 -11   3 322.177 29.0614   2
   2 -11   3 337.725 27.8148   6
  -3  11  -3 37.7816 7.03851   6
  -3  11  -3 29.1599 7.95677   7
   3 -11   3 39.5226 6.83075   6
  -4  11  -3 245.156 20.9877   6
   4 -11   3 233.624 20.9053   6
   4 -11   3 232.174 22.1099   2
  -5  11  -3 129.202 12.9378   6
   5 -11   3 111.385 13.3352   2
   5 -11   3 122.086 12.5758   6
  -6  11  -3 138.509 13.2973   6
   6 -11   3 116.401 12.7670   6
  -7  11  -3 15.9937 4.77866   6
   7 -11   3 14.1387 7.56938   6
  -8  11  -3 14.2651 4.22360   6
   8 -11   3 13.9548 4.04370   6
   9 -11   3 43.3428 5.29407   6
 -10  11  -3 4.11366 1.43419   6
   6  10  -3 0.68610 1.38584   6
   5  10  -3 177.068 13.9859   6
  -5 -10   3 148.705 14.0846   6
   4  10  -3 4.32710 3.56555   6
  -4 -10   3 2.66343 3.15983   6
   3  10  -3 24.5537 4.94186   6
  -3 -10   3 12.9446 4.20738   6
   2  10  -3 96.0978 10.0039   6
  -2 -10   3 84.0881 9.70815   6
   1  10  -3 345.082 28.3194   6
  -1 -10   3 358.219 29.4159   6
  -1 -10   3 329.575 29.5701   2
   0  10  -3 71.7263 8.94434   6
   0 -10   3 71.0860 10.1568   2
   0 -10   3 77.5963 8.88265   6
  -1  10  -3 1905.60 143.619   6
   1 -10   3 1880.29 143.911   6
   1 -10   3 1856.56 145.806   2
  -2  10  -3 626.291 49.7952   6
   2 -10   3 647.110 50.1762   6
   2 -10   3 613.113 51.8118   2
  -3  10  -3 138.990 13.5829   6
  -3  10  -3 135.714 18.5275   7
   3 -10   3 137.909 13.6611   6
   3 -10   3 133.966 14.8497   2
  -4  10  -3 265.088 22.8092   6
   4 -10   3 271.552 29.7911   2
   4 -10   3 251.161 22.6540   6
  -5  10  -3 916.952 71.3479   6
   5 -10   3 927.238 73.8390   2
   5 -10   3 889.452 71.3726   6
  -6  10  -3 1136.41 86.3746   6
   6 -10   3 1081.66 86.2168   6
  -7  10  -3 368.258 31.5484   6
   7 -10   3 381.806 31.4967   6
   7 -10   3 410.417 38.3806   8
   7 -10   3 365.854 33.7872   2
  -8  10  -3 38.8428 7.16841   6
   8 -10   3 37.7106 9.51794   6
   9 -10   3 91.2239 9.40706   6
 -10  10  -3 137.592 12.0484   6
  10 -10   3 129.343 11.3693   6
   7   9  -3 35.1080 4.00904   6
   6   9  -3 210.156 16.5690   6
  -6  -9   3 189.538 16.9032   6
   5   9  -3 393.504 31.8256   6
  -5  -9   3 405.007 32.0569   6
   4   9  -3 989.207 75.2951   6
  -4  -9   3 961.008 75.5481   6
  -3  -9   3 758.558 59.4695   6
   2   9  -3 935.557 67.9605   6
  -2  -9   3 923.032 68.2418   6
  -2  -9   3 747.180 69.5848   2
   1   9  -3 45.7528 6.73938   6
  -1  -9   3 41.7287 6.59559   6
  -1  -9   3 32.8648 6.51298   2
   0   9  -3 141.694 12.7107   6
   0  -9   3 125.187 12.6024   6
   0  -9   3 130.452 14.1647   2
  -1   9  -3 510.708 39.2420   6
   1  -9   3 455.070 39.3128   6
   1  -9   3 512.064 41.4379   2
  -2   9  -3 648.216 50.5132   6
   2  -9   3 614.391 50.7725   6
   2  -9   3 663.582 52.7633   2
  -3   9  -3 331.688 34.7486   7
  -3   9  -3 347.264 27.9612   6
   3  -9   3 335.823 29.9076   2
   3  -9   3 324.622 28.0525   6
  -4   9  -3 114.340 12.1892   6
   4  -9   3 119.659 12.1797   6
   4  -9   3 117.973 13.9710   2
  -5   9  -3 131.567 13.3253   6
   5  -9   3 134.232 15.5984   2
   5  -9   3 128.732 13.2754   6
  -6   9  -3 335.714 29.4466   6
   6  -9   3 360.380 29.5101   6
   6  -9   3 356.393 32.4674   2
  -7   9  -3 481.685 39.2115   6
   7  -9   3 491.159 39.1609   6
   7  -9   3 438.417 45.0339   8
   7  -9   3 498.221 42.5120   2
  -8   9  -3 334.835 27.9831   6
   8  -9   3 353.449 27.9961   6
   8  -9   3 291.531 30.4051   2
   9  -9   3 84.0869 9.36259   6
 -10   9  -3 698.757 58.6366   6
  10  -9   3 817.560 59.2125   6
   8   8  -3 26.9773 2.98489   6
   7   8  -3 23.6302 4.32382   6
  -7  -8   3 22.2759 3.92942   6
   6   8  -3 76.4764 8.52596   6
  -6  -8   3 75.7540 8.37017   6
   5   8  -3 805.907 61.1489   6
  -5  -8   3 765.274 61.2614   6
   4   8  -3 511.071 43.3749   6
  -4  -8   3 589.937 44.7559   6
   3   8  -3 110.839 10.6361   6
  -3  -8   3 98.7040 10.4162   6
  -3  -8   3 86.3153 10.7611   2
   2   8  -3 128.090 11.6698   6
  -2  -8   3 105.604 12.7143   2
   1   8  -3 778.097 63.4924   6
  -1  -8   3 816.556 63.9067   6
  -1  -8   3 867.545 82.8551   3
  -1  -8   3 836.325 65.9145   2
   0   8  -3 2203.96 171.192   6
   0  -8   3 2308.15 190.152   3
   0  -8   3 2258.29 171.729   6
  -1   8  -3 376.683 32.0633   6
   1  -8   3 388.910 34.4119   2
   1  -8   3 459.604 48.5143   3
  -2   8  -3 25.1494 4.74096   6
   2  -8   3 31.0959 13.2185   3
  -3   8  -3 310.954 39.3704   7
  -3   8  -3 225.936 21.0571   6
   3  -8   3 251.487 23.3531   2
   3  -8   3 243.850 21.3995   6
  -4   8  -3 715.810 58.5533   6
   4  -8   3 771.191 61.2789   2
   4  -8   3 761.495 58.8771   6
  -5   8  -3 800.902 66.3499   6
   5  -8   3 865.663 66.6610   6
   5  -8   3 896.198 69.7634   2
  -6   8  -3 33.1277 6.28218   6
   6  -8   3 36.5239 6.33748   6
   6  -8   3 32.5114 8.45360   2
  -7   8  -3 361.316 29.6945   6
   7  -8   3 360.822 29.6200   6
   7  -8   3 311.819 35.1444   8
   7  -8   3 370.183 33.5398   2
  -8   8  -3 387.894 31.4374   6
   8  -8   3 370.792 31.1773   6
   8  -8   3 406.239 43.8549   8
   8  -8   3 354.578 34.4409   2
   9  -8   3 149.537 14.1526   6
 -10   8  -3 80.2976 9.02998   6
  10  -8   3 69.1146 8.14038   6
 -11   8  -3 12.9551 3.69741   6
 -11   8  -3 15.3795 2.93882   4
  11  -8   3 17.5032 3.05185   6
   8   7  -3 326.944 24.0140   6
  -8  -7   3 278.504 24.4321   6
   7   7  -3 19.5073 7.21703   6
  -7  -7   3 11.6664 3.67668   6
   6   7  -3 36.5049 6.65342   6
  -6  -7   3 37.2471 6.11207   6
   5   7  -3 194.580 17.2663   6
  -5  -7   3 190.733 19.7727   6
   4   7  -3 384.358 30.4051   6
  -4  -7   3 360.551 30.4839   6
   3   7  -3 37.1128 5.91021   6
  -3  -7   3 33.1675 14.3541   3
  -3  -7   3 35.5681 5.59361   6
   2   7  -3 560.026 41.4937   6
  -2  -7   3 542.267 41.7418   6
  -2  -7   3 451.174 54.9862   3
   1   7  -3 104.953 9.89046   6
  -1  -7   3 103.303 20.8643   3
   0  -7   3 103.089 11.5842   2
   0  -7   3 108.694 20.5286   3
  -1   7  -3 16.1897 3.41753   6
   1  -7   3 18.5676 4.95638   2
   1  -7   3 21.7471 10.5927   3
  -2   7  -3 282.143 24.2919   6
   2  -7   3 323.450 26.5260   2
   3  -7   3 1271.20 99.7138   2
  -4   7  -3 40.7891 5.69733   6
   4  -7   3 45.9564 5.99484   6
   4  -7   3 31.4308 7.37791   2
  -5   7  -3 707.699 57.8912   6
   5  -7   3 753.481 58.1555   6
   5  -7   3 775.666 61.3917   2
  -6   7  -3 332.418 28.0897   6
   6  -7   3 351.149 31.6742   2
   6  -7   3 343.085 28.1069   6
  -7   7  -3 740.396 58.0951   6
   7  -7   3 745.814 62.1211   2
   7  -7   3 719.871 64.6170   8
   7  -7   3 744.726 58.0685   6
  -8   7  -3 440.976 36.2271   6
   8  -7   3 443.272 40.0583   2
   8  -7   3 449.930 42.1122   8
  -9   7  -3 384.087 30.7671   6
   9  -7   3 333.545 33.2396   2
   9  -7   3 379.864 30.4374   6
 -10   7  -3 83.0398 11.7943   6
  10  -7   3 78.2971 8.80549   6
 -11   7  -3 100.794 9.06893   6
 -11   7  -3 91.3067 8.03562   4
  11  -7   3 83.3267 8.47615   6
   9   6  -3 14.6619 3.55172   6
   8   6  -3 181.547 15.1367   6
  -8  -6   3 166.302 14.8576   6
   7   6  -3 54.3420 7.48571   6
  -7  -6   3 53.5752 7.51487   6
  -6  -6   3 192.500 17.4358   6
   5   6  -3 9.16609 3.80740   6
  -5  -6   3 8.23479 3.54483   6
   4   6  -3 1216.96 89.5954   6
  -4  -6   3 1241.15 90.0220   6
  -4  -6   3 1003.83 104.941   3
   3   6  -3 1363.55 98.7118   6
   3   6  -3 1336.50 98.7065   5
  -3  -6   3 1265.50 114.911   3
  -3  -6   3 1180.08 99.3686   6
   2   6  -3 59.8666 6.62558   6
  -2  -6   3 43.4027 14.6449   3
  -1  -6   3 646.369 62.5782   3
   0   6  -3 23.5948 7.11730   1
   0  -6   3 36.6629 11.9633   3
   0  -6   3 45.5462 7.88017   1
  -1   6  -3 3495.57 280.473   1
   1  -6   3 3732.60 286.262   3
   1  -6   3 3535.37 275.426   2
   1  -6   3 3737.88 281.042   1
  -2   6  -3 4313.72 374.537   1
   2  -6   3 5104.45 370.879   2
   2  -6   3 4560.81 375.103   1
   2  -6   3 5567.99 383.247   3
  -3   6  -3 1840.59 150.556   1
   3  -6   3 1936.34 146.803   2
   3  -6   3 1929.22 153.496   1
  -4   6  -3 791.608 62.8036   6
   4  -6   3 843.236 65.6326   2
  -5   6  -3 550.765 43.9951   6
   5  -6   3 577.173 47.1550   2
  -6   6  -3 1144.63 88.7899   6
   6  -6   3 1149.39 88.8891   6
   6  -6   3 1174.18 92.2437   2
  -7   6  -3 161.247 14.7015   6
   7  -6   3 165.530 19.3955   8
   7  -6   3 148.242 14.4021   6
   7  -6   3 167.542 18.0548   2
   8  -6   3 636.969 57.5939   8
   8  -6   3 670.974 53.2716   6
   8  -6   3 726.878 57.4258   2
  -9   6  -3 262.787 22.0682   6
   9  -6   3 244.316 21.6554   6
 -10   6  -3 345.071 28.3202   6
  10  -6   3 342.735 29.2770   6
 -11   6  -3 185.766 15.9416   6
 -11   6  -3 164.332 14.8205   4
  11  -6   3 212.351 16.5544   6
 -12   6  -3 69.4771 6.11857   6
  10   5  -3 6.75258 1.29274   6
   9   5  -3 131.157 11.6035   6
  -9  -5   3 130.539 11.4230   6
   8   5  -3 472.631 37.4571   6
  -8  -5   3 471.913 37.6551   6
   7   5  -3 566.859 44.6425   6
  -7  -5   3 559.630 44.8377   6
   6   5  -3 24.7784 5.08063   6
  -6  -5   3 20.3272 4.65737   6
   5   5  -3 106.408 10.5183   6
  -5  -5   3 111.448 10.7151   6
  -5  -5   3 88.6092 19.8051   3
   4   5  -3 2255.53 161.309   6
  -4  -5   3 1746.52 161.963   6
  -4  -5   3 2392.34 179.047   3
   3   5  -3 3685.84 312.533   6
  -3  -5   3 4614.87 328.059   3
   2   5  -3 3325.73 252.455   1
  -2  -5   3 3167.28 257.126   3
   1   5  -3 48.3690 7.47331   1
  -1  -5   3 26.6630 9.89478   3
  -1  -5   3 30.7496 7.15804   1
   0   5  -3 2838.24 210.515   1
   0  -5   3 3076.76 211.669   1
   0  -5   3 2243.65 212.763   3
  -1   5  -3 77.2035 10.6576   1
   1  -5   3 86.8055 14.9392   3
   1  -5   3 92.5094 11.4376   1
   1  -5   3 75.6374 8.64852   2
  -2   5  -3 1984.50 164.403   1
   2  -5   3 2115.95 162.094   2
   2  -5   3 2199.00 165.169   1
   2  -5   3 2167.75 170.559   3
  -3   5  -3 396.931 35.8466   1
   3  -5   3 407.154 36.0116   1
   3  -5   3 419.100 34.1073   2
  -4   5  -3 19.2216 4.81518   1
   4  -5   3 24.4405 5.87897   1
   4  -5   3 32.3690 6.28710   2
  -5   5  -3 795.923 64.5499   6
   5  -5   3 893.630 67.4040   2
  -6   5  -3 110.541 10.6770   6
   6  -5   3 114.195 10.6599   6
   6  -5   3 122.033 13.5317   2
  -7   5  -3 1072.53 81.8510   6
   7  -5   3 1026.63 85.8167   8
   7  -5   3 1098.02 85.0731   2
   7  -5   3 1049.11 81.9102   6
   8  -5   3 199.606 20.6844   8
   8  -5   3 205.708 17.9358   6
  -9   5  -3 3.31478 3.93160   6
   9  -5   3 6.79994 3.70104   6
   9  -5   3 10.0279 4.63855   2
 -10   5  -3 8.13960 4.00415   6
 -11   5  -3 431.941 45.4671   4
 -11   5  -3 638.180 46.5916   6
  11  -5   3 738.469 47.4797   6
 -12   5  -3 2.72718 1.49285   6
  10   4  -3 147.174 12.4856   6
  -9  -4   3 491.585 38.7682   6
   8   4  -3 487.588 37.7542   6
  -8  -4   3 456.329 37.9769   6
   7   4  -3 20.8292 4.77124   6
  -7  -4   3 18.7361 4.34473   6
   6   4  -3 18.1655 4.34758   6
  -6  -4   3 19.7541 4.37270   6
   5   4  -3 41.5557 5.63025   6
  -5  -4   3 34.3341 5.19388   6
  -5  -4   3 31.7817 12.4146   3
   4   4  -3 618.520 49.3564   6
  -4  -4   3 640.544 60.7403   3
   3   4  -3 3758.89 271.145   1
  -3  -4   3 2587.95 277.879   1
  -3  -4   3 4042.68 276.505   3
   2   4  -3 2035.47 170.889   1
  -2  -4   3 2319.94 175.910   3
  -2  -4   3 2220.79 171.428   1
   1   4  -3 28.7966 6.30094   1
  -1  -4   3 23.7729 8.02856   3
  -1  -4   3 27.0795 6.11184   1
   0   4  -3 5.15927 2.24318   1
   0   4  -3 26.1478 10.3154   3
   0  -4   3 4.52703 2.38694   1
   0  -4   3 4.21101 4.80538   3
  -1   4  -3 4.26086 1.88096   1
  -1   4  -3 7.24267 4.45044   3
   1  -4   3 2.04354 2.27220   2
   1  -4   3 3.10322 2.26891   1
   1  -4   3 5.27825 4.86941   3
  -2   4  -3 910.503 68.9324   1
   2  -4   3 862.582 73.8372   3
   2  -4   3 821.882 67.4166   2
   2  -4   3 862.097 69.0260   1
  -3   4  -3 4.11338 3.66380   3
  -3   4  -3 6.66587 2.44362   1
   3  -4   3 4.55020 2.82017   2
   3  -4   3 4.70797 2.34326   1
  -4   4  -3 95.0117 11.0490   1
  -4   4  -3 69.3027 13.1173   3
   4  -4   3 106.747 11.8203   1
   4  -4   3 99.5401 10.1298   2
   5  -4   3 1173.34 91.5051   2
  -6   4  -3 42.1951 5.53448   6
   6  -4   3 43.1970 7.63261   2
   6  -4   3 46.2035 7.60277   8
   6  -4   3 43.6595 5.33476   6
   7  -4   3 723.923 56.6330   2
   7  -4   3 696.892 54.0957   6
   7  -4   3 642.714 61.7380   8
  -8   4  -3 253.774 21.2926   6
   8  -4   3 236.770 23.3389   2
   8  -4   3 246.999 21.1002   6
  -9   4  -3 589.660 43.5537   6
   9  -4   3 495.992 45.3406   2
   9  -4   3 534.961 43.2071   6
 -10   4  -3 193.423 17.6264   6
  10  -4   3 209.703 21.2508   6
 -11   4  -3 43.8885 6.05568   6
  11  -4   3 38.1469 5.90296   6
 -12   4  -3 18.4022 3.06156   6
  10   3  -3 133.770 11.4674   6
 -10  -3   3 124.641 11.4183   6
   9   3  -3 1239.61 90.4541   6
  -9  -3   3 1116.45 90.5925   6
   8   3  -3 642.949 48.1245   6
  -8  -3   3 574.573 48.1767   6
   7   3  -3 11.8358 4.22232   6
  -7  -3   3 10.7243 3.70393   6
   6   3  -3 540.784 38.0876   6
  -6  -3   3 321.395 49.2790   3
  -6  -3   3 510.139 37.9066   6
   5   3  -3 513.868 42.7402   6
   5   3  -3 569.747 44.8491   8
  -5  -3   3 570.757 54.7967   3
   4   3  -3 9.56956 3.36004   8
  -4  -3   3 9.34895 6.16999   3
   3   3  -3 161.407 15.9381   1
  -3  -3   3 127.678 14.9949   1
  -3  -3   3 140.732 18.9529   3
   2   3  -3 1066.01 78.6777   8
   2   3  -3 950.012 80.3985   1
  -2  -3   3 1040.32 84.2530   3
  -2  -3   3 987.684 80.3176   1
   1   3  -3 568.193 40.8576   8
   1   3  -3 486.924 45.1535   3
   1   3  -3 507.980 42.4723   1
  -1  -3   3 469.359 45.8394   3
  -1  -3   3 515.234 42.0693   1
   0   3  -3 11.2736 4.57738   3
   0   3  -3 11.1394 2.92599   1
   0  -3   3 11.4475 3.22624   1
   0  -3   3 15.5621 5.48093   3
  -1   3  -3 55.9972 6.08284   1
  -1   3  -3 45.5822 8.11978   3
   1  -3   3 40.1409 8.27424   3
   1  -3   3 53.0048 6.39701   1
  -2   3  -3 622.825 47.3115   1
  -2   3  -3 509.251 50.0879   3
   2  -3   3 657.999 50.6271   3
   2  -3   3 578.553 46.4765   2
  -3   3  -3 134.405 12.3959   1
  -3   3  -3 93.5476 13.9292   3
   3  -3   3 129.354 12.4510   1
   3  -3   3 127.952 11.3311   2
  -4   3  -3 1187.06 125.392   3
  -4   3  -3 1620.07 123.939   1
   4  -3   3 1723.33 121.522   2
   4  -3   3 1824.64 124.790   1
  -5   3  -3 612.929 72.8320   3
   5  -3   3 981.042 68.9225   2
   5  -3   3 1074.60 74.3201   1
   6  -3   3 641.675 51.0844   8
   6  -3   3 622.245 50.7728   2
  -7   3  -3 475.246 37.6607   6
   7  -3   3 474.458 37.6040   6
   7  -3   3 471.345 39.4600   2
   7  -3   3 469.030 39.1893   8
  -8   3  -3 1463.13 111.901   6
   8  -3   3 1442.57 114.058   2
   8  -3   3 1470.22 111.898   6
  -9   3  -3 567.051 45.6417   6
   9  -3   3 582.343 45.6228   6
 -10   3  -3 305.843 26.1566   4
 -10   3  -3 364.952 27.5929   6
 -11   3  -3 294.556 26.0439   6
  11  -3   3 362.873 28.2566   6
 -12   3  -3 156.234 12.5318   6
  11   2  -3 126.040 10.4332   6
  10   2  -3 35.3087 5.56853   6
 -10  -2   3 19.1176 4.03196   6
   9   2  -3 13.1713 4.18978   6
  -9  -2   3 2.60182 3.80184   6
   8   2  -3 49.0415 7.45491   6
  -8  -2   3 46.3479 8.51684   6
   7   2  -3 18.0925 4.29071   6
  -7  -2   3 11.9893 3.57390   6
   6   2  -3 539.610 42.6412   8
   6   2  -3 522.840 40.3820   6
  -6  -2   3 517.400 52.2525   3
  -6  -2   3 479.788 40.6360   6
   5   2  -3 663.840 51.3417   8
   5   2  -3 583.678 49.7256   6
  -5  -2   3 678.744 60.0304   3
   4   2  -3 462.480 40.7235   1
   4   2  -3 500.359 38.1549   8
   4   2  -3 426.729 40.1508   1
  -4  -2   3 475.727 44.5047   3
   3   2  -3 736.092 56.7119   8
   3   2  -3 715.058 58.4297   1
  -3  -2   3 724.903 61.9574   3
  -3  -2   3 709.052 58.3429   1
   2   2  -3 733.993 52.5034   8
   2   2  -3 633.032 53.2143   1
  -2  -2   3 615.131 52.9514   1
  -2  -2   3 691.360 56.8942   3
   1   2  -3 2823.49 214.714   1
  -1  -2   3 2817.21 214.174   1
   0   2  -3 921.116 73.8031   3
   0   2  -3 1010.33 71.6890   8
   0   2  -3 903.705 71.8368   1
   0  -2   3 823.269 72.0477   1
   0  -2   3 990.248 74.0305   3
  -1   2  -3 3804.24 298.505   1
   1  -2   3 4102.08 298.912   1
  -2   2  -3 449.650 39.1577   3
  -2   2  -3 504.214 38.0591   1
   2  -2   3 492.030 38.1372   1
   2  -2   3 462.417 37.2613   2
  -3   2  -3 2160.41 230.707   3
  -3   2  -3 3378.79 231.024   1
   3  -2   3 3566.02 231.349   1
  -4   2  -3 3080.12 315.268   3
   4  -2   3 4544.70 316.262   1
   4  -2   3 4828.63 316.576   1
  -5   2  -3 100.127 13.6177   3
  -5   2  -3 105.669 11.8163   3
   5  -2   3 120.347 11.1642   2
   5  -2   3 135.653 15.7401   1
   5  -2   3 124.221 14.1429   1
   5  -2   3 124.334 11.1500   8
  -6   2  -3 23.8100 3.87602   6
  -6   2  -3 7.66765 3.14416   3
   6  -2   3 20.7995 4.56359   2
  -7   2  -3 25.5365 5.16356   6
   7  -2   3 15.8410 3.79863   6
   7  -2   3 21.9698 5.30238   2
  -8   2  -3 161.654 15.2499   6
   8  -2   3 171.603 15.2634   6
  -9   2  -3 74.9956 7.90721   4
  -9   2  -3 90.7059 9.80222   6
   9  -2   3 81.9899 9.44019   6
 -10   2  -3 164.205 15.6529   6
  10  -2   3 189.788 17.2023   6
 -11   2  -3 20.5622 3.78580   6
  11  -2   3 10.3353 2.98083   6
  11   1  -3 75.5819 7.13824   6
 -10  -1   3 69.6113 8.10985   6
   9   1  -3 285.206 23.4672   6
  -9  -1   3 272.775 23.5967   6
   8   1  -3 1123.09 83.7178   6
  -8  -1   3 1047.01 83.9197   6
   7   1  -3 2525.41 190.533   6
  -7  -1   3 2489.00 190.921   6
  -7  -1   3 2519.92 206.364   3
   6   1  -3 254.952 21.3712   6
   6   1  -3 275.808 23.7219   8
  -6  -1   3 260.697 30.9503   3
   5   1  -3 115.148 13.5079   1
   5   1  -3 103.341 11.2350   8
  -5  -1   3 112.736 16.7967   3
   4   1  -3 2238.92 167.707   8
   4   1  -3 2115.82 169.679   1
   4   1  -3 2131.34 169.628   1
  -4  -1   3 2288.66 173.868   3
   3   1  -3 675.085 54.5788   1
   3   1  -3 650.907 54.3794   1
   3   1  -3 681.517 53.4508   8
  -3  -1   3 716.964 58.1982   3
   2   1  -3 357.723 30.5295   1
   2   1  -3 395.064 30.3770   8
  -2  -1   3 383.648 33.5880   3
   1   1  -3 1078.78 87.0714   1
   1   1  -3 1184.30 87.3103   8
  -1  -1   3 1154.27 89.6503   3
  -1  -1   3 1148.92 86.9654   1
   0   1  -3 118.123 10.3880   8
   0   1  -3 116.882 9.68193   1
   0  -1   3 118.693 9.89514   1
   0  -1   3 131.808 11.7351   3
  -1   1  -3 1406.73 95.5685   1
   1  -1   3 1039.65 96.6272   3
   1  -1   3 1418.28 95.6501   1
   1  -1   3 1162.67 95.4033   2
   2  -1   3 160.777 12.8192   2
   2  -1   3 156.816 13.6980   1
   2  -1   3 153.509 13.7000   1
  -3   1  -3 9.97606 2.47433   3
   3  -1   3 17.8578 3.64710   1
   3  -1   3 13.9318 2.45760   2
   3  -1   3 16.2210 3.54654   1
  -4   1  -3 267.792 22.4139   3
  -4   1  -3 245.679 23.2022   3
   4  -1   3 280.784 21.5469   8
   4  -1   3 268.037 21.7096   2
   4  -1   3 286.603 24.7646   1
   4  -1   3 258.291 24.1397   1
  -5   1  -3 256.110 34.1784   3
  -5   1  -3 359.232 31.3136   3
   5  -1   3 435.615 29.8955   8
   5  -1   3 353.011 42.2113   1
   5  -1   3 422.348 35.1975   1
   5  -1   3 429.854 30.6355   2
  -6   1  -3 258.397 29.8946   7
  -6   1  -3 300.206 22.9798   6
  -6   1  -3 236.803 26.9789   3
   6  -1   3 335.094 24.3407   2
   7  -1   3 2.95813 2.76157   6
  -8   1  -3 193.058 16.5292   6
  -8   1  -3 163.728 15.1456   4
   8  -1   3 191.779 16.3812   6
  -9   1  -3 6.40331 3.90828   6
   9  -1   3 7.17678 3.73655   6
 -10   1  -3 81.8861 9.05750   6
  10  -1   3 78.5482 8.79472   6
 -11   1  -3 4.50974 2.93040   6
  11  -1   3 3.23184 2.27013   6
  11   0  -3 245.406 17.3666   6
 -11   0   3 165.415 18.1532   6
  10   0  -3 54.4819 7.48822   6
 -10   0   3 52.8034 7.04340   6
   9   0  -3 12.4928 4.11423   6
  -9   0   3 12.6966 3.98458   6
   8   0  -3 493.110 37.8543   6
  -8   0   3 453.928 37.9472   6
   7   0  -3 1485.32 114.099   8
   7   0  -3 1652.47 111.572   6
  -7   0   3 1322.78 123.220   3
  -7   0   3 1331.53 110.977   6
   6   0  -3 212.605 18.1006   6
   6   0  -3 234.787 20.6351   8
  -6   0   3 218.626 27.1986   3
   5   0  -3 23.4033 4.13498   1
   5   0  -3 9.72018 3.58023   8
  -5   0   3 5.76383 5.22287   3
   4   0  -3 272.979 22.5294   8
   4   0  -3 249.520 23.3420   1
   4   0  -3 259.471 23.5769   1
   3   0  -3 109.992 16.7048   1
   3   0  -3 167.780 13.7607   8
   3   0  -3 158.661 14.0485   1
   2   0  -3 1935.99 150.131   1
   2   0  -3 2051.39 150.270   8
   2   0  -3 1938.29 150.143   1
   1   0  -3 1580.20 114.345   8
   1   0  -3 1555.12 113.686   1
   1   0  -3 1373.85 113.638   1
   0   0  -3 1732.03 131.171   8
  -1   0  -3 1695.94 123.305   8
   1   0   3 1869.34 123.875   1
   1   0   3 1191.01 122.992   3
   1   0   3 1849.80 123.824   1
   1   0   3 1556.39 122.898   2
   2   0   3 5053.32 381.792   1
   2   0   3 5044.33 381.671   1
   3   0   3 805.249 61.6806   1
   3   0   3 745.807 59.1304   2
   3   0   3 773.597 61.7109   1
  -4   0  -3 210.545 19.6140   3
   4   0   3 228.828 21.4785   1
   4   0   3 233.772 18.4346   2
   4   0   3 231.267 21.5259   1
  -5   0  -3 225.378 22.5931   3
   5   0   3 270.870 21.4204   2
   5   0   3 296.465 26.3994   1
  -6   0  -3 206.104 17.1622   6
  -6   0  -3 173.150 23.4036   7
   6   0   3 226.371 17.3999   6
  -7   0  -3 191.760 16.9495   4
  -7   0  -3 215.238 17.9799   6
   7   0   3 217.215 18.0522   6
  -8   0  -3 613.589 48.6446   6
   8   0   3 617.588 48.6531   6
  -9   0  -3 462.052 36.7395   6
   9   0   3 447.726 36.5774   6
  10   0   3 82.2945 8.79655   6
 -11   0  -3 31.5418 4.34718   6
  11   0   3 19.5152 3.34416   6
  12  -1  -3 211.479 16.4972   6
  11  -1  -3 29.1004 5.01714   6
 -11   1   3 19.1698 3.71488   6
  10  -1  -3 38.7582 6.71289   6
 -10   1   3 43.8241 6.62187   6
   9  -1  -3 80.6102 9.23632   6
  -9   1   3 78.3634 9.15106   6
   8  -1  -3 61.2769 10.1518   8
   8  -1  -3 80.0582 8.66841   6
  -8   1   3 77.1250 8.51332   6
   7  -1  -3 16.9428 5.08672   8
   7  -1  -3 7.39856 3.12718   6
   7  -1  -3 8.00760 2.42277   5
  -7   1   3 28.7936 10.4936   3
  -7   1   3 11.3015 2.99977   6
   6  -1  -3 146.359 12.9470   6
   6  -1  -3 156.973 15.5902   8
  -6   1   3 159.166 21.7615   3
   5  -1  -3 1710.14 132.416   8
   5  -1  -3 1703.23 134.805   1
   5  -1  -3 1731.19 131.573   2
   4  -1  -3 1104.39 87.3612   1
   4  -1  -3 1148.03 86.3770   8
   4  -1  -3 1115.73 87.4817   1
   4  -1  -3 1070.36 85.3708   2
   3  -1  -3 1397.34 104.184   8
   3  -1  -3 1310.65 103.217   2
   2  -1  -3 36.0049 4.51983   8
   2  -1  -3 36.3880 4.13959   1
   2  -1  -3 36.0558 3.99955   2
  -2   1   3 35.1444 4.18517   1
   1  -1  -3 2913.42 227.950   1
  -1   1   3 3123.49 227.986   1
   0  -1  -3 401.488 29.9924   8
   0  -1  -3 378.107 30.3915   1
   0   1   3 418.393 31.9018   3
   0   1   3 337.955 30.3485   1
  -1  -1  -3 646.114 46.7965   1
  -1  -1  -3 650.253 45.3484   8
   1   1   3 490.109 47.2290   3
   1   1   3 597.724 46.7842   1
  -2  -1  -3 6993.52 609.919   1
   2   1   3 9153.14 610.044   1
  -3  -1  -3 2429.66 213.909   3
   3   1   3 3199.78 216.859   1
  -4  -1  -3 189.986 22.3984   3
   4   1   3 304.537 25.2271   1
   4   1   3 300.007 25.0202   1
  -5  -1  -3 28.3404 8.40882   7
  -5  -1  -3 31.9267 6.31751   3
  -5  -1  -3 47.8041 4.94980   6
  -6  -1  -3 143.818 12.7341   4
  -6  -1  -3 149.914 13.2515   6
   6   1   3 149.924 13.2399   6
  -7  -1  -3 1015.48 78.1128   6
   7   1   3 1006.17 78.1709   6
  -8  -1  -3 976.032 74.3179   6
   8   1   3 935.296 76.5305   6
  -9  -1  -3 324.801 27.0572   6
   9   1   3 327.292 26.9368   6
 -10  -1  -3 30.5227 5.51412   6
  10   1   3 31.4841 5.00282   6
 -11  -1  -3 226.275 17.9755   6
  12  -2  -3 34.7622 3.69539   6
  11  -2  -3 822.504 57.3781   6
 -11   2   3 659.505 57.2855   6
  10  -2  -3 481.753 43.4854   6
 -10   2   3 645.445 46.8059   6
   9  -2  -3 105.214 12.8637   6
  -9   2   3 150.956 12.9395   6
   8  -2  -3 114.323 11.3463   6
   8  -2  -3 112.372 13.8175   8
   8  -2  -3 122.069 10.4948   5
  -8   2   3 112.847 11.4829   6
   7  -2  -3 115.350 12.9812   8
   7  -2  -3 106.445 9.80136   6
   7  -2  -3 95.9147 9.16325   5
  -7   2   3 104.082 9.98416   6
  -7   2   3 83.7445 17.3885   3
   6  -2  -3 1301.20 100.054   8
   6  -2  -3 1239.65 96.6678   6
   5  -2  -3 1490.88 116.449   1
   5  -2  -3 1481.00 113.438   2
   5  -2  -3 1443.27 114.455   8
   4  -2  -3 670.585 53.2372   8
   4  -2  -3 684.282 53.9136   1
   4  -2  -3 633.749 51.9420   2
   3  -2  -3 614.914 47.8114   2
   3  -2  -3 673.764 49.2325   8
   3  -2  -3 532.614 49.1513   1
  -3   2   3 634.064 49.3467   1
   2  -2  -3 4453.26 343.023   1
  -2   2   3 4615.16 343.192   1
   1  -2  -3 2099.20 154.382   8
   1  -2  -3 1838.88 154.393   1
   1  -2  -3 1862.13 153.286   2
  -1   2   3 2134.50 157.547   3
  -1   2   3 2203.19 154.828   1
   0  -2  -3 359.207 26.1027   8
   0  -2  -3 301.916 27.1168   1
   0   2   3 360.039 27.6447   1
   0   2   3 281.402 28.5115   3
  -1  -2  -3 3260.60 237.074   8
  -1  -2  -3 3199.48 241.852   3
   1   2   3 3216.22 239.758   1
   1   2   3 2895.18 241.268   3
  -2  -2  -3 1645.83 129.620   3
  -2  -2  -3 1757.31 128.085   1
   2   2   3 1555.31 128.306   3
   2   2   3 1629.92 127.748   1
  -3  -2  -3 5652.51 472.737   3
  -3  -2  -3 6213.22 474.052   1
   3   2   3 6785.33 472.902   1
  -4  -2  -3 835.006 75.7635   3
   4   2   3 1036.77 77.7134   1
  -5  -2  -3 72.4319 7.55877   6
   6   2   3 107.764 10.5415   6
  -7  -2  -3 5.87587 3.66556   6
   7   2   3 4.30052 3.32627   6
  -8  -2  -3 322.966 26.4980   6
   8   2   3 308.715 26.2761   6
  -9  -2  -3 39.3825 6.79049   6
   9   2   3 40.8365 7.05921   6
 -10  -2  -3 11.7246 3.10366   6
  10   2   3 9.19178 2.65358   6
  12  -3  -3 51.7981 4.96482   6
  11  -3  -3 462.219 34.5638   6
 -11   3   3 411.227 34.6115   6
  10  -3  -3 941.983 75.9382   6
 -10   3   3 1031.14 77.8166   6
   9  -3  -3 1146.84 91.9255   8
   9  -3  -3 1094.40 87.8967   6
   9  -3  -3 1085.90 86.6564   5
  -9   3   3 1224.99 88.2127   6
   8  -3  -3 252.503 21.1652   5
   8  -3  -3 269.500 21.8536   6
   8  -3  -3 238.839 25.2687   8
  -8   3   3 267.438 22.1976   6
   7  -3  -3 615.073 47.6493   2
   7  -3  -3 525.249 44.6057   6
   7  -3  -3 568.356 48.4742   8
  -7   3   3 566.471 44.7444   6
   6  -3  -3 141.325 13.0363   6
   6  -3  -3 174.760 17.2285   8
   6  -3  -3 156.618 15.5636   2
   5  -3  -3 596.656 48.3299   2
   5  -3  -3 598.054 51.0967   1
   5  -3  -3 605.158 49.8654   8
   4  -3  -3 1726.67 126.161   8
   4  -3  -3 1657.59 126.398   1
   4  -3  -3 1633.24 124.246   2
  -4   3   3 1448.71 128.571   1
   3  -3  -3 2245.36 167.346   8
   3  -3  -3 2084.80 165.388   2
   3  -3  -3 2234.88 167.278   1
  -3   3   3 2136.75 167.373   1
   2  -3  -3 10.7937 3.79436   8
   2  -3  -3 10.7045 2.44713   2
  -2   3   3 9.72227 2.88155   1
  -2   3   3 12.3755 5.07706   3
   1  -3  -3 36.1857 5.41597   8
   1  -3  -3 35.4670 3.81724   2
  -1   3   3 35.0895 5.58230   1
   0  -3  -3 13.7746 3.16618   8
   0  -3  -3 11.7858 1.50160   2
   0   3   3 9.87207 3.52797   1
   0   3   3 13.3873 5.47594   3
  -1  -3  -3 15.5488 6.37581   3
  -1  -3  -3 15.9778 4.17403   1
   1   3   3 14.6763 5.96953   3
   1   3   3 16.0650 4.34066   1
  -2  -3  -3 17.7231 4.31927   1
  -2  -3  -3 21.3097 7.36368   3
   2   3   3 13.0625 3.49716   1
   2   3   3 15.8514 5.66198   3
  -3  -3  -3 2.33575 3.84669   3
   3   3   3 -1.2580 2.07631   1
  -4  -3  -3 28.1630 7.65890   3
  -5  -3  -3 202.625 31.8635   3
  -5  -3  -3 205.175 17.8221   6
   5   3   3 213.246 17.8142   6
  -6  -3  -3 390.637 31.3716   6
   6   3   3 379.834 31.2470   6
  -7  -3  -3 132.117 12.6963   6
   7   3   3 118.222 12.1416   6
  -8  -3  -3 682.232 55.5564   6
   8   3   3 734.532 55.5920   6
  -9  -3  -3 161.038 20.3841   6
   9   3   3 293.396 19.7726   6
 -10  -3  -3 64.9701 6.88848   6
  10   3   3 62.2812 6.63795   6
  12  -4  -3 10.6247 2.01716   6
  11  -4  -3 30.9421 5.30118   6
 -11   4   3 30.1829 4.63709   6
  10  -4  -3 3.09316 3.75048   6
 -10   4   3 2.58044 3.34539   6
   9  -4  -3 277.980 28.6149   8
   9  -4  -3 311.865 24.7252   6
   9  -4  -3 278.864 23.6307   5
  -9   4   3 300.742 24.9972   6
   8  -4  -3 11.5590 5.80824   8
   8  -4  -3 12.5411 3.69634   5
   8  -4  -3 14.4358 4.18468   6
  -8   4   3 16.4291 4.33604   6
   7  -4  -3 181.175 15.6017   6
   7  -4  -3 168.852 18.6147   2
   7  -4  -3 178.688 20.0224   8
   6  -4  -3 133.461 12.2313   6
   6  -4  -3 152.292 17.1785   2
   5  -4  -3 728.847 57.7359   2
   5  -4  -3 707.584 59.8694   8
   5  -4  -3 715.719 55.3246   6
   4  -4  -3 292.558 26.5739   8
   4  -4  -3 267.335 24.0220   2
  -4   4   3 282.796 27.5472   1
   3  -4  -3 157.327 14.7531   2
   3  -4  -3 146.902 15.8720   1
   3  -4  -3 178.557 17.4331   8
  -3   4   3 175.185 17.3183   1
   2  -4  -3 9.14872 2.53794   2
   2  -4  -3 5.76811 3.67216   8
   2  -4  -3 6.22506 2.21874   1
  -2   4   3 7.36670 2.88685   1
   1  -4  -3 33.6994 5.80345   1
   1  -4  -3 37.8872 4.30419   2
  -1   4   3 34.7299 7.14390   1
   0  -4  -3 670.698 54.8997   2
   0  -4  -3 714.813 59.4601   1
   0   4   3 786.672 59.9693   1
  -1  -4  -3 1600.31 115.166   3
  -1  -4  -3 1268.83 109.027   1
  -1  -4  -3 1363.46 105.372   8
  -1  -4  -3 1254.60 103.290   2
   1   4   3 1384.75 109.183   1
  -2  -4  -3 207.283 24.4396   3
  -2  -4  -3 182.223 20.7340   1
   2   4   3 196.108 21.7306   1
  -3  -4  -3 206.955 19.4634   6
  -3  -4  -3 293.011 28.9884   3
  -4  -4  -3 1430.11 109.962   6
   4   4   3 1444.29 110.053   6
  -5  -4  -3 1143.05 89.2689   6
   5   4   3 1173.26 89.2795   6
  -6  -4  -3 77.2305 8.91814   6
   6   4   3 67.6832 8.27507   6
  -7  -4  -3 119.138 12.2300   6
   7   4   3 123.924 12.1218   6
  -8  -4  -3 322.113 26.6215   6
  -9  -4  -3 246.102 22.1000   6
   9   4   3 304.498 22.7505   6
 -10  -4  -3 116.211 9.58240   6
  12  -5  -3 5.30667 1.51672   6
  11  -5  -3 57.3032 6.80041   6
 -11   5   3 54.9263 7.12911   6
  10  -5  -3 172.172 15.3167   6
 -10   5   3 160.417 15.3846   6
   9  -5  -3 337.073 26.6311   6
   9  -5  -3 292.674 25.7145   5
  -9   5   3 327.184 26.9574   6
   8  -5  -3 813.130 61.2697   6
   8  -5  -3 643.823 72.6760   8
   8  -5  -3 814.451 65.6681   2
  -8   5   3 809.074 61.8104   6
   7  -5  -3 769.236 63.0190   8
   7  -5  -3 713.399 56.1179   6
   7  -5  -3 699.687 59.7626   2
  -7   5   3 705.156 56.5675   6
   6  -5  -3 282.708 25.8652   2
   6  -5  -3 301.923 28.9417   8
   6  -5  -3 268.371 22.5455   6
  -6   5   3 261.111 23.4481   6
   5  -5  -3 776.680 71.6792   8
   5  -5  -3 842.931 65.9134   2
   5  -5  -3 824.518 63.1699   6
   4  -5  -3 1580.72 130.125   1
   4  -5  -3 1690.52 130.464   8
   4  -5  -3 1561.24 126.798   2
  -4   5   3 1748.51 132.709   1
   3  -5  -3 3120.61 238.020   2
   3  -5  -3 2990.79 241.606   1
   3  -5  -3 3095.38 241.305   8
  -3   5   3 3313.60 243.922   1
   2  -5  -3 2546.33 202.079   1
   2  -5  -3 2716.97 197.899   2
  -2   5   3 2532.84 203.534   1
   1  -5  -3 675.910 56.0751   1
   1  -5  -3 637.810 51.4703   2
  -1   5   3 682.051 57.8227   1
   0  -5  -3 35.9561 3.71775   2
   0  -5  -3 27.4423 5.71259   1
   0   5   3 28.9998 6.31310   1
  -1  -5  -3 33.9988 11.8393   3
  -1  -5  -3 17.8021 5.35073   1
  -1  -5  -3 28.9764 4.30233   8
   1   5   3 29.6986 6.50299   1
  -2  -5  -3 677.503 56.1920   3
  -2  -5  -3 467.571 42.8284   6
  -3  -5  -3 1512.82 135.001   6
  -3  -5  -3 2057.61 148.911   3
   3   5   3 1787.27 135.988   6
   4   5   3 1776.10 135.656   6
  -5  -5  -3 144.590 14.0846   6
   5   5   3 154.474 13.9301   6
  -6  -5  -3 63.0190 8.73025   6
  -7  -5  -3 63.4540 8.49692   6
   7   5   3 72.1243 8.38572   6
  -8  -5  -3 442.739 33.7425   6
   8   5   3 391.296 32.8957   6
  -9  -5  -3 371.361 25.8887   6
   9   5   3 279.387 25.5828   6
  12  -6  -3 12.9288 1.95123   6
  11  -6  -3 342.779 23.8442   6
 -11   6   3 237.838 24.1043   6
  10  -6  -3 285.535 22.5674   6
  10  -6  -3 254.667 21.3729   5
 -10   6   3 262.540 22.7424   6
   9  -6  -3 100.450 10.4474   5
   9  -6  -3 86.2272 15.5504   8
   9  -6  -3 104.710 11.1107   6
  -9   6   3 107.994 11.7732   6
   8  -6  -3 86.3756 9.72770   6
   8  -6  -3 81.3550 12.3037   2
   8  -6  -3 58.4611 13.4564   8
   7  -6  -3 529.236 40.5343   6
   7  -6  -3 486.800 44.0125   2
   7  -6  -3 518.646 48.0159   8
  -7   6   3 487.519 40.8136   6
   6  -6  -3 234.828 23.6793   2
   6  -6  -3 251.185 27.3335   8
  -6   6   3 246.493 21.1502   6
   5  -6  -3 43.3824 6.03009   6
   5  -6  -3 40.7858 10.3551   8
   5  -6  -3 50.8615 8.66574   2
  -5   6   3 42.3241 7.30215   6
   4  -6  -3 44.6579 7.23343   2
   4  -6  -3 43.8044 11.8044   8
   4  -6  -3 49.9875 5.99139   6
   3  -6  -3 1323.21 100.935   8
   3  -6  -3 1168.01 95.2095   6
   3  -6  -3 1287.25 96.7467   2
   3  -6  -3 1217.65 95.4311   4
   2  -6  -3 4881.33 324.045   2
   2  -6  -3 4110.98 330.027   1
  -2   6   3 3772.79 335.082   1
   1  -6  -3 3190.35 256.247   1
   1  -6  -3 3582.44 250.214   2
  -1   6   3 3102.92 260.261   1
   0  -6  -3 19.5872 2.73368   2
   0  -6  -3 19.0182 3.54428   6
  -1  -6  -3 177.361 14.7974   8
  -1  -6  -3 137.092 13.2212   6
  -2  -6  -3 1158.89 89.1633   3
  -2  -6  -3 829.239 72.2257   6
   2   6   3 886.554 72.3455   6
  -3  -6  -3 1987.84 155.727   3
   3   6   3 1703.55 139.886   6
  -4  -6  -3 61.7879 8.05396   6
   4   6   3 57.8458 7.45766   6
  -5  -6  -3 4.53222 4.00265   6
   5   6   3 3.65004 3.27918   6
  -6  -6  -3 224.473 20.0795   6
   6   6   3 238.481 19.9540   6
  -7  -6  -3 82.1704 9.29816   6
   7   6   3 86.7589 9.15593   6
  -8  -6  -3 17.9298 3.44617   6
   8   6   3 11.7874 2.62200   6
  -9  -6  -3 0.00383 0.83860   6
  11  -7  -3 67.4409 6.93400   6
  10  -7  -3 232.900 18.5930   5
  10  -7  -3 280.356 21.3064   6
 -10   7   3 179.471 19.3670   6
   9  -7  -3 428.008 37.7346   5
   9  -7  -3 467.989 38.2782   6
  -9   7   3 557.762 43.3824   6
   8  -7  -3 957.200 73.0790   6
   8  -7  -3 925.127 80.7255   8
   8  -7  -3 920.689 76.8207   2
   7  -7  -3 51.8674 7.50616   6
   7  -7  -3 46.4497 10.6139   2
  -7   7   3 38.1288 6.74730   6
   6  -7  -3 4.64546 6.97178   8
   6  -7  -3 6.31518 3.93462   6
   6  -7  -3 10.3474 5.22395   2
   5  -7  -3 95.6396 11.7915   2
   5  -7  -3 98.7590 15.7243   8
  -5   7   3 86.2223 9.86780   6
   4  -7  -3 85.9132 8.95480   6
   4  -7  -3 80.0257 13.4073   8
  -4   7   3 80.5393 8.78615   6
   3  -7  -3 39.4086 5.80091   6
   3  -7  -3 44.8625 10.1841   8
   3  -7  -3 42.4007 6.31594   2
   2  -7  -3 614.812 49.3505   4
   2  -7  -3 642.206 50.1560   2
   2  -7  -3 596.608 49.4204   6
   2  -7  -3 697.519 54.6602   8
   1  -7  -3 77.6201 9.09059   2
   1  -7  -3 76.3128 7.57192   4
   1  -7  -3 69.4950 7.72420   6
   0  -7  -3 545.386 41.8631   4
   0  -7  -3 515.245 44.4790   8
   0  -7  -3 539.052 42.1103   6
   0   7   3 535.949 42.1414   6
  -1  -7  -3 274.096 22.7425   6
  -1  -7  -3 268.788 22.2392   4
   1   7   3 282.635 22.7384   6
  -2  -7  -3 75.4072 8.65853   6
   2   7   3 81.6356 8.58897   6
  -3  -7  -3 5.49696 3.47220   6
   3   7   3 14.8578 3.96679   6
  -4  -7  -3 240.608 20.9878   6
   4   7   3 243.654 20.8002   6
  -5  -7  -3 127.311 13.0095   6
   5   7   3 136.646 12.6754   6
  -6  -7  -3 192.777 18.4566   9
  -6  -7  -3 214.816 17.7114   6
   6   7   3 202.833 17.7411   6
  -7  -7  -3 109.088 10.3953   6
   7   7   3 118.607 11.0797   6
  -8  -7  -3 52.2520 5.00992   6
  11  -8  -3 120.539 10.3009   6
  10  -8  -3 569.908 44.7736   5
  10  -8  -3 604.491 45.1535   6
 -10   8   3 554.361 45.1417   6
   9  -8  -3 0.18813 3.43507   6
  -9   8   3 0.10124 3.33625   6
   8  -8  -3 404.661 42.4281   8
   8  -8  -3 408.316 32.8985   6
   8  -8  -3 381.304 35.3761   2
   7  -8  -3 532.718 47.2078   2
   7  -8  -3 554.850 44.7045   6
   7  -8  -3 592.042 52.8031   8
   6  -8  -3 38.6171 12.4372   8
   6  -8  -3 52.6405 8.54228   2
   6  -8  -3 49.6637 7.79674   6
  -6   8   3 48.7144 7.24807   6
   5  -8  -3 1018.89 75.3737   2
   5  -8  -3 953.760 80.0344   8
   5  -8  -3 963.070 73.0968   6
  -5   8   3 829.215 73.0457   6
   4  -8  -3 104.971 15.3535   8
   4  -8  -3 106.293 11.1170   6
   4  -8  -3 114.363 11.9632   2
  -4   8   3 104.002 10.9020   6
   3  -8  -3 892.200 75.3193   8
  -3   8   3 904.233 70.1700   6
   2  -8  -3 14.9834 3.27549   2
   2  -8  -3 19.4877 6.22502   8
   2  -8  -3 20.5985 4.51036   6
  -2   8   3 14.7277 3.78975   6
   1  -8  -3 755.922 63.9102   8
  -1   8   3 787.011 60.3153   6
   0  -8  -3 1168.86 107.285   8
   0  -8  -3 1449.84 104.834   4
   0  -8  -3 1437.70 105.202   6
   0   8   3 1411.44 105.190   6
  -1  -8  -3 214.255 18.1963   6
   1   8   3 203.067 17.9117   6
  -2  -8  -3 414.942 35.0867   6
   2   8   3 456.610 35.0760   6
  -3  -8  -3 637.830 51.8031   6
   3   8   3 678.478 52.2621   6
  -4  -8  -3 1319.25 99.4068   6
   4   8   3 1266.21 99.1413   6
  -5  -8  -3 236.826 21.1696   6
   5   8   3 271.968 22.2091   6
  -6  -8  -3 35.7669 5.83382   6
   6   8   3 46.4993 6.46831   6
  -7  -8  -3 65.8083 7.01361   6
  11  -9  -3 40.9180 4.16061   6
  10  -9  -3 294.408 25.3021   5
  10  -9  -3 357.013 25.9765   6
   9  -9  -3 983.382 74.7626   6
  -9   9   3 905.769 73.3023   6
   8  -9  -3 449.465 36.4239   6
   7  -9  -3 38.6276 7.24997   6
   7  -9  -3 30.3616 7.32686   2
   7  -9  -3 28.0665 9.24866   8
  -7   9   3 37.9317 6.47149   6
   6  -9  -3 203.072 17.5318   6
   6  -9  -3 171.091 17.9921   2
   6  -9  -3 157.766 21.8010   8
  -6   9   3 188.537 17.7791   6
   5  -9  -3 1478.19 103.459   6
   5  -9  -3 1445.19 110.728   8
   5  -9  -3 1124.44 103.670   9
  -5   9   3 1330.11 103.382   6
   4  -9  -3 470.003 39.6037   2
   4  -9  -3 423.746 43.3713   8
   4  -9  -3 496.098 40.6260   9
   4  -9  -3 512.218 38.9642   6
  -4   9   3 477.397 38.8132   6
   3  -9  -3 45.1478 10.0862   8
   3  -9  -3 43.0671 7.08361   6
  -3   9   3 40.6028 6.21351   6
   2  -9  -3 55.5294 10.6709   8
   2  -9  -3 57.2467 7.78489   6
  -2   9   3 59.3717 7.25902   6
   1  -9  -3 254.185 20.3748   6
   1  -9  -3 190.836 22.1197   8
  -1   9   3 247.676 20.1902   6
   0  -9  -3 476.946 36.7282   6
   0   9   3 434.874 36.4006   6
  -1  -9  -3 664.832 52.7681   6
   1   9   3 677.130 52.6495   6
  -2  -9  -3 114.984 11.8544   6
   2   9   3 107.534 11.1164   6
  -3  -9  -3 94.1196 10.1426   6
   3   9   3 87.9029 9.80825   6
  -4  -9  -3 620.076 47.8272   6
   4   9   3 601.227 47.6790   6
  -5  -9  -3 459.594 37.3813   9
  -5  -9  -3 476.675 37.0149   6
   5   9   3 480.327 37.7497   6
  -6  -9  -3 75.4778 7.30959   6
  10 -10  -3 121.831 8.79194   6
  10 -10  -3 81.6147 8.23013   5
   9 -10  -3 36.0667 5.07365   6
  -9  10   3 22.8206 4.00059   6
   7 -10  -3 147.851 14.8316   6
  -7  10   3 173.742 15.8623   6
   6 -10  -3 1082.08 83.1849   6
  -6  10   3 1064.71 83.3122   6
   5 -10  -3 177.177 18.3752   9
   5 -10  -3 227.735 18.6963   6
   5 -10  -3 195.772 22.5695   8
  -5  10   3 219.513 18.5227   6
   4 -10  -3 56.1317 9.80738   9
   4 -10  -3 53.8054 11.2508   8
  -4  10   3 56.5206 8.58595   6
   3 -10  -3 127.266 12.7708   6
   3 -10  -3 132.209 15.3997   8
   2 -10  -3 524.325 40.0519   6
   2 -10  -3 402.128 42.7318   8
  -2  10   3 551.449 40.8401   6
  -1  10   3 267.236 23.1472   6
   0 -10  -3 622.446 47.7390   6
   0  10   3 584.891 47.4875   6
  -1 -10  -3 283.196 22.9269   6
   1  10   3 255.624 22.4062   6
  -2 -10  -3 269.564 21.7272   6
   2  10   3 239.073 23.4842   6
  -3 -10  -3 1.25725 3.26492   6
   3  10   3 3.91325 3.04100   6
  -4 -10  -3 -2.2521 2.66627   9
  -4 -10  -3 1.79101 2.59873   6
   4  10   3 2.94960 2.26406   6
  -5 -10  -3 4.86615 1.97745   6
   9 -11  -3 8.93268 2.38271   5
   9 -11  -3 11.5748 2.83209   6
   8 -11  -3 5.17610 2.85574   6
   7 -11  -3 95.1495 10.2290   6
  -7  11   3 87.2226 9.48946   6
   6 -11  -3 26.2453 5.04566   6
  -6  11   3 29.1296 5.19470   6
   5 -11  -3 15.9607 4.55828   6
   4 -11  -3 855.425 67.3305   9
   4 -11  -3 857.849 65.9829   6
  -4  11   3 833.050 66.0068   6
   3 -11  -3 405.911 35.1150   9
   3 -11  -3 418.960 33.4257   6
  -3  11   3 415.075 33.3498   6
   2 -11  -3 9.25799 4.04640   6
  -2  11   3 12.1204 3.86542   6
   1 -11  -3 330.172 26.4431   6
  -1  11   3 308.934 26.1657   6
   0 -11  -3 62.4629 7.73122   6
   0  11   3 40.2888 8.08640   6
  -1 -11  -3 320.664 26.5620   6
   1  11   3 331.904 26.5302   6
  -2 -11  -3 703.662 53.0704   6
   2  11   3 662.998 52.7285   6
  -3 -11  -3 88.3900 9.51041   9
  -3 -11  -3 86.9277 8.12708   6
   3  11   3 75.0570 7.67414   6
  -4 -11  -3 25.7317 4.27262   9
  -4 -11  -3 25.5987 3.23443   6
   8 -12  -3 5.20594 1.99619   6
   7 -12  -3 25.0222 4.22710   6
   6 -12  -3 164.555 13.2265   6
  -6  12   3 136.479 12.7285   6
   5 -12  -3 37.2328 7.59244   6
  -5  12   3 33.9898 6.38860   6
   4 -12  -3 465.350 37.1318   9
  -4  12   3 459.553 36.4540   6
   3 -12  -3 810.040 58.3948   9
   3 -12  -3 632.954 57.2329   6
  -3  12   3 758.917 56.8578   6
   2 -12  -3 243.230 19.5799   6
  -2  12   3 157.031 15.6137   6
   1 -12  -3 441.804 34.4005   9
   1 -12  -3 397.500 32.3140   6
  -1  12   3 322.040 29.9861   6
   0 -12  -3 79.5413 8.37580   6
   0  12   3 79.2054 8.55096   6
  -1 -12  -3 145.832 12.1189   6
  -1 -12  -3 158.478 13.9293   9
   1  12   3 117.951 11.6459   6
  -2 -12  -3 364.319 27.8453   6
  -2 -12  -3 346.244 29.0651   9
  -3 -12  -3 387.929 29.6859   6
   7 -13  -3 30.9162 3.22143   6
   6 -13  -3 18.6375 3.29296   6
   5 -13  -3 203.452 16.4560   6
   4 -13  -3 615.073 47.3553   6
   3 -13  -3 10.7207 2.96907   9
   3 -13  -3 18.9059 3.14964   6
  -3  13   3 11.6743 3.42672   6
   2 -13  -3 21.9023 4.02147   6
   2 -13  -3 24.2812 5.49786   9
   1 -13  -3 13.0589 2.65193   6
   1 -13  -3 10.3232 3.50462   9
   0 -13  -3 107.584 9.34573   6
   0 -13  -3 103.748 10.6006   9
  -1 -13  -3 51.3296 4.55922   6
   4 -14  -3 71.2179 5.88255   6
   3 -14  -3 202.503 16.0206   6
   2 -14  -3 1.81490 1.07337   6
   0  14  -4 340.744 26.2494   6
  -1  14  -4 143.084 11.9326   6
  -2  14  -4 62.2172 6.16888   6
  -3  14  -4 12.2579 2.57261   6
  -4  14  -4 10.2698 2.34680   6
  -5  14  -4 253.038 20.2508   6
  -6  14  -4 461.490 35.4078   6
   2  13  -4 8.85699 3.27128   7
   2  13  -4 8.38126 1.86258   6
   1  13  -4 96.4136 8.11955   6
   1  13  -4 58.0838 10.7405   7
  -1 -13   4 102.514 8.89593   6
   0  13  -4 583.908 67.6765   7
   0  13  -4 1039.46 65.4313   6
   0 -13   4 930.805 65.2652   6
  -1  13  -4 1933.57 139.907   6
  -1  13  -4 1495.91 143.988   7
   1 -13   4 2106.04 141.726   6
  -2  13  -4 38.6208 5.91112   6
   2 -13   4 37.7528 5.22185   6
  -3  13  -4 614.378 45.2603   6
   3 -13   4 532.241 44.5247   6
  -4  13  -4 82.8279 8.49949   6
   4 -13   4 71.7290 7.78693   6
  -5  13  -4 76.8675 8.28355   6
   5 -13   4 81.1390 9.80179   6
  -6  13  -4 15.2587 3.40978   6
   6 -13   4 22.9110 3.55175   6
  -7  13  -4 55.6747 5.84653   6
   7 -13   4 45.2251 5.22719   6
   4  12  -4 12.8134 1.99764   6
   4  12  -4 4.59326 2.50812   7
   3  12  -4 45.8145 5.28430   6
   2  12  -4 47.9377 5.94344   6
  -2 -12   4 42.9045 5.38396   6
   1  12  -4 411.766 30.4549   6
  -1 -12   4 304.474 27.9865   6
   0  12  -4 9.53306 3.64493   6
   0 -12   4 11.2543 3.73731   6
  -1  12  -4 225.628 18.6424   6
  -1  12  -4 205.355 23.5333   7
  -2  12  -4 18.6225 4.44488   6
  -2  12  -4 6.93095 6.86508   7
   2 -12   4 15.4839 6.59976   6
  -3  12  -4 150.629 12.3852   6
  -3  12  -4 110.105 14.1006   7
   3 -12   4 106.191 12.5251   6
  -4  12  -4 117.585 10.7053   6
   4 -12   4 65.5897 12.3022   6
  -5  12  -4 191.091 16.4676   6
   5 -12   4 171.808 16.1242   6
   6 -12   4 47.5259 6.55776   6
  -7  12  -4 39.2714 6.21232   6
   7 -12   4 39.1748 6.29594   6
  -8  12  -4 40.8814 5.27080   6
   8 -12   4 28.8658 4.31033   6
   5  11  -4 107.559 8.93481   6
   4  11  -4 19.6095 3.48246   6
  -4 -11   4 22.2470 4.08660   6
   3  11  -4 449.549 33.2380   6
  -3 -11   4 360.688 31.7804   6
   2  11  -4 331.457 26.6605   6
  -2 -11   4 323.132 26.9064   6
   1  11  -4 60.9129 7.84105   6
  -1 -11   4 58.0176 7.87376   6
   0  11  -4 227.345 18.1916   6
   0 -11   4 207.930 18.0477   6
   0 -11   4 171.987 19.0284   2
  -1  11  -4 1034.91 77.7057   6
   1 -11   4 972.929 77.8197   6
  -2  11  -4 1788.90 142.816   7
  -2  11  -4 1838.19 135.220   6
   2 -11   4 1736.41 135.322   6
   2 -11   4 1702.81 137.377   2
  -3  11  -4 558.005 42.5771   6
  -3  11  -4 538.508 48.3386   7
   3 -11   4 511.469 44.3746   2
   3 -11   4 509.488 42.4854   6
  -4  11  -4 276.946 22.6852   6
   4 -11   4 239.996 23.9240   2
   4 -11   4 254.056 22.4544   6
  -5  11  -4 362.015 27.6058   6
   5 -11   4 259.390 29.5487   2
   5 -11   4 327.719 27.2567   6
  -6  11  -4 950.034 73.1071   6
   6 -11   4 924.254 73.1150   6
  -7  11  -4 291.567 24.4862   6
   7 -11   4 286.522 24.3605   6
  -8  11  -4 35.1720 6.41678   6
   8 -11   4 29.0266 5.38286   6
  -9  11  -4 121.719 9.71266   6
   9 -11   4 80.3145 8.67291   6
 -10  11  -4 49.8631 4.81018   6
   6  10  -4 343.627 26.6286   6
   5  10  -4 60.7817 6.41336   6
  -5 -10   4 51.6797 5.63192   6
   4  10  -4 89.1683 8.96896   6
  -4 -10   4 80.6112 8.76358   6
   3  10  -4 1134.72 85.4353   6
  -3 -10   4 1088.32 85.6182   6
   2  10  -4 416.644 32.3591   6
  -2 -10   4 382.359 32.2536   6
   1  10  -4 141.616 13.2415   6
  -1 -10   4 132.230 14.2622   2
   0  10  -4 187.722 16.1800   6
   0 -10   4 175.971 16.0397   6
   0 -10   4 163.297 17.4914   2
  -1  10  -4 220.373 19.1613   6
   1 -10   4 207.143 20.9700   2
   1 -10   4 224.689 19.3463   6
  -2  10  -4 16.3180 4.61135   6
   2 -10   4 18.9606 5.50498   2
   2 -10   4 17.4365 4.70972   6
  -3  10  -4 330.008 26.6890   6
  -3  10  -4 311.238 33.2076   7
   3 -10   4 303.818 26.7017   6
   3 -10   4 311.110 29.6009   2
  -4  10  -4 15.8081 6.58710   7
  -4  10  -4 19.7707 5.36068   6
   4 -10   4 23.0990 5.16075   6
   4 -10   4 18.3524 6.28298   2
  -5  10  -4 17.8386 5.20351   6
   5 -10   4 15.9782 4.74322   6
   5 -10   4 14.8358 5.80007   2
  -6  10  -4 277.703 23.8117   6
   6 -10   4 267.257 23.4973   6
   6 -10   4 268.004 25.9200   2
  -7  10  -4 778.753 60.8123   6
   7 -10   4 729.858 72.9178   8
   7 -10   4 749.801 63.4546   2
   7 -10   4 800.152 60.9346   6
  -8  10  -4 136.424 13.7235   6
   8 -10   4 143.340 13.6103   6
   9 -10   4 13.7459 3.79474   6
 -10  10  -4 89.2165 8.49754   6
   7   9  -4 31.8231 3.51602   6
   6   9  -4 14.8814 3.16105   6
  -6  -9   4 7.39065 2.06739   6
   5   9  -4 75.9194 8.41276   6
  -5  -9   4 75.2619 8.26177   6
   4   9  -4 1103.21 83.0881   6
  -4  -9   4 1055.12 83.2343   6
   3   9  -4 565.141 41.7132   6
  -3  -9   4 466.644 38.1960   6
  -3  -9   4 407.286 39.5102   2
   2   9  -4 64.0699 8.15382   6
  -2  -9   4 61.9481 7.88660   6
   1   9  -4 6.46101 3.66888   6
  -1  -9   4 5.56126 3.05387   6
  -1  -9   4 4.44198 3.75229   2
   0   9  -4 422.732 34.7317   6
   0  -9   4 448.025 37.4018   2
  -1   9  -4 573.604 43.8377   6
   1  -9   4 526.396 44.1118   6
   1  -9   4 557.709 46.2392   2
  -2   9  -4 2.69237 3.45023   6
   2  -9   4 -2.0788 3.89459   2
   2  -9   4 6.30464 3.19643   6
  -3   9  -4 375.903 37.9201   7
  -3   9  -4 361.871 30.2762   6
   3  -9   4 348.560 30.4438   6
   3  -9   4 387.990 32.8046   2
  -4   9  -4 853.896 67.7964   6
  -4   9  -4 908.282 78.9227   7
   4  -9   4 841.278 67.9902   6
   4  -9   4 865.656 70.3972   2
  -5   9  -4 1549.03 122.934   6
   5  -9   4 1646.15 126.185   2
   5  -9   4 1612.26 123.232   6
  -6   9  -4 382.841 32.2553   6
   6  -9   4 399.653 35.5770   2
   6  -9   4 385.725 32.1799   6
  -7   9  -4 270.956 23.9146   6
   7  -9   4 276.681 23.8183   6
   7  -9   4 281.139 29.9353   8
   7  -9   4 273.005 26.8386   2
  -8   9  -4 41.4522 7.74965   6
   8  -9   4 50.0575 7.97149   6
   9  -9   4 36.7953 6.06302   6
 -10   9  -4 43.6782 6.23624   6
  10  -9   4 43.8289 5.46788   6
   8   8  -4 49.9511 4.49345   6
   7   8  -4 5.97420 2.54320   6
   6   8  -4 227.340 19.0687   6
  -6  -8   4 227.566 19.0929   6
   5   8  -4 21.1773 4.76614   6
  -5  -8   4 19.7181 4.58901   6
   4   8  -4 29.7961 5.40389   6
  -4  -8   4 24.0184 6.41172   6
   3   8  -4 48.5738 7.01642   6
  -3  -8   4 44.4415 6.47824   6
   2   8  -4 1026.40 79.8598   6
  -2  -8   4 1047.09 81.0370   6
  -1  -8   4 1414.85 127.905   3
  -1  -8   4 1406.42 110.338   2
  -1  -8   4 1404.92 108.189   6
   0   8  -4 397.237 31.4643   6
   0  -8   4 382.556 33.7200   2
   0  -8   4 376.725 46.4750   3
   0  -8   4 402.537 32.6645   6
  -1   8  -4 156.410 14.0888   6
   1  -8   4 176.689 16.5221   2
   1  -8   4 149.064 14.2613   6
   1  -8   4 150.957 25.0855   3
  -2   8  -4 207.823 18.8028   6
   2  -8   4 207.357 19.1033   6
   2  -8   4 247.739 33.0676   3
   2  -8   4 240.428 21.3108   2
  -3   8  -4 44.8567 6.74851   6
  -3   8  -4 56.1739 11.4640   7
   3  -8   4 57.7277 8.88732   2
  -4   8  -4 266.765 28.6602   7
  -4   8  -4 258.783 22.4754   6
   4  -8   4 272.218 22.7111   6
   4  -8   4 263.843 25.2072   2
  -5   8  -4 439.923 35.9184   6
   5  -8   4 450.955 39.2061   2
   5  -8   4 442.819 36.0631   6
  -6   8  -4 1892.84 142.935   6
   6  -8   4 1823.45 142.878   6
   6  -8   4 1887.36 146.730   2
  -7   8  -4 973.048 71.9777   6
   7  -8   4 873.365 78.5896   8
   7  -8   4 923.555 75.9289   2
   7  -8   4 897.337 71.7878   6
  -8   8  -4 281.933 24.3969   6
   8  -8   4 290.874 24.3279   6
   8  -8   4 274.664 27.5686   2
   8  -8   4 295.760 29.8972   8
  -9   8  -4 191.767 16.0972   6
   9  -8   4 136.916 18.3027   6
 -10   8  -4 222.052 18.6379   6
  10  -8   4 211.661 18.5607   6
 -11   8  -4 132.376 10.9357   4
   8   7  -4 131.103 11.2457   6
   7   7  -4 437.111 36.7849   6
  -7  -7   4 437.912 34.6510   6
   6   7  -4 93.7855 9.67004   6
  -6  -7   4 80.9182 9.42357   6
   5   7  -4 82.9414 9.47556   6
   4   7  -4 241.840 20.2506   6
  -4  -7   4 229.567 20.1733   6
   3   7  -4 77.9086 8.47026   6
   3   7  -4 78.3562 8.19458   5
  -3  -7   4 68.1123 8.16563   6
  -3  -7   4 85.7224 21.6008   3
   2   7  -4 736.237 55.7938   5
   2   7  -4 732.482 55.7586   6
  -2  -7   4 668.024 71.9314   3
   1   7  -4 2439.35 183.759   5
   1   7  -4 2513.69 183.666   6
  -1  -7   4 2297.12 199.861   3
   0   7  -4 3187.33 232.538   6
   0  -7   4 2923.57 247.225   3
   0  -7   4 3093.15 234.663   2
   1  -7   4 3076.85 240.339   2
   1  -7   4 3222.80 253.296   3
   2  -7   4 457.594 41.6765   2
   2  -7   4 575.686 61.2538   3
  -3   7  -4 26.1143 4.53094   6
   3  -7   4 27.3722 6.40808   2
  -4   7  -4 22.7903 4.17864   6
   4  -7   4 19.2692 6.96781   2
  -5   7  -4 1237.09 94.7840   6
   5  -7   4 1200.92 94.9613   6
   5  -7   4 1269.81 98.3483   2
  -6   7  -4 754.997 58.6695   6
   6  -7   4 735.965 62.3032   2
   6  -7   4 755.209 58.7857   6
  -7   7  -4 16.4352 4.42942   6
   7  -7   4 17.7710 4.31824   6
   7  -7   4 14.6661 6.90485   8
   7  -7   4 7.03171 5.89167   2
   8  -7   4 686.265 56.5733   2
   8  -7   4 649.149 52.5050   6
  -9   7  -4 17.2434 4.91178   6
   9  -7   4 16.8706 4.59985   6
 -10   7  -4 29.9310 6.01983   6
  10  -7   4 27.8280 5.05983   6
 -11   7  -4 63.6292 7.08531   6
  11  -7   4 74.7352 7.99417   6
   9   6  -4 6.72251 1.82466   6
   8   6  -4 263.315 19.9849   6
  -8  -6   4 222.264 19.7029   6
   7   6  -4 814.549 63.1407   6
   6   6  -4 451.505 35.6436   6
  -6  -6   4 429.257 35.5601   6
   5   6  -4 79.8235 8.98537   6
  -5  -6   4 73.4683 8.61830   6
   4   6  -4 22.8728 4.67993   6
   4   6  -4 24.0907 4.08775   5
  -4  -6   4 25.5349 11.5950   3
  -4  -6   4 20.1872 4.30316   6
   3   6  -4 16.7085 3.38175   5
   3   6  -4 14.1141 3.48496   6
  -3  -6   4 10.3818 8.48925   3
  -3  -6   4 11.9533 3.14028   6
   2   6  -4 136.510 12.0164   6
   2   6  -4 136.236 11.9702   5
  -2  -6   4 134.069 22.6629   3
   1   6  -4 183.988 15.3246   6
  -1  -6   4 178.268 28.0486   3
   0  -6   4 205.016 26.9934   3
   1  -6   4 91.8991 10.0580   2
   1  -6   4 78.8241 15.7768   3
   2  -6   4 2637.32 212.351   2
   2  -6   4 2925.96 223.386   3
   3  -6   4 90.8001 11.0322   2
  -4   6  -4 64.2239 7.22866   6
   4  -6   4 81.4604 10.1336   2
  -5   6  -4 30.8091 4.82132   6
   5  -6   4 30.7706 8.27931   2
  -6   6  -4 294.147 23.9277   6
   6  -6   4 281.590 23.9330   6
   6  -6   4 295.032 27.1746   2
  -7   6  -4 264.558 21.7848   6
   7  -6   4 260.467 25.2257   2
   7  -6   4 258.866 26.2272   8
   7  -6   4 245.446 21.6434   6
   8  -6   4 36.6686 8.38433   2
   8  -6   4 38.3714 6.31319   6
   8  -6   4 28.5673 7.74954   8
  -9   6  -4 1206.72 91.9882   6
   9  -6   4 1219.15 91.8963   6
   9  -6   4 1142.15 94.9954   2
 -10   6  -4 100.742 11.0360   6
  10  -6   4 118.223 11.0086   6
 -11   6  -4 26.7642 4.87859   6
  11  -6   4 21.9430 3.85718   6
  10   5  -4 4.30777 1.28603   6
   9   5  -4 57.2554 6.25534   6
   8   5  -4 40.1057 6.56085   6
  -8  -5   4 35.5047 6.07158   6
   7   5  -4 29.6185 5.24510   6
  -7  -5   4 18.4081 4.32694   6
   6   5  -4 195.623 16.9454   6
  -6  -5   4 183.472 16.9184   6
   5   5  -4 126.554 11.5471   6
  -5  -5   4 110.478 11.3677   6
   4   5  -4 13.1220 3.47578   6
  -4  -5   4 16.5583 9.64705   3
  -4  -5   4 13.9147 3.13017   6
   3   5  -4 151.850 13.9130   6
  -3  -5   4 180.122 25.5982   3
  -2  -5   4 444.310 46.2331   3
   1   5  -4 14.4257 5.17490   1
  -1  -5   4 36.3237 11.0671   3
  -1  -5   4 25.6053 6.35656   1
   0   5  -4 294.800 29.5211   1
   0  -5   4 222.558 28.6683   3
   0  -5   4 332.072 33.2036   1
  -1   5  -4 797.595 67.4701   1
   1  -5   4 935.577 69.3512   1
   1  -5   4 800.096 64.7530   2
   1  -5   4 774.125 71.9368   3
  -2   5  -4 4383.69 341.381   1
   2  -5   4 4303.46 338.449   2
   2  -5   4 4597.64 346.926   3
   2  -5   4 4566.69 342.953   1
  -3   5  -4 1574.43 126.583   1
   3  -5   4 1615.57 124.740   2
   3  -5   4 1649.31 127.319   1
   4  -5   4 655.456 53.0618   2
  -5   5  -4 1347.94 107.104   6
   5  -5   4 1473.14 109.962   2
  -6   5  -4 2359.70 186.595   6
   6  -5   4 2572.29 189.700   2
  -7   5  -4 190.067 16.9648   6
   7  -5   4 194.208 19.6578   2
   7  -5   4 206.209 20.5797   8
   7  -5   4 192.733 16.9757   6
  -8   5  -4 239.676 20.4527   6
   8  -5   4 241.434 23.2884   2
   8  -5   4 226.871 20.1246   6
  -9   5  -4 20.7504 4.95806   6
   9  -5   4 21.5221 4.67384   6
 -10   5  -4 29.6643 5.51060   6
  10  -5   4 27.9797 5.10875   6
 -11   5  -4 160.360 13.1957   6
  11  -5   4 138.733 12.7686   6
 -12   5  -4 354.299 27.3109   6
  10   4  -4 3.93063 2.30919   6
   9   4  -4 60.6509 7.92908   6
  -9  -4   4 45.3888 6.26804   6
   8   4  -4 152.252 13.3454   6
  -8  -4   4 123.720 13.9244   6
   7   4  -4 162.299 14.6187   6
  -7  -4   4 152.752 15.1687   6
   6   4  -4 809.487 55.5197   6
  -6  -4   4 604.108 55.6751   6
   5   4  -4 1151.08 88.5093   5
   5   4  -4 1136.30 88.5585   6
  -5  -4   4 1182.42 104.083   3
   4   4  -4 304.088 26.8143   6
   4   4  -4 357.090 29.5670   8
  -4  -4   4 369.364 39.1340   3
   3   4  -4 85.2333 9.93540   8
  -3  -4   4 85.5706 15.8482   3
   2   4  -4 2087.33 168.906   8
   2   4  -4 2104.66 171.992   1
  -2  -4   4 2268.80 172.068   1
  -2  -4   4 2360.55 177.426   3
   1   4  -4 1137.41 91.1898   1
  -1  -4   4 1146.67 94.9777   3
  -1  -4   4 1132.62 91.0192   1
   0   4  -4 209.784 19.3869   1
   0  -4   4 183.743 22.0188   3
   0  -4   4 204.272 19.8399   1
  -1   4  -4 399.141 37.7435   3
  -1   4  -4 415.544 33.1640   1
   1  -4   4 418.609 34.3851   1
   1  -4   4 324.661 35.8764   3
  -2   4  -4 78.4022 11.8948   3
  -2   4  -4 53.3688 7.03227   1
   2  -4   4 59.2925 7.56185   1
   2  -4   4 59.1919 11.0474   3
   2  -4   4 52.4094 7.13991   2
  -3   4  -4 2172.34 197.179   3
  -3   4  -4 2582.93 192.918   1
   3  -4   4 2668.36 193.506   1
   3  -4   4 2617.92 191.579   2
  -4   4  -4 1502.57 149.956   3
  -4   4  -4 1797.85 139.650   1
   4  -4   4 1902.06 137.419   2
   4  -4   4 1929.69 140.588   1
  -5   4  -4 232.306 19.0914   6
  -5   4  -4 220.438 36.3789   3
   5  -4   4 248.394 21.2491   2
  -6   4  -4 831.902 67.9082   6
   6  -4   4 884.262 71.0510   8
   6  -4   4 939.317 70.2561   6
   7  -4   4 4530.58 334.817   2
   7  -4   4 4267.84 332.350   6
  -8   4  -4 1639.66 112.532   6
   8  -4   4 1574.35 112.450   6
   8  -4   4 1141.93 115.009   2
  -9   4  -4 23.0513 5.06528   6
   9  -4   4 21.9881 4.70669   6
   9  -4   4 14.7957 4.99612   2
 -10   4  -4 54.5879 7.73281   6
 -10   4  -4 62.0947 8.38586   4
  10  -4   4 58.7711 7.43267   6
 -11   4  -4 34.4936 5.21830   6
  11  -4   4 28.8028 4.35607   6
 -12   4  -4 190.919 15.1306   6
  10   3  -4 94.8729 8.77678   6
   9   3  -4 31.6175 5.17979   6
  -9  -3   4 28.8721 5.49019   6
   8   3  -4 99.2328 9.80218   6
  -8  -3   4 72.8689 9.12216   6
   7   3  -4 28.1935 4.97291   6
  -7  -3   4 16.1387 4.07945   6
   6   3  -4 510.648 38.8560   6
  -6  -3   4 521.625 53.8835   3
  -6  -3   4 448.398 39.1036   6
   5   3  -4 413.786 34.2730   8
   5   3  -4 386.155 31.7894   6
  -5  -3   4 411.636 43.5785   3
   4   3  -4 324.559 28.1916   8
  -4  -3   4 334.394 35.9434   3
   3   3  -4 1379.99 118.464   1
   3   3  -4 1542.06 116.383   8
  -3  -3   4 1551.00 123.730   3
  -3  -3   4 1548.01 118.769   1
   2   3  -4 1178.27 96.4449   1
   2   3  -4 1248.96 95.7975   8
  -2  -3   4 1263.76 100.724   3
  -2  -3   4 1195.20 95.8400   1
   1   3  -4 36.2652 5.90497   1
   1   3  -4 40.5421 5.29254   8
   1   3  -4 32.9837 7.28721   3
  -1  -3   4 42.3364 5.55178   1
   0   3  -4 3125.88 231.653   3
   0   3  -4 2925.30 227.930   1
   0  -3   4 2922.14 228.513   1
  -1   3  -4 1942.55 139.845   1
  -1   3  -4 1863.90 143.067   3
   1  -3   4 1973.62 140.933   1
   1  -3   4 1532.16 142.433   3
  -2   3  -4 338.651 27.9360   1
  -2   3  -4 330.338 30.3500   3
   2  -3   4 355.851 28.4097   1
   2  -3   4 343.509 30.7537   3
   2  -3   4 317.166 27.4779   2
  -3   3  -4 201.743 19.2516   1
  -3   3  -4 212.122 21.3536   3
   3  -3   4 233.889 19.9544   1
  -4   3  -4 232.999 21.5971   1
  -4   3  -4 202.432 22.1898   3
   4  -3   4 253.024 22.1915   1
   4  -3   4 231.488 19.5784   2
  -5   3  -4 270.557 27.6149   3
   5  -3   4 327.099 25.8255   2
   5  -3   4 329.899 29.9432   1
   6  -3   4 6.11376 2.67666   8
   6  -3   4 10.6897 5.69343   2
  -7   3  -4 748.559 55.2650   6
  -7   3  -4 529.543 62.2497   7
   7  -3   4 772.297 55.4233   6
   7  -3   4 781.734 57.3585   2
  -8   3  -4 76.8688 8.72489   6
   8  -3   4 66.6192 8.29601   6
   8  -3   4 70.7372 9.68663   2
  -9   3  -4 89.2536 9.28226   4
  -9   3  -4 107.995 10.7343   6
   9  -3   4 93.4770 10.2126   6
 -10   3  -4 44.9417 5.51909   4
 -10   3  -4 51.9133 7.39901   6
  10  -3   4 54.0995 7.02312   6
 -11   3  -4 63.8883 7.23854   6
  11  -3   4 62.1407 6.55090   6
  11   2  -4 229.151 17.9455   6
  10   2  -4 131.466 11.1781   6
 -10  -2   4 112.937 10.9189   6
   9   2  -4 14.4613 4.12878   6
  -9  -2   4 8.24585 3.51283   6
  -8  -2   4 99.9229 11.2759   6
   7   2  -4 520.406 43.6253   8
   7   2  -4 555.883 41.0823   6
  -7  -2   4 476.906 41.2111   6
   6   2  -4 10.0057 2.61885   5
   6   2  -4 9.14919 3.15319   6
  -6  -2   4 9.95969 7.60666   3
   5   2  -4 9.76190 3.96625   8
   5   2  -4 15.5432 3.04928   6
  -5  -2   4 14.6596 7.87712   3
   4   2  -4 80.7887 8.87926   8
   4   2  -4 67.9624 9.27258   1
  -4  -2   4 70.1366 13.2520   3
   3   2  -4 306.943 24.8344   8
   3   2  -4 274.828 25.6308   1
  -3  -2   4 289.472 29.8842   3
   2   2  -4 837.847 63.9445   8
   2   2  -4 775.058 64.4796   1
  -2  -2   4 848.714 68.6162   3
  -2  -2   4 808.638 64.2354   1
   1   2  -4 402.048 34.2674   1
   1   2  -4 444.106 33.7296   8
  -1  -2   4 381.508 36.2539   1
  -1  -2   4 441.098 37.1372   3
   0   2  -4 44.1636 4.85865   1
   0   2  -4 46.4836 5.55110   8
   0  -2   4 45.2059 5.19854   1
   0  -2   4 50.8124 7.49975   3
  -1   2  -4 993.925 74.8117   1
   1  -2   4 1074.02 75.4286   1
   1  -2   4 861.804 76.8354   3
  -2   2  -4 2496.80 192.235   1
  -2   2  -4 2567.40 192.431   3
   2  -2   4 2499.05 191.683   2
   2  -2   4 2554.91 192.486   1
  -3   2  -4 1221.65 96.4594   3
   3  -2   4 1327.58 98.3589   1
   3  -2   4 1241.83 96.4438   2
   4  -2   4 2382.92 178.593   2
   4  -2   4 2419.95 181.774   1
   4  -2   4 2249.55 181.507   1
   5  -2   4 662.532 50.0783   8
   5  -2   4 591.007 49.9543   2
   5  -2   4 657.221 54.8618   1
  -6   2  -4 18.6130 7.12961   7
  -6   2  -4 9.55009 2.96066   6
   6  -2   4 15.1473 4.15158   2
  -7   2  -4 137.286 11.9938   6
  -7   2  -4 93.5987 17.7587   7
   7  -2   4 134.095 13.2537   2
   7  -2   4 137.241 12.0381   6
  -8   2  -4 36.3276 6.46940   6
   8  -2   4 31.0135 5.83795   6
  -9   2  -4 706.672 57.9113   4
  -9   2  -4 784.126 59.3704   6
   9  -2   4 768.631 58.8195   6
 -10   2  -4 855.805 65.3372   6
  10  -2   4 830.266 65.3007   6
 -11   2  -4 79.6500 7.74495   6
  11  -2   4 70.6111 7.20211   6
  11   1  -4 67.9455 6.54345   6
  10   1  -4 6.36964 3.47257   6
 -10  -1   4 8.36167 4.17640   6
   9   1  -4 128.673 12.0263   6
  -9  -1   4 114.876 11.9924   6
   8   1  -4 0.71381 3.43865   6
  -8  -1   4 0.73081 2.52487   6
   7   1  -4 71.9327 7.86373   5
   7   1  -4 73.5867 7.97535   6
   7   1  -4 68.5190 9.45434   8
  -7  -1   4 63.8862 7.70639   6
   6   1  -4 137.236 13.8348   8
   6   1  -4 124.992 11.0718   6
   6   1  -4 114.904 10.5857   5
  -6  -1   4 121.107 19.5850   3
   5   1  -4 54.1970 7.49392   8
   5   1  -4 50.3417 5.49710   6
  -5  -1   4 59.5493 12.4691   3
   4   1  -4 6.27234 3.12837   8
   4   1  -4 4.03370 2.45016   1
   4   1  -4 7.26433 2.45078   1
  -4  -1   4 6.32316 5.46529   3
   3   1  -4 136.077 12.4017   8
   3   1  -4 122.630 12.4510   1
   3   1  -4 122.052 12.4382   1
  -3  -1   4 131.636 16.4694   3
   2   1  -4 24.5981 3.48990   1
   2   1  -4 22.5087 4.31578   8
   2   1  -4 25.8618 3.50177   1
   1   1  -4 4823.90 363.951   1
   0   1  -4 3767.82 286.738   1
   0  -1   4 3855.15 286.697   1
  -1   1  -4 115.794 9.47397   8
   1  -1   4 104.560 8.78269   1
   1  -1   4 111.132 8.80790   1
   1  -1   4 83.1909 8.72788   2
   1  -1   4 99.3616 9.53172   3
   2  -1   4 36.1114 3.99556   2
   2  -1   4 40.3446 4.71776   1
   2  -1   4 41.6474 4.76543   1
   3  -1   4 273.032 23.6374   1
   3  -1   4 290.039 23.7968   1
   3  -1   4 257.350 21.6464   2
   4  -1   4 2954.82 213.606   1
   4  -1   4 2355.92 209.530   8
   4  -1   4 2875.15 209.923   2
   4  -1   4 2920.78 213.419   1
   5  -1   4 1813.95 140.725   1
   5  -1   4 1655.58 131.790   2
  -6   1  -4 121.494 18.0439   7
  -6   1  -4 130.469 11.5342   6
   6  -1   4 131.070 12.4073   2
  -7   1  -4 53.9198 6.83565   6
   7  -1   4 50.1894 6.66745   6
  -8   1  -4 56.2751 6.44387   4
  -8   1  -4 55.7975 7.70397   6
   8  -1   4 58.1110 7.27772   6
  -9   1  -4 393.953 35.3802   4
  -9   1  -4 499.782 36.8010   6
   9  -1   4 480.061 36.6954   6
 -10   1  -4 141.244 15.4176   6
  10  -1   4 110.953 11.3596   6
 -11   1  -4 25.2702 4.33546   6
  11   0  -4 160.254 13.4507   6
  10   0  -4 159.912 13.8021   6
 -10   0   4 143.394 13.9530   6
   9   0  -4 129.344 12.2051   6
  -9   0   4 120.017 11.9714   6
   8   0  -4 356.289 32.5996   8
   8   0  -4 381.875 29.3790   6
  -8   0   4 341.528 29.4516   6
   7   0  -4 2790.12 218.873   5
   7   0  -4 2887.51 219.258   6
   7   0  -4 3029.30 222.847   8
  -7   0   4 2884.11 220.108   6
   6   0  -4 2470.11 187.847   8
   6   0  -4 2387.09 184.733   6
   6   0  -4 2271.75 184.531   5
  -6   0   4 2655.32 198.928   3
   5   0  -4 296.220 25.6055   8
   5   0  -4 268.313 26.7869   1
  -5   0   4 304.388 32.3396   3
   4   0  -4 287.032 24.0742   8
   4   0  -4 265.441 24.5221   1
   3   0  -4 105.809 10.4706   1
   3   0  -4 107.909 10.5875   8
   3   0  -4 103.027 10.3993   1
   2   0  -4 4114.93 304.446   1
   2   0  -4 3941.27 304.292   1
   1   0  -4 3676.09 267.037   1
   1   0  -4 3413.10 266.970   1
   0   0  -4 60.0230 5.95600   8
  -1   0  -4 610.892 44.8538   8
   1   0   4 606.205 44.9202   1
   1   0   4 525.511 44.1900   2
   1   0   4 595.364 44.9675   1
   1   0   4 568.929 44.9394   3
   2   0   4 1295.90 96.2334   1
   2   0   4 1295.17 96.2132   1
   2   0   4 1155.02 94.4194   2
   3   0   4 2431.99 179.032   1
   3   0   4 2272.42 178.825   1
   3   0   4 2290.44 176.125   2
   4   0   4 1371.61 103.760   2
   4   0   4 1231.73 107.234   1
   4   0   4 1486.18 108.430   1
  -5   0  -4 57.2681 5.92115   6
   5   0   4 56.7156 6.26091   2
  -6   0  -4 230.287 28.8927   7
  -6   0  -4 260.913 21.3856   4
  -6   0  -4 281.867 21.8763   6
   6   0   4 283.362 22.0755   6
  -7   0  -4 161.517 14.5758   6
  -8   0  -4 1377.76 98.4238   6
  -8   0  -4 1151.30 97.2909   4
   8   0   4 1309.45 98.4106   6
  -9   0  -4 95.9638 10.6234   6
   9   0   4 98.0522 10.3690   6
 -10   0  -4 31.0472 5.67460   6
  10   0   4 27.7718 4.89050   6
 -11   0  -4 57.0097 5.91774   6
  11  -1  -4 223.870 18.3418   6
  10  -1  -4 41.1169 6.42926   6
 -10   1   4 40.5618 6.31993   6
   9  -1  -4 94.8458 9.86015   6
  -9   1   4 82.1472 9.49454   6
   8  -1  -4 107.110 9.89060   5
   8  -1  -4 99.4468 13.2012   8
   8  -1  -4 119.433 10.9673   6
  -8   1   4 104.542 10.7738   6
   7  -1  -4 1057.95 81.2238   5
   7  -1  -4 1066.93 85.1095   8
   6  -1  -4 2544.98 207.251   5
   6  -1  -4 2644.80 207.355   6
   6  -1  -4 2833.66 210.904   8
  -6   1   4 2972.62 221.580   3
   5  -1  -4 2774.72 212.497   8
   4  -1  -4 35.0453 5.29722   1
   4  -1  -4 35.6280 4.93139   2
   4  -1  -4 35.9088 6.16220   8
   3  -1  -4 41.9886 5.32859   1
   3  -1  -4 49.0279 5.87248   8
   3  -1  -4 39.1782 5.22034   1
   2  -1  -4 2470.39 187.915   1
   2  -1  -4 2542.68 188.438   8
  -2   1   4 2416.16 189.811   1
   1  -1  -4 4559.28 361.191   1
  -1   1   4 5018.89 361.031   1
   0  -1  -4 24.3687 3.36689   8
   0  -1  -4 26.2357 3.12341   1
   0   1   4 25.0956 3.22455   1
  -1  -1  -4 321.458 22.6470   8
   1   1   4 296.945 23.9546   1
   1   1   4 245.061 24.3983   3
  -2  -1  -4 225.512 20.5078   1
   2   1   4 248.045 20.9266   1
   3   1   4 1493.49 111.817   1
   3   1   4 1355.21 111.413   1
   4   1   4 2.21166 2.61429   1
  -5  -1  -4 412.441 41.1933   7
  -5  -1  -4 406.486 32.2963   6
  -6  -1  -4 1114.51 84.1272   6
  -6  -1  -4 1022.13 83.5737   4
   6   1   4 1149.97 84.4493   6
  -7  -1  -4 67.4668 7.01444   4
  -7  -1  -4 70.1906 8.28125   6
   7   1   4 70.1628 8.19683   6
  -8  -1  -4 668.893 48.7907   6
   8   1   4 538.742 47.3253   6
  -9  -1  -4 8.85594 4.12462   6
 -10  -1  -4 147.021 12.8237   6
  10   1   4 141.319 12.4381   6
 -11  -1  -4 63.0417 5.62089   6
  12  -2  -4 704.450 53.7146   6
  11  -2  -4 133.997 11.9140   6
  10  -2  -4 255.617 21.2031   6
 -10   2   4 248.484 21.5712   6
   9  -2  -4 85.7492 9.69058   6
   9  -2  -4 92.5058 9.19527   5
  -9   2   4 81.7082 9.52714   6
   8  -2  -4 42.5205 5.63547   5
   8  -2  -4 44.3234 6.56453   6
   8  -2  -4 44.2135 8.84448   8
  -8   2   4 40.3433 6.19452   6
   7  -2  -4 201.566 17.2428   5
   7  -2  -4 220.077 21.3387   8
   6  -2  -4 9.53786 4.91070   8
   6  -2  -4 22.8088 3.64253   6
   5  -2  -4 1118.26 91.1195   8
   5  -2  -4 1144.98 89.9536   2
   5  -2  -4 1206.28 93.1062   1
   4  -2  -4 529.605 43.5708   8
   4  -2  -4 529.862 42.3140   2
   3  -2  -4 562.677 45.3096   1
   3  -2  -4 563.020 44.2179   2
   3  -2  -4 599.588 45.7479   8
  -3   2   4 527.205 45.2778   1
   2  -2  -4 625.082 50.9982   1
   2  -2  -4 635.460 50.1370   2
   2  -2  -4 688.829 51.6838   8
  -2   2   4 647.802 51.0970   1
   1  -2  -4 782.063 60.9384   2
   1  -2  -4 730.287 62.4625   1
   1  -2  -4 828.613 62.3853   8
  -1   2   4 854.333 66.0792   3
   0  -2  -4 74.6087 8.76725   1
   0  -2  -4 86.9316 7.74761   8
   0   2   4 74.3523 8.41777   1
   0   2   4 74.6453 10.1332   3
  -1  -2  -4 19.3699 3.64434   1
  -1  -2  -4 16.3385 2.34261   8
   1   2   4 19.0086 4.27334   1
   1   2   4 19.3326 5.72659   3
  -2  -2  -4 901.048 76.3119   1
   2   2   4 875.691 73.4845   3
   2   2   4 981.102 73.7658   1
  -3  -2  -4 362.210 33.0073   1
   3   2   4 377.350 33.7141   1
  -4  -2  -4 107.376 15.9370   7
  -4  -2  -4 128.178 10.6713   6
  -5  -2  -4 819.521 65.3545   4
  -5  -2  -4 885.485 65.8327   6
  -6  -2  -4 309.989 26.7344   4
  -6  -2  -4 356.899 27.6829   6
   6   2   4 349.012 27.8033   6
  -7  -2  -4 148.025 13.6753   6
   7   2   4 135.488 13.3204   6
  -8  -2  -4 192.302 17.0243   6
   8   2   4 182.829 16.7167   6
  -9  -2  -4 187.135 17.0693   6
   9   2   4 205.944 17.0986   6
 -10  -2  -4 64.0719 6.71704   6
  10   2   4 59.6489 6.43011   6
  12  -3  -4 2.34205 1.38950   6
  11  -3  -4 63.8008 7.31320   6
  10  -3  -4 4.62418 3.64189   6
 -10   3   4 1.40303 2.83275   6
   9  -3  -4 9.56452 5.34079   8
   9  -3  -4 14.9862 4.31756   6
   9  -3  -4 11.0832 2.95285   5
  -9   3   4 8.08571 3.52303   6
   8  -3  -4 51.2823 6.50680   5
   8  -3  -4 56.0248 7.25037   6
   8  -3  -4 41.9179 9.69872   8
  -8   3   4 54.5739 7.01916   6
   7  -3  -4 305.345 30.2711   8
   7  -3  -4 331.208 26.0833   6
   7  -3  -4 321.035 25.9208   5
   6  -3  -4 250.985 24.0407   8
   6  -3  -4 230.757 19.4076   6
   5  -3  -4 2669.34 202.151   2
   5  -3  -4 2764.94 204.148   8
   5  -3  -4 2506.78 199.782   6
   4  -3  -4 639.444 51.9356   2
   4  -3  -4 660.239 53.8589   8
  -4   3   4 663.564 54.4100   1
   3  -3  -4 132.552 12.8682   2
   3  -3  -4 140.554 13.9288   1
   3  -3  -4 162.086 15.1540   8
  -3   3   4 142.447 14.2403   1
   2  -3  -4 223.736 19.6137   8
   2  -3  -4 199.565 18.8798   1
   2  -3  -4 200.629 17.4042   2
  -2   3   4 220.843 19.3261   1
   1  -3  -4 1923.48 132.051   8
   1  -3  -4 1716.59 129.532   2
   1  -3  -4 1603.03 132.326   1
  -1   3   4 1633.42 136.006   3
  -1   3   4 1674.72 132.525   1
   0  -3  -4 1764.69 139.845   1
   0  -3  -4 1760.06 137.855   8
   0   3   4 1882.09 140.084   1
  -1  -3  -4 3469.66 277.460   1
   1   3   4 3749.32 277.683   1
   1   3   4 3653.52 280.922   3
  -2  -3  -4 228.270 21.7001   1
   2   3   4 228.753 22.2158   1
   2   3   4 187.808 22.2294   3
  -3  -3  -4 618.663 56.1603   3
  -3  -3  -4 580.348 51.3884   1
   3   3   4 548.416 51.1096   1
  -4  -3  -4 812.764 62.8206   6
  -5  -3  -4 672.904 55.9910   4
  -5  -3  -4 766.761 56.3927   6
   5   3   4 726.548 56.4658   6
  -6  -3  -4 307.936 24.5253   6
   6   3   4 275.167 24.2832   6
  -7  -3  -4 24.9820 5.52787   6
   7   3   4 29.8347 6.23031   6
  -8  -3  -4 25.8298 5.29138   6
   8   3   4 18.1543 4.45415   6
  -9  -3  -4 10.5520 3.51052   6
   9   3   4 12.9506 3.84626   6
 -10  -3  -4 176.863 14.2884   6
  12  -4  -4 101.389 8.53202   6
  11  -4  -4 429.271 33.9210   6
  10  -4  -4 650.780 49.1218   6
 -10   4   4 598.953 49.4519   6
   9  -4  -4 552.708 44.2969   5
   9  -4  -4 596.544 45.0280   6
  -9   4   4 553.411 45.3691   6
   8  -4  -4 262.372 21.6928   6
   8  -4  -4 260.330 21.4824   5
  -8   4   4 245.218 22.0091   6
   7  -4  -4 1214.16 98.5061   2
   7  -4  -4 1287.75 100.958   8
   7  -4  -4 1215.00 94.7634   6
   6  -4  -4 1624.49 126.400   2
   6  -4  -4 1681.07 128.943   8
   6  -4  -4 1558.83 123.109   6
   5  -4  -4 830.270 70.1041   8
   5  -4  -4 863.315 67.8131   2
   4  -4  -4 760.742 61.0992   8
   4  -4  -4 717.914 60.4258   1
   4  -4  -4 708.758 58.1918   2
  -4   4   4 744.285 61.8602   1
   3  -4  -4 993.927 77.3189   2
   3  -4  -4 999.034 80.0189   8
  -3   4   4 987.898 80.3601   1
   2  -4  -4 25.0783 6.34913   8
   2  -4  -4 20.8543 5.01032   1
   2  -4  -4 21.9360 3.89625   2
  -2   4   4 29.2489 5.19986   1
   1  -4  -4 393.403 34.5979   1
   1  -4  -4 382.528 30.8732   2
   1  -4  -4 420.347 34.0605   8
  -1   4   4 384.790 35.0288   1
   0  -4  -4 1548.97 127.206   8
   0   4   4 1758.09 130.193   1
  -1  -4  -4 1231.82 99.9429   8
  -1  -4  -4 1305.03 104.804   1
   1   4   4 1380.27 104.902   1
  -2  -4  -4 26.0230 5.96757   1
   2   4   4 8.96587 5.25875   1
  -3  -4  -4 45.0982 5.48791   6
  -4  -4  -4 10.2717 3.36120   6
  -4  -4  -4 10.7461 2.65413   4
   4   4   4 11.9881 3.05410   6
  -5  -4  -4 557.099 45.6534   6
   5   4   4 598.584 45.8732   6
  -6  -4  -4 447.959 36.1265   6
   6   4   4 445.361 36.0146   6
  -7  -4  -4 242.581 21.9256   6
   7   4   4 273.108 22.0824   6
  -8  -4  -4 50.5568 7.47390   6
   8   4   4 57.2000 7.04930   6
  -9  -4  -4 0.39524 2.52276   6
  12  -5  -4 158.568 12.5961   6
  11  -5  -4 975.474 74.7466   6
  10  -5  -4 661.487 48.1003   6
  10  -5  -4 604.168 47.0752   5
 -10   5   4 565.607 48.1554   6
   9  -5  -4 16.0666 4.24981   5
   9  -5  -4 18.0188 6.67376   8
   9  -5  -4 11.0453 4.27693   6
  -9   5   4 21.6499 4.86664   6
   8  -5  -4 33.9942 5.79295   6
   8  -5  -4 26.6279 8.76344   8
  -8   5   4 31.6348 5.93915   6
   7  -5  -4 615.591 46.2301   6
   7  -5  -4 543.266 52.2085   8
   7  -5  -4 577.252 49.9792   2
   6  -5  -4 1945.14 152.636   8
   6  -5  -4 1892.04 149.064   2
   6  -5  -4 1905.48 145.603   6
   5  -5  -4 3381.38 253.704   6
   5  -5  -4 3324.80 256.532   2
   4  -5  -4 159.160 19.1050   8
   4  -5  -4 165.705 14.1702   6
   4  -5  -4 172.462 16.2641   2
   3  -5  -4 222.558 23.4214   1
   3  -5  -4 255.268 24.4497   8
   3  -5  -4 234.733 20.6799   2
  -3   5   4 237.491 24.8090   1
   2  -5  -4 67.6151 9.87012   8
   2  -5  -4 47.5147 7.96513   1
   2  -5  -4 57.2712 6.51721   2
  -2   5   4 66.7365 10.1031   1
   1  -5  -4 152.629 12.6141   2
   1  -5  -4 155.336 16.0106   8
   1  -5  -4 133.793 16.1461   1
  -1   5   4 151.287 17.6575   1
   0  -5  -4 150.849 15.6728   8
   0  -5  -4 170.199 18.2145   1
   0   5   4 175.554 19.2431   1
  -1  -5  -4 673.233 51.5057   8
  -1  -5  -4 628.387 50.2780   6
  -2  -5  -4 5.88286 2.41650   6
  -3  -5  -4 47.9475 5.55766   4
  -3  -5  -4 53.5956 6.63198   6
   3   5   4 61.0698 7.31732   6
  -4  -5  -4 11.6716 3.85332   6
   4   5   4 11.1542 3.37615   6
  -5  -5  -4 196.289 17.8831   6
   5   5   4 205.309 17.7273   6
  -6  -5  -4 33.1651 5.95587   6
   6   5   4 32.3214 5.73959   6
  -7  -5  -4 144.799 12.5068   6
   7   5   4 103.028 12.9686   6
  -8  -5  -4 32.0937 5.20873   6
   8   5   4 25.7124 4.73171   6
  -9  -5  -4 9.35466 2.15480   6
  11  -6  -4 350.986 27.8656   6
  10  -6  -4 258.559 22.1953   5
  10  -6  -4 309.612 26.2341   6
   9  -6  -4 30.5267 5.39630   5
   9  -6  -4 22.6116 5.22454   6
   8  -6  -4 492.170 50.2116   8
   8  -6  -4 585.939 44.1013   6
   7  -6  -4 1254.32 102.047   2
   7  -6  -4 1370.19 98.3366   6
   7  -6  -4 1307.04 106.405   8
  -7   6   4 1173.85 98.5299   6
   6  -6  -4 382.747 30.5375   6
   6  -6  -4 375.385 37.6247   8
   6  -6  -4 362.422 33.5517   2
   5  -6  -4 187.466 23.6444   8
   5  -6  -4 220.973 22.4624   2
   5  -6  -4 217.164 18.1506   6
   4  -6  -4 160.807 14.0204   6
   4  -6  -4 157.847 20.6350   8
   4  -6  -4 153.807 15.3127   9
   4  -6  -4 156.480 15.8011   2
   3  -6  -4 402.531 34.0517   6
   3  -6  -4 436.329 34.2969   4
   3  -6  -4 424.783 39.4028   8
   3  -6  -4 456.709 35.5747   2
   2  -6  -4 324.605 28.2039   8
   2  -6  -4 266.023 22.9778   4
   2  -6  -4 275.901 22.9928   6
   1  -6  -4 18.2868 3.39628   4
   1  -6  -4 19.6041 5.54581   8
   1  -6  -4 10.6330 2.08312   2
   0  -6  -4 717.876 55.1121   6
   0  -6  -4 732.430 55.1392   4
   0  -6  -4 678.808 57.5197   8
  -1  -6  -4 15.4929 3.46897   6
  -1  -6  -4 21.3123 3.68420   4
  -1  -6  -4 15.8327 3.18315   8
  -2  -6  -4 714.969 56.4594   4
  -2  -6  -4 720.004 56.7805   6
   2   6   4 758.268 58.4554   6
  -3  -6  -4 269.313 22.9320   6
   3   6   4 278.297 22.9476   6
  -4  -6  -4 136.509 13.6054   6
   4   6   4 146.478 13.3433   6
   5   6   4 150.156 15.8429   6
  -6  -6  -4 515.724 43.5732   6
   6   6   4 588.853 43.8434   6
  -7  -6  -4 454.442 34.8409   6
   7   6   4 403.026 33.8048   6
  -8  -6  -4 225.958 18.1537   6
  11  -7  -4 11.0042 2.38077   6
  10  -7  -4 19.9609 4.99387   6
  10  -7  -4 21.5253 3.73667   5
   9  -7  -4 188.405 16.2564   5
   9  -7  -4 191.159 16.5039   6
  -9   7   4 162.557 16.2950   6
   8  -7  -4 161.579 22.6202   8
   8  -7  -4 199.850 17.4123   6
   7  -7  -4 476.208 41.9518   2
   7  -7  -4 536.045 39.0427   6
   7  -7  -4 478.641 46.4574   8
  -7   7   4 424.733 38.7475   6
   6  -7  -4 284.665 25.8569   2
   6  -7  -4 289.702 23.4998   6
   6  -7  -4 273.676 30.2693   8
  -6   7   4 249.217 23.5826   6
   5  -7  -4 899.132 78.6563   9
   5  -7  -4 1096.01 80.2243   2
   5  -7  -4 999.697 77.5013   6
   5  -7  -4 1024.61 85.1200   8
   4  -7  -4 903.322 74.7784   8
   4  -7  -4 830.026 67.8613   6
   4  -7  -4 738.649 69.3987   9
   4  -7  -4 1091.24 72.6601   2
   3  -7  -4 814.230 61.5615   2
   3  -7  -4 697.035 60.2415   6
   3  -7  -4 840.558 66.6711   8
   2  -7  -4 43.1097 6.05267   4
   2  -7  -4 51.9833 5.62906   2
   2  -7  -4 42.0539 6.06213   6
   1  -7  -4 2361.08 174.376   6
   1  -7  -4 2323.56 174.299   4
   1  -7  -4 2192.67 178.028   8
   0  -7  -4 942.069 83.9976   8
   0  -7  -4 1129.79 81.9580   4
   0  -7  -4 1113.57 82.0264   6
  -1  -7  -4 989.170 75.2031   4
   1   7   4 966.819 75.5122   6
  -2  -7  -4 421.751 33.8363   4
  -2  -7  -4 427.797 34.5013   6
   2   7   4 437.158 34.4868   6
  -3  -7  -4 26.6154 5.27044   6
   3   7   4 33.1181 5.66400   6
  -4  -7  -4 201.452 20.0973   6
   4   7   4 204.597 19.6188   6
  -5  -7  -4 239.122 20.9207   6
   5   7   4 251.179 20.9549   6
  -6  -7  -4 37.4363 5.99924   6
   6   7   4 33.0243 5.49873   6
  -7  -7  -4 195.643 14.6488   6
   7   7   4 153.921 14.3567   6
  -8  -7  -4 207.222 16.1043   6
  11  -8  -4 28.4936 3.45487   6
  10  -8  -4 146.285 11.7391   6
  10  -8  -4 111.972 11.0662   5
   9  -8  -4 946.274 72.8130   6
  -9   8   4 932.987 76.4796   6
   8  -8  -4 764.247 57.0685   6
   8  -8  -4 659.959 63.9728   8
   7  -8  -4 17.7410 7.79325   8
   7  -8  -4 33.2621 6.60060   2
   7  -8  -4 32.6935 6.99193   6
  -7   8   4 16.5403 4.14298   6
   6  -8  -4 94.9100 16.1670   8
   6  -8  -4 110.043 12.4820   2
   6  -8  -4 110.347 11.5761   6
  -6   8   4 97.4858 10.8876   6
   5  -8  -4 127.376 14.6473   9
   5  -8  -4 161.765 15.5745   2
   5  -8  -4 147.345 14.1381   6
   5  -8  -4 164.795 20.2565   8
  -5   8   4 142.122 14.1707   6
   4  -8  -4 1135.41 81.3632   6
   4  -8  -4 914.141 82.6987   9
   4  -8  -4 1149.89 82.7202   2
   4  -8  -4 1129.86 88.2443   8
  -4   8   4 924.593 83.8854   6
   3  -8  -4 282.569 27.2159   8
   3  -8  -4 235.685 21.8111   2
   3  -8  -4 256.176 21.6863   6
   2  -8  -4 331.067 32.4801   8
   2  -8  -4 360.617 28.6217   6
   1  -8  -4 385.983 30.2961   4
   1  -8  -4 337.828 32.4069   8
   1  -8  -4 366.505 29.7157   6
  -1   8   4 367.667 29.8404   6
   0  -8  -4 457.925 36.7788   6
   0  -8  -4 469.982 36.5701   4
   0   8   4 453.903 36.7878   6
  -1  -8  -4 1224.69 91.9192   4
  -1  -8  -4 1177.09 92.3332   6
   1   8   4 1200.53 92.3525   6
  -2  -8  -4 62.5387 8.06491   6
   2   8   4 56.8739 7.23423   6
  -3  -8  -4 72.1003 8.98524   6
   3   8   4 70.0279 8.16997   6
  -4  -8  -4 43.5495 7.15036   6
   4   8   4 40.9787 6.74096   6
  -5  -8  -4 2.39802 2.65355   9
  -5  -8  -4 6.54045 3.40879   6
   5   8   4 4.62589 3.07165   6
  -6  -8  -4 8.64358 2.78783   6
   6   8   4 12.7214 3.02774   6
  -7  -8  -4 1.21606 1.29942   6
  10  -9  -4 112.116 10.0818   5
  10  -9  -4 130.668 10.5442   6
   9  -9  -4 259.027 21.8795   5
   9  -9  -4 270.224 22.0703   6
   8  -9  -4 82.7747 9.62447   6
   7  -9  -4 10.0858 4.20591   6
   7  -9  -4 12.7314 6.32598   8
  -7   9   4 5.35275 3.53056   6
   6  -9  -4 384.399 31.9633   2
   6  -9  -4 362.269 36.0917   8
   6  -9  -4 389.086 30.5442   6
  -6   9   4 331.552 30.1701   6
   5  -9  -4 92.7063 14.3893   2
   5  -9  -4 151.579 18.7144   8
   5  -9  -4 152.982 14.0179   6
   5  -9  -4 148.199 14.6528   9
  -5   9   4 150.294 13.9958   6
   4  -9  -4 50.3035 8.87951   9
   4  -9  -4 67.0601 8.36228   6
   4  -9  -4 71.5507 13.8505   8
  -4   9   4 55.6018 7.37924   6
   3  -9  -4 213.221 23.4345   8
   3  -9  -4 236.245 19.6847   6
  -3   9   4 215.033 19.3374   6
   2  -9  -4 207.740 22.6019   8
   2  -9  -4 235.672 19.7001   6
  -2   9   4 228.511 19.4871   6
   1  -9  -4 491.656 38.1895   6
   1  -9  -4 433.969 40.5182   8
  -1   9   4 495.288 38.1850   6
   0  -9  -4 395.240 31.2929   6
   0   9   4 372.414 31.0531   6
  -1  -9  -4 314.781 26.4362   6
   1   9   4 324.570 29.5214   6
  -2  -9  -4 128.341 12.3543   6
   2   9   4 114.367 11.6034   6
  -3  -9  -4 8.21049 3.96343   6
  -4  -9  -4 342.889 27.5949   6
   4   9   4 340.380 27.3627   6
  -5  -9  -4 365.393 27.5078   6
  -5  -9  -4 344.452 27.9514   9
   5   9   4 333.036 27.2531   6
  -6  -9  -4 149.707 12.0524   6
  10 -10  -4 34.0830 3.50540   6
   9 -10  -4 4.63810 2.56734   6
   9 -10  -4 4.31417 2.66339   5
   7 -10  -4 1357.82 102.153   6
  -7  10   4 1304.94 102.125   6
   6 -10  -4 386.267 27.4847   6
  -6  10   4 263.051 27.9174   6
   5 -10  -4 21.0128 5.02843   9
   5 -10  -4 18.3230 4.86461   6
  -5  10   4 29.2993 5.28109   6
   4 -10  -4 28.9298 6.69298   8
   4 -10  -4 39.8170 6.79521   6
   4 -10  -4 28.8212 6.43105   9
  -4  10   4 26.6081 5.02460   6
   3 -10  -4 805.027 65.6389   6
   3 -10  -4 814.684 70.1256   8
   3 -10  -4 928.931 68.2599   9
  -3  10   4 822.705 65.6079   6
   2 -10  -4 7.09850 7.75678   8
   2 -10  -4 47.7074 6.89434   6
  -2  10   4 47.5020 6.10270   6
   1 -10  -4 87.3576 9.26408   6
  -1  10   4 69.2624 8.32044   6
   0 -10  -4 394.490 30.5472   6
   0  10   4 354.098 30.1916   6
  -1 -10  -4 776.403 60.9770   6
   1  10   4 791.192 63.1493   6
  -2 -10  -4 193.246 16.7386   6
   2  10   4 186.609 16.4829   6
  -3 -10  -4 86.2552 10.7018   6
   3  10   4 64.9758 9.27960   6
  -4 -10  -4 60.1790 6.37910   6
  -4 -10  -4 54.7674 6.76562   9
   9 -11  -4 55.4535 5.10065   6
   9 -11  -4 53.0607 5.15689   5
   8 -11  -4 121.058 10.6200   6
   7 -11  -4 526.225 41.1574   6
   6 -11  -4 993.179 76.4592   6
   5 -11  -4 495.439 40.9834   9
   5 -11  -4 553.030 40.7665   6
  -5  11   4 492.195 40.4938   6
   4 -11  -4 927.223 75.7694   9
   4 -11  -4  999.99 73.6547   6
  -4  11   4 928.861 73.5076   6
   3 -11  -4 261.133 23.8152   9
   3 -11  -4 271.614 21.8856   6
  -3  11   4 245.227 21.9498   6
   2 -11  -4 310.619 26.9153   9
   2 -11  -4 310.239 24.5781   6
  -2  11   4 269.321 24.8676   6
   1 -11  -4 453.562 34.3097   6
  -1  11   4 400.536 33.8875   6
   0 -11  -4 774.181 57.1797   6
   0  11   4 695.707 56.8533   6
  -1 -11  -4 28.0614 6.45149   6
   1  11   4 35.7234 6.58960   6
  -2 -11  -4 13.7067 3.39372   6
  -2 -11  -4 16.2565 5.06710   9
   2  11   4 11.5293 2.80138   6
  -3 -11  -4 42.2868 4.95717   6
  -3 -11  -4 47.1794 6.64796   9
  -4 -11  -4 10.9192 1.90414   6
   8 -12  -4 27.2304 3.13647   5
   8 -12  -4 23.4765 2.87630   6
   7 -12  -4 46.5061 5.23093   6
   6 -12  -4 39.4036 5.08846   6
   5 -12  -4 332.670 26.5277   6
   4 -12  -4 180.106 14.6941   6
   4 -12  -4 129.051 13.6405   9
   3 -12  -4 76.5539 9.77408   9
   3 -12  -4 78.7548 10.3983   6
   2 -12  -4 119.536 12.7768   9
   2 -12  -4 123.356 12.0687   6
  -2  12   4 104.584 11.8013   6
   1 -12  -4 10.6910 4.73840   9
   1 -12  -4 9.45030 3.20378   6
   0 -12  -4 146.504 14.1746   9
   0 -12  -4 135.167 12.2857   6
  -1 -12  -4 95.3732 10.0638   9
  -1 -12  -4 91.8930 8.44182   6
  -2 -12  -4 2.40933 2.14453   9
  -2 -12  -4 1.47373 1.62840   6
   7 -13  -4 4.30259 1.20709   5
   6 -13  -4 10.2598 1.85970   6
   5 -13  -4 3.29509 1.99334   6
   4 -13  -4 21.4400 3.45071   6
   3 -13  -4 52.8555 6.34921   9
   3 -13  -4 60.1496 5.78503   6
   2 -13  -4 214.861 18.0647   6
   2 -13  -4 239.391 18.9650   9
   1 -13  -4 171.060 13.9436   6
   0 -13  -4 287.884 23.8347   9
   0 -13  -4 309.899 23.1169   6
   0  14  -5 70.8542 6.07659   6
  -1  14  -5 5.81959 2.05906   6
  -2  14  -5 124.877 10.5595   6
  -3  14  -5 590.318 45.3101   6
  -4  14  -5 31.8622 4.14501   6
  -5  14  -5 9.63758 2.37529   6
  -6  14  -5 75.5178 6.52366   6
   2  13  -5 7.15952 3.23797   7
   2  13  -5 9.83066 1.89944   6
   1  13  -5 36.0911 4.14033   6
   1  13  -5 20.3802 5.54336   7
   0  13  -5 142.412 11.3374   6
   0  13  -5 113.420 13.9663   7
  -1  13  -5 68.8339 6.86260   6
  -1  13  -5 36.3941 7.96748   7
   1 -13   5 62.6485 5.85386   6
  -2  13  -5 29.3074 7.48240   7
  -2  13  -5 60.8642 6.54526   6
   2 -13   5 50.5220 5.68252   6
  -3  13  -5 16.9377 4.06029   6
   3 -13   5 34.0130 5.66232   6
  -4  13  -5 94.9216 9.24061   6
   4 -13   5 91.3854 8.99128   6
  -5  13  -5 265.907 19.2672   6
   5 -13   5 198.273 18.5779   6
  -6  13  -5 448.163 35.9270   6
   6 -13   5 473.111 37.2842   6
  -7  13  -5 178.001 14.6399   6
  -8  13  -5 271.070 21.0581   6
   4  12  -5 229.108 17.7134   6
   3  12  -5 416.813 32.2723   6
   2  12  -5 143.094 12.8383   6
  -2 -12   5 159.836 14.3632   6
   1  12  -5 28.9333 5.60239   6
  -1 -12   5 18.6322 4.19626   6
   0  12  -5 46.4190 6.79423   6
   0 -12   5 48.8997 6.20923   6
  -1  12  -5 938.301 71.0255   6
  -1  12  -5 934.041 77.3630   7
   1 -12   5 888.122 71.0406   6
  -2  12  -5 434.738 44.4546   7
  -2  12  -5 521.349 40.1015   6
   2 -12   5 564.109 41.9974   6
  -3  12  -5 21.6328 7.49986   7
  -3  12  -5 38.0844 6.91074   6
   3 -12   5 46.1804 7.80669   6
  -4  12  -5 172.365 15.3959   6
   4 -12   5 160.953 15.2014   6
  -5  12  -5 15.0077 4.52377   6
   5 -12   5 13.3837 3.72630   6
  -6  12  -5 22.7494 5.46574   6
   6 -12   5 16.1729 3.84379   6
  -7  12  -5 14.8905 3.87996   6
   7 -12   5 21.2331 3.86504   6
  -9  12  -5 17.2905 2.72220   6
   5  11  -5 6.39805 1.55799   6
   4  11  -5 5.46572 2.37457   6
   3  11  -5 17.2594 5.96124   6
  -3 -11   5 6.69553 2.52297   6
   2  11  -5 21.7220 4.40832   6
  -2 -11   5 15.2916 3.56122   6
   1  11  -5 1.42641 3.41081   6
   0  11  -5 63.2787 8.15898   6
   0 -11   5 62.0320 7.95137   6
  -1  11  -5 39.8155 6.88361   6
   1 -11   5 38.7249 6.18970   6
   1 -11   5 47.6604 6.99472   2
  -2  11  -5 5.14561 3.96336   6
  -2  11  -5 3.11094 6.34884   7
   2 -11   5 2.34003 3.07954   6
   2 -11   5 3.00040 3.80714   2
  -3  11  -5 120.580 11.7924   6
  -3  11  -5 105.636 15.9071   7
   3 -11   5 102.042 11.0443   6
   3 -11   5 100.097 12.4463   2
  -4  11  -5 436.990 42.6851   7
  -4  11  -5 535.081 38.8684   6
   4 -11   5 461.012 38.5714   6
  -5  11  -5 52.2139 7.91135   6
   5 -11   5 41.7840 7.11044   6
   5 -11   5 46.8840 8.42392   2
  -6  11  -5 9.02109 4.45736   6
  -7  11  -5 81.2190 9.21967   6
   7 -11   5 66.7986 8.31219   6
  -8  11  -5 638.850 45.8444   6
   8 -11   5 524.774 45.2561   6
  -9  11  -5 519.952 40.5580   6
 -10  11  -5 61.8611 5.72087   6
   6  10  -5 2.12591 1.31722   6
   5  10  -5 12.6264 2.95335   6
   4  10  -5 18.4468 3.89792   6
  -4 -10   5 13.2247 3.05929   6
   3  10  -5 53.7951 7.14763   6
  -3 -10   5 43.5372 7.04941   6
   2  10  -5 580.791 39.3015   6
  -2 -10   5 384.887 40.9190   2
  -2 -10   5 483.713 39.0499   6
  -1 -10   5 71.3564 9.12786   2
  -1 -10   5 53.0366 7.84178   6
   0  10  -5 12.6132 4.26415   6
   0 -10   5 6.78929 3.22712   6
   0 -10   5 9.26838 4.27655   2
  -1  10  -5 23.3745 5.20825   6
   1 -10   5 23.3784 4.91925   6
   1 -10   5 24.8588 11.3075   2
  -2  10  -5 1374.28 110.411   7
  -2  10  -5 1389.94 100.296   6
   2 -10   5 1185.51 100.240   6
   2 -10   5 1233.62 107.864   2
  -3  10  -5 2398.40 185.635   7
  -3  10  -5 2323.75 176.614   6
   3 -10   5 2410.32 181.585   2
   3 -10   5 2146.03 176.741   6
  -4  10  -5 497.860 39.5194   6
  -4  10  -5 493.556 45.8703   7
   4 -10   5 455.553 39.3879   6
   4 -10   5 499.519 42.0540   2
  -5  10  -5 57.3313 8.86347   6
   5 -10   5 63.0923 10.1859   2
  -6  10  -5 50.5690 8.17190   6
   6 -10   5 46.5861 8.95684   2
   6 -10   5 46.0667 7.31159   6
  -7  10  -5 368.392 31.0007   6
   7 -10   5 379.106 31.2604   6
  -8  10  -5 603.019 47.3419   6
   8 -10   5 591.909 47.2102   6
  -9  10  -5 76.8914 8.69298   6
   9 -10   5 74.0093 7.94796   6
 -10  10  -5 19.1511 4.04962   6
   7   9  -5 47.7445 4.43516   6
   6   9  -5 145.758 12.3745   6
   5   9  -5 300.926 23.2234   6
  -5  -9   5 266.574 23.0727   6
   4   9  -5 255.051 21.2269   6
  -4  -9   5 250.040 22.5399   6
   3   9  -5 469.170 35.7055   6
  -3  -9   5 415.444 37.5371   2
  -3  -9   5 435.339 35.5292   6
   2   9  -5 318.160 24.9746   6
  -2  -9   5 284.504 24.9347   6
  -2  -9   5 296.965 27.3442   2
   1   9  -5 209.657 17.1997   6
  -1  -9   5 196.361 19.5850   2
  -1  -9   5 176.933 16.9493   6
   0   9  -5 33.9956 6.08854   6
   0  -9   5 23.2628 6.48145   2
  -1   9  -5 32.4021 5.91726   6
   1  -9   5 27.2614 6.76580   2
   1  -9   5 22.1468 4.85447   6
  -2   9  -5 574.621 43.7744   6
   2  -9   5 509.803 43.9786   6
   2  -9   5 562.826 46.3243   2
  -3   9  -5 3921.40 294.279   7
  -3   9  -5 3769.25 284.329   6
   3  -9   5 3845.07 287.132   2
   3  -9   5 3475.20 284.587   6
  -4   9  -5 1218.12 103.192   7
  -4   9  -5 1242.45 95.3611   6
   4  -9   5 1326.82 98.5947   2
   4  -9   5 1161.03 95.7171   6
  -5   9  -5 71.2582 9.25966   6
   5  -9   5 73.6423 11.5045   2
   5  -9   5 71.3520 8.68064   6
  -6   9  -5 340.515 28.8714   6
   6  -9   5 362.703 32.4019   2
   6  -9   5 335.435 28.7199   6
  -7   9  -5 1214.82 91.8640   6
   7  -9   5 1166.26 91.7533   6
   7  -9   5 1131.69 95.3279   2
   7  -9   5 1229.46 99.2020   8
  -8   9  -5 902.220 70.3455   6
   9  -9   5 353.285 28.8315   6
 -10   9  -5 27.4719 4.98854   6
  10  -9   5 26.5765 4.14112   6
 -11   9  -5 33.4209 3.53208   6
   8   8  -5 288.973 22.1460   6
   7   8  -5 179.678 14.7609   6
   6   8  -5 19.2665 4.07680   6
  -6  -8   5 10.4939 4.71727   6
   5   8  -5 22.3560 4.73322   6
  -5  -8   5 16.7077 5.89886   6
   4   8  -5 764.783 56.6484   6
  -4  -8   5 657.291 55.6219   6
   3   8  -5 1382.61 98.9803   6
  -3  -8   5 1194.61 98.9870   6
   2   8  -5 1087.08 83.9415   5
   2   8  -5 1136.00 83.9271   6
  -2  -8   5 1044.65 85.0104   6
   1   8  -5 103.651 10.2147   6
  -1  -8   5 105.938 21.7386   3
  -1  -8   5 96.1977 12.3819   2
   0   8  -5 12.6315 3.70712   6
   0  -8   5 16.2002 5.45941   2
   0  -8   5 36.4416 13.5094   3
  -1   8  -5 12.1751 3.55526   6
   1  -8   5 5.98769 7.64550   3
   1  -8   5 5.11833 4.37916   2
  -2   8  -5 617.867 51.8486   6
   2  -8   5 701.527 68.5297   3
   2  -8   5 686.558 54.7197   2
  -3   8  -5 514.645 48.3772   7
  -3   8  -5 464.325 39.8970   6
   3  -8   5 541.242 43.1175   2
  -4   8  -5 45.6278 10.6270   7
   4  -8   5 45.7223 9.13096   2
   4  -8   5 49.6086 6.50089   6
  -5   8  -5 262.395 22.2936   6
  -5   8  -5 251.329 28.4333   7
   5  -8   5 251.366 22.2939   6
   5  -8   5 294.868 26.1894   2
  -6   8  -5 28.1179 5.58104   6
   6  -8   5 24.6681 7.95046   2
   6  -8   5 24.5237 5.09772   6
  -7   8  -5 43.7120 7.54279   6
   7  -8   5 50.5298 10.2304   2
   7  -8   5 47.0084 6.70270   6
   7  -8   5 33.5844 10.2019   8
  -8   8  -5 63.7785 8.58501   6
   8  -8   5 62.6000 8.09923   6
  -9   8  -5 4.97073 3.98358   6
   9  -8   5 1.81374 3.06661   6
 -10   8  -5 21.2022 4.53956   6
  10  -8   5 18.9703 3.66203   6
 -11   8  -5 54.1769 5.71578   4
 -11   8  -5 69.1232 6.14710   6
   8   7  -5 219.558 17.5371   6
   6   7  -5 2.91051 3.33444   6
  -6  -7   5 4.31077 3.22953   6
   5   7  -5 127.608 14.5565   6
  -5  -7   5 123.500 11.6872   6
   4   7  -5 380.686 30.7738   5
   4   7  -5 415.029 31.2779   6
  -4  -7   5 357.268 31.1508   6
   3   7  -5 535.474 42.2565   6
   2   7  -5 887.032 69.9512   5
   2   7  -5 972.431 70.0072   6
  -2  -7   5 835.768 91.6482   3
   1   7  -5 105.637 10.6124   5
   1   7  -5 115.534 10.5339   6
  -1  -7   5 121.028 21.6104   3
   0   7  -5 787.176 55.8118   6
   0   7  -5 736.792 55.8125   5
   0  -7   5 699.121 69.8646   3
   0  -7   5 615.890 59.0397   2
  -1   7  -5 28.3648 4.70907   5
  -1   7  -5 26.9914 4.53329   6
   1  -7   5 28.8213 11.9885   3
   1  -7   5 33.8719 6.85963   2
  -2   7  -5 315.433 27.3445   6
   2  -7   5 359.045 40.4139   3
   2  -7   5 361.878 30.2291   2
  -3   7  -5 177.454 20.9720   7
  -3   7  -5 165.394 14.7084   6
   3  -7   5 164.270 17.2842   2
  -4   7  -5 593.944 48.0384   6
   4  -7   5 643.576 51.5240   2
  -5   7  -5 268.788 23.2993   6
  -5   7  -5 281.695 29.9883   7
   5  -7   5 300.402 24.6414   6
   5  -7   5 278.832 26.7838   2
  -6   7  -5 305.620 24.8147   6
   6  -7   5 295.149 28.4023   2
   6  -7   5 290.516 24.8004   6
  -7   7  -5 23.7414 5.03979   6
   7  -7   5 16.3243 8.16586   8
   7  -7   5 26.3089 9.08382   2
   7  -7   5 19.7892 4.48095   6
   8  -7   5 211.191 30.0188   8
   8  -7   5 343.876 25.9161   6
   8  -7   5 348.499 29.8723   2
  -9   7  -5 1502.68 115.180   6
 -10   7  -5 571.901 41.7801   6
  10  -7   5 456.005 41.9740   6
 -11   7  -5 31.4859 4.79798   6
   9   6  -5 1.89031 1.35887   6
   8   6  -5 19.8851 3.88195   6
   7   6  -5 71.8125 8.19154   6
  -7  -6   5 64.8636 8.28219   6
   6   6  -5 52.0946 7.62806   6
  -6  -6   5 51.1719 6.38352   6
   5   6  -5 81.3240 8.48320   5
   5   6  -5 88.8398 9.54368   6
   4   6  -5 207.456 17.4142   5
   4   6  -5 204.293 17.7071   6
   3   6  -5 144.898 13.2084   6
   3   6  -5 148.644 13.1325   5
  -3  -6   5 160.180 25.5807   3
   2   6  -5 31.6421 4.98927   5
   2   6  -5 38.1400 4.95239   6
  -2  -6   5 38.7088 13.5320   3
   1   6  -5 2238.60 159.771   6
   1   6  -5 2094.15 159.752   5
  -1  -6   5 1967.71 173.049   3
   0  -6   5 718.764 67.4613   3
   1  -6   5 1201.76 107.533   3
   1  -6   5 1321.05 98.6845   2
   2  -6   5 2276.93 181.757   3
   2  -6   5 2186.80 171.589   2
  -3   6  -5 867.513 68.5898   6
   3  -6   5 927.013 71.6252   2
  -4   6  -5 276.932 22.6518   6
   4  -6   5 286.560 25.7724   2
  -5   6  -5 370.039 31.6778   6
  -5   6  -5 428.347 39.0454   7
   5  -6   5 407.541 35.0335   2
  -6   6  -5 24.7236 4.56751   6
  -6   6  -5 20.4215 10.3966   7
   6  -6   5 27.1562 7.08363   2
   6  -6   5 24.7635 4.51732   6
  -7   6  -5 27.8104 5.13337   6
   7  -6   5 25.6526 4.86865   6
   7  -6   5 32.6732 7.74842   2
   7  -6   5 25.9092 7.35122   8
   8  -6   5 78.7926 11.4686   2
  -9   6  -5 353.743 29.5757   6
   9  -6   5 367.807 29.6386   6
  10  -6   5 132.083 12.1949   6
 -11   6  -5 142.088 12.3703   4
 -11   6  -5 165.062 13.3041   6
   9   5  -5 161.052 13.5027   6
   8   5  -5 110.459 10.6387   6
   7   5  -5 217.383 19.1112   6
  -7  -5   5 228.180 19.7843   6
   6   5  -5 1855.47 141.489   6
   5   5  -5 340.505 29.0271   6
   5   5  -5 377.645 29.0974   5
   4   5  -5 60.7608 7.04336   6
   4   5  -5 65.7745 6.66797   5
  -4  -5   5 61.4594 16.0206   3
   3   5  -5 166.738 12.8611   5
   3   5  -5 127.011 12.6834   6
  -3  -5   5 158.400 24.4727   3
  -2  -5   5 4941.70 386.138   3
  -1  -5   5 2641.02 211.225   3
   0   5  -5 50.8889 8.01928   1
   0  -5   5 53.2766 8.74931   1
   0  -5   5 50.0046 12.0586   3
  -1   5  -5 553.812 45.4113   1
   1  -5   5 474.037 49.2837   3
   1  -5   5 519.787 43.1178   2
   1  -5   5 584.857 47.1392   1
  -2   5  -5 75.7620 9.35973   1
   2  -5   5 73.2457 9.34100   2
   2  -5   5 85.4769 11.4020   1
   2  -5   5 74.2146 14.1061   3
   3  -5   5 5342.62 405.219   2
   4  -5   5 4182.72 318.235   2
  -5   5  -5 30.6027 4.35056   6
  -6   5  -5 81.8063 13.9963   7
  -6   5  -5 87.7776 8.78873   6
   6  -5   5 97.5950 11.4799   2
   7  -5   5 91.7357 12.6129   8
   7  -5   5 118.571 13.1376   2
  -8   5  -5 310.242 25.8176   6
   8  -5   5 306.726 25.6788   6
   8  -5   5 314.616 28.5969   2
  -9   5  -5 17.0701 4.58102   6
   9  -5   5 20.3087 5.31927   2
   9  -5   5 29.2198 5.27801   6
 -10   5  -5 0.12431 3.29906   6
 -10   5  -5 3.82811 3.12260   4
  10  -5   5 2.27281 2.70740   6
 -11   5  -5 117.090 10.6706   6
  10   4  -5 31.5049 4.00525   6
   9   4  -5 128.569 11.6826   6
   8   4  -5 86.7832 9.37139   6
   7   4  -5 651.920 51.7541   6
   6   4  -5 548.528 42.1288   5
   6   4  -5 531.504 42.6551   6
   5   4  -5 32.5370 5.37475   6
   5   4  -5 34.7746 8.54876   8
   5   4  -5 35.4853 4.71556   5
  -5  -4   5 37.5139 19.3449   3
   4   4  -5 14.0208 2.92357   5
   4   4  -5 15.8778 4.87945   8
   4   4  -5 20.3574 3.53410   6
  -4  -4   5 17.6913 9.53405   3
   3   4  -5 1267.22 102.556   8
  -3  -4   5 1359.21 112.340   3
  -2  -4   5 6799.11 522.824   3
   1   4  -5 1132.81 96.4899   1
   1   4  -5 1270.21 94.8576   8
  -1  -4   5 1249.69 101.461   3
  -1  -4   5 1199.61 96.2764   1
   0   4  -5 106.513 12.1836   1
   0  -4   5 110.946 15.9997   3
   0  -4   5 130.038 13.2774   1
  -1   4  -5 1478.28 111.998   1
  -1   4  -5 1396.00 116.875   3
   1  -4   5 1449.72 113.808   1
  -2   4  -5 1389.33 111.541   3
  -2   4  -5 1330.46 103.150   1
   2  -4   5 1366.34 104.299   1
   2  -4   5 1272.47 107.884   3
   2  -4   5 1273.73 102.515   2
  -3   4  -5 212.456 23.6177   3
  -3   4  -5 233.542 21.0874   1
   3  -4   5 234.489 20.3216   2
   3  -4   5 235.911 21.5090   1
  -4   4  -5 2.79967 3.08771   3
   4  -4   5 5.93542 3.11806   2
  -5   4  -5 26.0060 4.04108   6
   5  -4   5 19.6664 5.02615   2
  -6   4  -5 28.0861 7.79150   7
  -6   4  -5 25.5016 4.53882   6
   6  -4   5 24.3993 5.88517   2
   6  -4   5 29.6698 6.42330   8
  -7   4  -5 16.6451 4.07402   6
  -7   4  -5 15.0008 8.03995   7
   7  -4   5 12.7346 5.17829   2
   7  -4   5 19.8811 3.91531   6
  -8   4  -5 394.728 30.8031   6
   8  -4   5 362.219 32.7137   2
   8  -4   5 370.507 30.6866   6
  -9   4  -5 56.2308 7.50100   6
   9  -4   5 48.2207 7.09897   6
 -10   4  -5 29.9124 4.58970   4
 -10   4  -5 31.7995 6.01321   6
  10  -4   5 27.1361 5.10624   6
 -11   4  -5 24.6471 4.70547   6
  10   3  -5 3.66198 2.26977   6
   9   3  -5 78.1103 8.48863   6
   8   3  -5 203.494 17.7320   6
   7   3  -5 574.235 45.2804   6
   6   3  -5 312.357 28.8983   8
   6   3  -5 311.630 26.0440   6
   6   3  -5 319.439 25.5803   5
  -6  -3   5 362.986 49.2670   3
   5   3  -5 2640.43 203.843   6
   5   3  -5 2748.70 206.965   8
   5   3  -5 2467.05 203.834   5
  -5  -3   5 2943.45 220.086   3
   4   3  -5 657.384 55.6990   6
   4   3  -5 798.377 58.8699   8
  -4  -3   5 737.263 67.5177   3
   3   3  -5 78.1997 9.43340   8
  -3  -3   5 86.0862 14.9965   3
   2   3  -5 350.467 40.9255   1
   2   3  -5 468.145 36.4007   8
  -2  -3   5 477.426 42.5447   3
   1   3  -5 342.173 31.2429   1
  -1  -3   5 366.236 30.4064   1
  -1  -3   5 386.573 35.2598   3
   0   3  -5 3433.60 260.396   1
   0   3  -5 3621.77 260.556   8
   0  -3   5 3260.10 266.625   3
   0  -3   5 3396.58 260.927   1
  -1   3  -5 740.529 57.7893   3
  -1   3  -5 674.036 54.0576   1
   1  -3   5 617.050 57.5315   3
   1  -3   5 738.600 55.8637   1
  -2   3  -5 70.3652 8.63743   3
  -2   3  -5 64.3987 7.04603   1
   2  -3   5 63.1465 7.30293   2
   2  -3   5 62.7655 9.37682   3
   2  -3   5 59.5952 7.23661   1
   3  -3   5 827.961 64.5475   2
  -4   3  -5 1505.96 125.187   3
   4  -3   5 1849.19 129.994   1
   4  -3   5 1618.69 126.370   2
  -5   3  -5 1152.22 90.7185   6
   5  -3   5 1233.44 92.3498   2
  -6   3  -5 183.238 22.0444   7
   6  -3   5 160.605 15.6054   8
   6  -3   5 166.330 16.2344   2
  -7   3  -5 1241.33 92.6314   6
  -7   3  -5 1125.90 102.401   7
   7  -3   5 1286.50 94.6771   2
   7  -3   5 1174.97 92.7335   6
  -8   3  -5 1108.11 86.6928   6
   8  -3   5 1069.28 86.7202   6
   8  -3   5 1212.59 89.4102   2
  -9   3  -5 1393.73 102.519   6
  -9   3  -5 1265.67 101.891   4
   9  -3   5 1346.89 102.563   6
 -10   3  -5 220.365 17.8694   6
 -10   3  -5 186.177 16.6309   4
  10  -3   5 213.253 17.5927   6
 -11   3  -5 22.1593 4.17628   6
  11   2  -5 9.78072 1.82545   6
  10   2  -5 434.860 34.1088   6
   9   2  -5 217.947 18.6959   6
   8   2  -5 359.957 30.8093   6
   7   2  -5 942.498 78.6114   8
   7   2  -5 983.813 74.8575   5
   7   2  -5 1000.41 75.4172   6
   6   2  -5 20.2852 5.88517   8
   6   2  -5 22.1316 3.91509   5
   6   2  -5 18.9343 3.94135   6
  -6  -2   5 14.2255 9.56861   3
   5   2  -5 1452.76 109.325   8
   5   2  -5 1320.49 106.045   5
   5   2  -5 1321.71 106.132   6
  -5  -2   5 1511.40 120.123   3
   4   2  -5 4382.46 320.529   8
   4   2  -5 3957.71 322.077   1
  -4  -2   5 4296.36 328.778   3
   3   2  -5 2513.27 209.866   1
   3   2  -5 2770.92 209.133   8
   3   2  -5 2691.75 210.452   1
  -3  -2   5 2980.40 216.534   3
   2   2  -5 180.005 17.6504   1
  -2  -2   5 204.335 22.1514   3
  -2  -2   5 203.059 17.3275   1
   1   2  -5 326.166 30.7408   1
   1   2  -5 420.189 31.0211   8
  -1  -2   5 386.120 30.0225   1
   0   2  -5 3451.52 267.605   1
   0  -2   5 3640.61 267.914   1
  -1   2  -5 682.209 53.1536   1
  -1   2  -5 741.686 54.3506   8
   1  -2   5 711.012 53.9371   1
   1  -2   5 627.498 55.5785   3
  -2   2  -5 1788.29 134.937   1
   2  -2   5 1695.08 134.352   2
   2  -2   5 1813.06 135.117   1
   3  -2   5 83.2958 8.95579   1
   3  -2   5 77.9454 8.66459   1
   3  -2   5 79.2357 7.82161   2
   4  -2   5 95.4447 9.24242   2
   4  -2   5 98.9744 11.3003   1
  -5   2  -5 78.0420 7.79948   6
   5  -2   5 89.0262 8.84639   2
   5  -2   5 88.7698 8.28868   8
  -6   2  -5 256.069 21.8340   6
  -6   2  -5 264.781 29.6206   7
   6  -2   5 290.206 23.3680   2
  -7   2  -5 16.1737 3.91948   6
   7  -2   5 11.3906 4.02129   2
   7  -2   5 16.9219 3.83736   6
  -8   2  -5 53.4891 7.23054   6
  -8   2  -5 45.8226 6.27984   4
   8  -2   5 52.0698 6.73731   6
  -9   2  -5 252.859 22.7789   4
  -9   2  -5 300.608 23.8581   6
   9  -2   5 300.236 23.8184   6
 -10   2  -5 343.486 28.4800   6
  10  -2   5 324.921 26.9855   6
 -11   2  -5 36.2547 4.75349   6
  11   1  -5 587.307 45.3268   6
  10   1  -5 1017.28 79.5560   6
   9   1  -5 316.471 25.9593   6
   8   1  -5 54.7709 7.48074   6
   7   1  -5 37.7129 5.92350   6
   7   1  -5 43.7390 6.81280   5
   7   1  -5 41.8178 8.19097   8
   6   1  -5 29.6744 4.32963   5
   6   1  -5 36.9130 4.95815   6
  -6  -1   5 38.5499 12.8848   3
   5   1  -5 654.711 62.5125   6
   5   1  -5 895.776 65.1682   8
  -5  -1   5 897.339 74.5873   3
   4   1  -5 66.5646 8.49727   8
   4   1  -5 70.8438 8.71853   1
  -4  -1   5 66.4637 13.1593   3
   3   1  -5 37.1141 5.85723   8
   3   1  -5 35.2297 4.97473   1
   3   1  -5 31.5786 5.20720   1
  -3  -1   5 46.5976 9.80779   3
   2   1  -5 1883.13 138.535   8
   2   1  -5 1709.23 137.916   1
   2   1  -5 1802.35 137.756   1
  -2  -1   5 1836.08 142.950   3
   1   1  -5 2969.19 210.159   8
   1   1  -5 2950.37 208.577   1
   1   1  -5 2378.64 209.030   1
   0   1  -5 40.0926 5.16097   8
   0  -1   5 45.2515 6.70217   3
  -1   1  -5 986.012 76.5418   8
   1  -1   5 1113.23 75.7635   1
   1  -1   5 952.335 76.3125   1
   1  -1   5 920.327 76.8085   3
   2  -1   5 46.4086 5.03680   1
   2  -1   5 37.0372 4.16750   2
   2  -1   5 36.9311 4.59383   1
   3  -1   5 366.835 29.8903   1
   3  -1   5 336.582 27.7159   2
   3  -1   5 356.549 29.8627   1
   4  -1   5 1001.33 75.3847   8
   4  -1   5 993.452 79.6195   1
   4  -1   5 979.738 76.1786   2
  -5   1  -5 86.4746 8.30779   6
  -5   1  -5 82.0590 14.4653   7
   5  -1   5 87.9620 8.61052   2
  -6   1  -5 90.4284 8.85940   6
  -6   1  -5 89.2581 15.3256   7
   6  -1   5 94.4988 9.67262   2
  -7   1  -5 201.864 16.9757   4
  -7   1  -5 176.823 25.4873   7
  -7   1  -5 198.347 17.3825   6
   7  -1   5 222.680 17.8277   6
  -8   1  -5 228.840 18.6421   6
  -8   1  -5 202.655 17.6503   4
   8  -1   5 204.170 18.3617   6
  -9   1  -5 103.638 10.5934   6
  -9   1  -5 97.3403 10.0441   4
   9  -1   5 98.0174 11.0349   6
 -10   1  -5 308.960 30.1779   6
  10  -1   5 349.189 27.5635   6
 -11   1  -5 7.90499 2.64054   6
  11   0  -5 84.0273 7.86253   6
  10   0  -5 621.423 50.1467   6
   9   0  -5 357.829 29.1179   6
   8   0  -5 91.2015 13.0533   8
   8   0  -5 84.1636 9.06223   6
   8   0  -5 79.2067 8.08555   5
   7   0  -5 50.3187 6.49393   6
   7   0  -5 62.0557 8.98145   8
   7   0  -5 49.3301 7.79498   5
   6   0  -5 1377.90 103.134   8
   6   0  -5 1187.19 100.090   5
   6   0  -5 1288.88 99.2969   6
  -6   0   5 1378.62 114.030   3
   5   0  -5 1675.77 136.273   8
   5   0  -5 1545.73 133.190   6
  -5   0   5 2198.32 170.025   3
   4   0  -5 186.502 18.3472   8
   4   0  -5 217.058 22.2911   1
   3   0  -5 1426.94 111.125   1
   3   0  -5 1426.68 111.156   1
   3   0  -5 1472.86 111.472   8
   2   0  -5 43.6221 5.79703   8
   2   0  -5 42.1365 4.51274   1
   2   0  -5 40.7272 4.38747   1
   1   0  -5 75.5533 7.86378   8
   0   0  -5 452.665 35.8415   8
  -1   0  -5 10.9562 2.42190   8
   1   0   5 10.9232 1.75152   2
   1   0   5 13.1409 2.04330   1
   1   0   5 11.8624 2.62037   3
   1   0   5 11.0894 1.75538   1
   2   0   5 2729.11 194.270   1
   2   0   5 2453.27 192.144   2
   2   0   5 2465.83 193.846   1
   3   0   5 2964.74 217.481   1
   3   0   5 2830.65 217.152   1
   3   0   5 2723.80 214.171   2
   4   0   5 12.2665 3.36502   1
   4   0   5 10.3624 2.31766   2
  -5   0  -5 52.8289 5.37264   4
  -5   0  -5 45.5974 5.45244   6
   5   0   5 50.1126 5.57351   2
  -6   0  -5 161.661 13.8895   4
  -6   0  -5 170.377 14.3146   6
  -6   0  -5 153.205 21.6815   7
  -7   0  -5 272.171 22.8163   4
  -7   0  -5 292.711 23.5249   6
   7   0   5 281.257 23.6460   6
  -8   0  -5 77.2298 10.1698   6
  -8   0  -5 70.0562 8.09201   4
   8   0   5 78.8753 8.91156   6
  -9   0  -5 418.784 36.5963   6
   9   0   5 503.778 37.7896   6
 -10   0  -5 241.573 18.8166   6
  10   0   5 209.470 18.3052   6
 -11   0  -5 73.5474 6.53441   6
  11  -1  -5 43.2132 5.24065   6
  10  -1  -5 138.431 12.8620   6
   9  -1  -5 24.1185 4.82726   6
   8  -1  -5 103.368 10.3675   6
   8  -1  -5 100.624 9.63409   5
   7  -1  -5 19.4407 4.01671   6
   7  -1  -5 17.9174 6.09743   8
   7  -1  -5 22.7024 4.10991   5
  -7   1   5 29.3171 11.2697   3
   6  -1  -5 181.613 15.1457   6
   6  -1  -5 176.417 15.1238   5
   6  -1  -5 174.472 18.4396   8
  -6   1   5 202.132 26.8042   3
   5  -1  -5 484.061 38.3081   6
   5  -1  -5 501.758 41.4441   8
   4  -1  -5 104.954 11.0994   1
   4  -1  -5 92.8482 10.7494   8
   3  -1  -5 551.449 42.0415   8
   3  -1  -5 495.018 41.2306   1
   3  -1  -5 499.232 41.2701   1
   2  -1  -5 924.794 74.1565   1
   2  -1  -5 1006.78 75.2771   8
   1  -1  -5 49.1072 5.11414   1
   1  -1  -5 52.8524 6.11032   8
  -1   1   5 47.9539 4.56859   1
   0  -1  -5 122.927 10.2863   1
   0  -1  -5 121.976 10.9137   8
   0   1   5 116.682 10.3800   1
  -1  -1  -5 50.5750 6.06191   8
  -1  -1  -5 63.6705 5.84802   1
   1   1   5 42.0167 6.60886   3
   1   1   5 51.3599 6.00288   1
   2   1   5 3156.33 241.938   1
   3   1   5 7555.12 590.327   1
   3   1   5 8016.36 590.336   1
  -5  -1  -5 132.180 18.8475   7
  -5  -1  -5 150.141 12.5681   6
  -6  -1  -5 117.002 11.0185   4
  -6  -1  -5 134.008 11.7710   6
  -7  -1  -5 237.495 19.4959   6
  -7  -1  -5 207.651 18.3792   4
   7   1   5 230.643 19.4976   6
  -8  -1  -5 687.394 52.7701   6
   8   1   5 653.741 52.6558   6
  -9  -1  -5 185.046 16.2873   6
   9   1   5 180.608 15.9691   6
 -10  -1  -5 65.0701 6.93142   6
  11  -2  -5 28.4585 4.75682   6
  10  -2  -5 35.9480 6.01283   6
   9  -2  -5 642.115 47.6838   6
   9  -2  -5 570.588 46.8233   5
   8  -2  -5 374.499 29.2820   6
   8  -2  -5 347.357 28.7772   5
   7  -2  -5 53.0169 9.55456   8
   7  -2  -5 59.2550 6.71488   6
   6  -2  -5 154.547 18.6699   8
   6  -2  -5 147.039 12.8982   5
   6  -2  -5 152.386 12.8710   6
   5  -2  -5 472.461 37.9405   8
   5  -2  -5 410.889 33.7927   6
   4  -2  -5 3658.63 296.389   1
   4  -2  -5 3955.28 295.030   2
   4  -2  -5 4053.41 296.602   8
   3  -2  -5 6565.16 502.199   1
  -3   2   5 6715.59 502.409   1
   2  -2  -5 2923.42 234.585   1
   2  -2  -5 3237.07 235.483   8
  -2   2   5 3110.76 234.589   1
   1  -2  -5 684.206 58.0859   1
   1  -2  -5 764.633 58.0842   8
  -1   2   5 780.462 64.6088   3
  -1   2   5 719.935 57.4850   1
   0  -2  -5 38.9628 4.93136   1
   0  -2  -5 41.2342 4.97147   8
   0   2   5 27.0669 4.74349   1
   0   2   5 37.1495 6.97379   3
  -1  -2  -5 943.415 68.4112   1
   1   2   5 783.395 69.9669   3
   1   2   5 857.659 68.5515   1
   2   2   5 59.5016 7.87892   1
   2   2   5 50.0906 7.82533   3
   3   2   5 694.369 58.6089   1
  -4  -2  -5 2976.36 211.971   6
  -4  -2  -5 2607.94 219.183   7
  -5  -2  -5 469.886 37.3090   4
  -5  -2  -5 512.301 37.8173   6
  -5  -2  -5 444.358 45.9648   7
  -6  -2  -5 409.829 32.4886   6
   6   2   5 393.624 33.7652   6
  -7  -2  -5 11.5562 4.11114   6
   7   2   5 8.09491 3.52218   6
  -8  -2  -5 17.7226 4.60846   6
   8   2   5 16.7650 3.92440   6
  -9  -2  -5 46.2286 7.36119   6
   9   2   5 30.8733 5.71417   6
 -10  -2  -5 227.080 18.2054   6
  11  -3  -5 119.188 10.8486   6
  10  -3  -5 494.163 39.1012   6
   9  -3  -5 962.144 86.9929   8
   9  -3  -5 1066.86 77.7509   6
   9  -3  -5 972.989 77.0325   5
   8  -3  -5 251.671 21.5837   5
   8  -3  -5 275.037 27.1926   8
   8  -3  -5 261.835 21.8443   6
   7  -3  -5 29.3965 8.08458   8
   7  -3  -5 19.6344 4.08724   5
   7  -3  -5 25.5535 4.42175   6
   6  -3  -5 109.572 10.1643   6
   6  -3  -5 120.772 14.7297   8
   5  -3  -5 589.506 47.6352   2
   5  -3  -5 542.447 45.0773   6
   5  -3  -5 631.064 49.9068   8
   4  -3  -5 303.867 26.3614   2
   4  -3  -5 314.129 28.2775   8
  -4   3   5 311.668 28.4960   1
   3  -3  -5 4202.84 306.401   8
   3  -3  -5 3805.67 303.995   2
   3  -3  -5 3953.42 305.513   1
  -3   3   5 4092.27 306.002   1
   2  -3  -5 1914.98 159.773   1
   2  -3  -5 2198.77 160.520   8
   2  -3  -5 2062.23 157.955   2
  -2   3   5 2140.56 160.040   1
   1  -3  -5 55.3467 7.30280   8
   1  -3  -5 49.3766 6.85050   1
  -1   3   5 48.1807 6.71771   1
   0  -3  -5 147.532 13.7511   8
   0  -3  -5 161.934 15.4556   1
   0   3   5 128.534 17.4140   3
   0   3   5 158.757 15.4253   1
  -1  -3  -5 2.43589 1.35731   8
  -1  -3  -5 -0.0076 1.68983   1
   1   3   5 7.18774 2.85327   1
  -2  -3  -5 46.9302 8.91278   1
   2   3   5 40.2875 8.47190   3
   2   3   5 44.2838 7.87209   1
  -3  -3  -5 60.5683 11.0040   7
  -3  -3  -5 66.9120 6.69664   6
  -4  -3  -5 12.1614 3.19406   4
  -4  -3  -5 12.2154 3.31952   6
  -5  -3  -5 20.8122 3.80641   4
  -5  -3  -5 23.7158 4.65378   6
  -6  -3  -5 125.197 12.4421   6
   6   3   5 127.178 12.1178   6
  -7  -3  -5 149.083 14.6649   6
   7   3   5 162.437 14.4830   6
  -8  -3  -5 135.703 13.4442   6
   8   3   5 155.494 13.4566   6
  -9  -3  -5 94.2185 9.26367   6
 -10  -3  -5 16.0411 2.41256   6
  11  -4  -5 7.69428 2.87374   6
  10  -4  -5 233.622 19.2801   6
  10  -4  -5 218.473 18.1902   5
   9  -4  -5 415.206 34.2247   5
   9  -4  -5 439.091 34.7622   6
   9  -4  -5 447.855 40.9803   8
   8  -4  -5 278.982 22.4769   6
   8  -4  -5 268.542 22.3555   5
   8  -4  -5 237.244 27.0999   8
   7  -4  -5 289.189 23.6321   6
   7  -4  -5 280.784 29.2198   8
   6  -4  -5 192.836 21.3648   8
   6  -4  -5 194.000 19.2249   2
   6  -4  -5 178.254 15.7157   6
   5  -4  -5 71.5192 10.9309   8
   5  -4  -5 48.1618 8.17307   2
   5  -4  -5 52.8639 5.86556   6
   4  -4  -5 1205.58 96.5605   8
   4  -4  -5 1191.78 93.6192   2
   3  -4  -5 565.829 45.7165   2
   3  -4  -5 561.532 48.7076   8
   3  -4  -5 548.845 49.2698   1
  -3   4   5 609.066 48.8232   1
   2  -4  -5 60.0204 10.2136   1
   2  -4  -5 63.0488 8.94930   8
   2  -4  -5 53.9338 6.02285   2
  -2   4   5 44.0198 8.73542   1
   1  -4  -5 582.180 44.3188   8
   1  -4  -5 583.461 46.1937   1
  -1   4   5 418.070 44.3443   1
   0  -4  -5 862.744 70.4664   8
   0   4   5 925.350 73.2401   1
  -1  -4  -5 3544.37 292.875   1
  -1  -4  -5 3780.92 287.836   8
   1   4   5 4086.15 293.013   1
  -2  -4  -5 775.955 59.8518   6
  -3  -4  -5 142.535 12.7302   6
  -3  -4  -5 143.908 12.5099   4
  -4  -4  -5 45.2059 5.46683   4
  -4  -4  -5 45.9351 6.22262   6
  -5  -4  -5 69.0148 8.32012   6
  -5  -4  -5 71.8704 7.95197   4
  -6  -4  -5 1184.18 95.1525   6
   6   4   5 1289.51 95.4839   6
  -7  -4  -5 113.651 10.7765   6
   7   4   5 85.3608 10.4415   6
   8   4   5 35.4848 6.21936   6
  -9  -4  -5 26.5044 3.89172   6
  11  -5  -5 490.859 38.1936   6
  10  -5  -5 197.163 16.4485   6
  10  -5  -5 176.680 15.4720   5
   9  -5  -5 91.2813 9.94327   5
   9  -5  -5 99.0295 10.4334   6
   8  -5  -5 174.413 22.2163   8
   8  -5  -5 190.980 17.2255   5
   8  -5  -5 198.299 17.1046   6
   7  -5  -5 938.649 82.9959   8
   7  -5  -5 1014.06 76.0306   6
   6  -5  -5 81.3720 10.6071   6
   6  -5  -5 84.2181 11.6011   2
   6  -5  -5 86.6916 14.4785   8
   5  -5  -5 161.609 20.7894   2
   5  -5  -5 187.054 21.3095   8
   5  -5  -5 168.119 14.7241   6
   4  -5  -5 447.071 38.0731   2
   4  -5  -5 458.309 36.5799   4
   4  -5  -5 469.480 35.9811   6
   4  -5  -5 441.552 41.8370   8
   3  -5  -5 868.132 71.7365   8
   3  -5  -5 863.907 66.1575   6
   3  -5  -5 845.747 66.5081   4
   3  -5  -5 861.174 67.5925   2
   2  -5  -5 209.904 22.1944   1
   2  -5  -5 218.100 22.3453   8
   2  -5  -5 234.796 18.6450   2
  -2   5   5 209.107 23.9457   1
   1  -5  -5 106.707 12.3528   8
   1  -5  -5 123.643 13.6891   1
  -1   5   5 78.2954 12.6653   1
   0  -5  -5 543.082 44.0038   6
   0  -5  -5 594.761 49.9957   8
  -1  -5  -5 774.420 56.0333   8
  -1  -5  -5 657.675 55.5788   4
  -2  -5  -5 419.730 33.3183   6
  -3  -5  -5 855.418 68.4208   4
  -3  -5  -5 921.461 68.8317   6
  -4  -5  -5 92.4416 9.85803   6
  -4  -5  -5 90.3153 9.02289   4
  -5  -5  -5 595.666 48.5387   6
   5   5   5 633.111 48.6143   6
  -6  -5  -5 301.899 25.3914   6
   6   5   5 306.820 25.2481   6
  -7  -5  -5 10.9980 3.87402   6
   7   5   5 12.2961 3.57536   6
  -8  -5  -5 69.0824 7.41358   6
  -9  -5  -5 127.469 10.2009   6
  11  -6  -5 46.8555 5.28328   6
  10  -6  -5 540.519 43.5834   6
  10  -6  -5 549.077 42.3269   5
   9  -6  -5 253.584 22.0009   5
   9  -6  -5 264.451 22.1582   6
   8  -6  -5 997.037 77.6998   6
   8  -6  -5 995.263 85.3006   8
   7  -6  -5 642.788 48.0175   6
   7  -6  -5 528.047 58.2617   8
   6  -6  -5 451.206 35.6891   6
   6  -6  -5 429.956 38.7288   2
   6  -6  -5 445.452 43.2516   8
   5  -6  -5 2489.64 183.247   2
   5  -6  -5 2092.74 181.526   9
   5  -6  -5 2477.91 180.453   6
   5  -6  -5 2441.94 188.394   8
   4  -6  -5 3064.85 233.224   9
   4  -6  -5 3130.72 231.010   6
   4  -6  -5 3289.42 233.345   2
   4  -6  -5 2682.36 237.023   8
   3  -6  -5 608.991 45.5665   2
   3  -6  -5 610.493 44.6599   4
   3  -6  -5 468.933 46.0261   9
   3  -6  -5 568.770 44.3409   6
   2  -6  -5 690.581 62.5926   8
   2  -6  -5 764.047 58.1994   4
   2  -6  -5 792.171 58.2244   2
   2  -6  -5 735.208 58.0512   6
   1  -6  -5 627.041 48.8364   4
   1  -6  -5 599.576 48.6746   6
   1  -6  -5 660.641 52.9089   8
   0  -6  -5 319.275 25.9584   6
   0  -6  -5 324.492 28.2662   8
   0  -6  -5 325.077 26.1043   4
  -1  -6  -5 6.54401 2.63525   6
  -1  -6  -5 6.42107 2.67177   4
  -2  -6  -5 95.1072 9.32031   4
  -3  -6  -5 367.079 29.8893   6
  -4  -6  -5 265.822 21.4478   6
   4   6   5 226.682 23.0012   6
  -5  -6  -5 729.648 53.7542   6
  -5  -6  -5 605.863 54.6930   9
   5   6   5 712.103 53.6434   6
  -6  -6  -5 14.8045 4.10672   6
   6   6   5 17.3785 3.82724   6
  -7  -6  -5 137.673 12.2031   6
  -8  -6  -5 53.5426 5.69775   6
  11  -7  -5 19.3155 2.91249   6
  10  -7  -5 14.6674 3.31111   5
  10  -7  -5 12.8073 3.64079   6
   9  -7  -5 225.947 19.9228   5
   9  -7  -5 236.134 19.8798   6
   8  -7  -5 301.436 38.0205   8
   8  -7  -5 333.698 27.2372   6
   7  -7  -5 53.5677 7.83417   6
   7  -7  -5 23.3999 9.96769   8
   6  -7  -5 309.057 25.3472   6
   6  -7  -5 314.822 27.9392   2
   6  -7  -5 260.713 31.3460   8
   5  -7  -5 3.61345 4.13378   9
   5  -7  -5 7.95173 6.99129   8
   5  -7  -5 12.6499 3.95271   6
   5  -7  -5 4.47144 3.53874   2
   4  -7  -5 6.71677 4.05683   2
   4  -7  -5 7.90730 3.52903   6
   4  -7  -5 6.13331 3.84226   9
   4  -7  -5 10.9386 6.41756   8
   3  -7  -5 126.281 16.3496   8
   3  -7  -5 103.866 13.5043   9
   3  -7  -5 129.565 11.8318   2
   3  -7  -5 119.646 11.7840   6
   3  -7  -5 135.879 11.9675   4
   2  -7  -5 2.68592 2.95922   4
   2  -7  -5 1.17368 5.96365   8
   2  -7  -5 3.69213 2.82652   6
   1  -7  -5 364.428 28.0176   6
   1  -7  -5 369.224 28.1150   4
   1  -7  -5 283.108 30.6469   8
   0  -7  -5 801.369 62.1214   4
  -1  -7  -5 15.6322 3.88073   6
  -2  -7  -5 820.200 64.4097   6
  -2  -7  -5 837.963 64.0269   4
  -3  -7  -5 547.954 43.5114   6
  -4  -7  -5 13.4620 4.29323   6
   4   7   5 15.1318 3.79381   6
  -5  -7  -5 100.416 10.1256   6
  -5  -7  -5 78.8708 10.3584   9
   5   7   5 98.4445 9.49407   6
  -6  -7  -5 37.7852 7.83289   6
  -7  -7  -5 274.286 21.6858   6
  11  -8  -5 6.32994 1.29225   6
  10  -8  -5 25.1200 4.81018   5
  10  -8  -5 40.1548 5.00052   6
   9  -8  -5 22.2563 7.65708   5
   8  -8  -5 6.10297 4.05400   6
   7  -8  -5 108.242 11.6872   6
   7  -8  -5 101.899 16.1926   8
   6  -8  -5 48.4752 12.3205   8
   6  -8  -5 60.7170 8.39854   6
   6  -8  -5 57.6769 8.58799   2
   5  -8  -5 1742.40 131.644   6
   5  -8  -5 1701.30 133.368   9
   5  -8  -5 1704.32 148.291   8
   4  -8  -5 2029.81 154.897   8
   4  -8  -5 2024.25 147.697   6
   4  -8  -5 1755.24 149.556   9
   3  -8  -5 1324.14 106.840   9
   3  -8  -5 1403.99 104.325   6
   3  -8  -5 1336.03 110.041   8
   2  -8  -5 399.859 32.5420   6
   2  -8  -5 417.611 32.6580   4
   2  -8  -5 384.624 36.4786   8
   1  -8  -5 33.6065 5.82079   6
   1  -8  -5 32.0242 6.85420   8
   1  -8  -5 36.4592 6.13535   4
   0  -8  -5 21.1379 4.46132   6
   0  -8  -5 28.1438 4.91772   4
  -1  -8  -5 1121.81 82.9252   4
  -1  -8  -5 1036.22 83.1234   6
  -2  -8  -5 1078.12 83.1956   6
  -3  -8  -5 22.2348 4.70880   6
   3   8   5 12.2806 4.19482   6
  -4  -8  -5 22.7224 4.48109   6
   4   8   5 15.0367 4.09102   6
  -5  -8  -5 76.4677 8.52645   9
  -5  -8  -5 78.3393 8.37265   6
  -6  -8  -5 26.2188 4.22097   6
  -7  -8  -5 131.542 10.4820   6
  10  -9  -5 130.001 12.2021   6
  10  -9  -5 159.698 11.8888   5
   9  -9  -5 548.947 43.0371   5
   9  -9  -5 553.610 42.9401   6
   8  -9  -5 1000.33 77.1629   6
   7  -9  -5 30.4191 5.90947   6
   6  -9  -5 128.715 12.6660   6
   6  -9  -5 109.387 18.2488   8
   5  -9  -5 37.0491 7.40756   9
   5  -9  -5 34.8131 8.70329   8
   4  -9  -5 688.293 63.6109   8
   4  -9  -5 745.527 60.2307   9
   4  -9  -5 768.167 58.0773   6
   3  -9  -5 1954.48 121.519   6
   3  -9  -5 1253.81 122.609   9
   3  -9  -5 1517.80 126.245   8
   2  -9  -5 210.956 18.4790   6
   1  -9  -5 368.487 30.0451   6
   0  -9  -5 26.1339 5.06862   6
  -1  -9  -5 1020.53 78.8286   6
  -2  -9  -5 1067.41 82.2539   6
  -3  -9  -5 179.335 15.8072   6
  -4  -9  -5 56.6491 8.00644   9
  -5  -9  -5 45.9489 5.15747   6
  -6  -9  -5 238.352 18.4352   6
   9 -10  -5 658.173 50.5451   5
   8 -10  -5 248.763 20.3642   6
   7 -10  -5 209.971 18.0039   6
   6 -10  -5 29.8479 5.45959   6
   5 -10  -5 175.721 15.4884   6
   5 -10  -5 162.042 16.2515   9
   4 -10  -5 297.973 23.9396   6
   4 -10  -5 278.534 25.4305   9
   4 -10  -5 266.998 29.0829   8
   3 -10  -5 14.1423 7.35309   8
   3 -10  -5 22.7344 6.50310   9
   3 -10  -5 21.1955 4.87570   6
   2 -10  -5 125.232 14.8876   9
   2 -10  -5 124.322 12.2338   6
   1 -10  -5 6.49365 3.74199   6
   0 -10  -5 13.4512 4.17544   6
  -1 -10  -5 11.0497 3.90896   6
  -2 -10  -5 150.318 13.6124   6
  -2 -10  -5 153.770 15.8900   9
  -3 -10  -5 -0.1325 3.43609   9
  -3 -10  -5 0.91627 2.59464   6
  -4 -10  -5 18.9806 3.51949   6
  -4 -10  -5 12.6975 2.78342   9
  -5 -10  -5 38.7272 3.60520   6
   9 -11  -5 72.1360 6.10011   6
   9 -11  -5 76.1168 6.31995   5
   8 -11  -5 48.1346 5.18763   6
   8 -11  -5 55.7193 5.88959   5
   7 -11  -5 262.271 21.2268   6
   6 -11  -5 616.460 49.2019   6
   5 -11  -5 4.70668 2.98812   9
   5 -11  -5 3.20897 3.06061   6
   4 -11  -5 210.086 17.9362   6
   3 -11  -5 46.1225 6.82298   6
   3 -11  -5 45.3692 8.88947   9
   2 -11  -5 45.9868 7.04762   6
   2 -11  -5 53.0081 9.68782   9
   1 -11  -5 44.3949 8.36409   9
   1 -11  -5 41.5778 6.48605   6
   0 -11  -5 48.0641 12.1491   9
   0 -11  -5 62.2839 7.93482   6
  -1 -11  -5 14.5935 3.44443   6
  -1 -11  -5 19.8088 5.69870   9
  -2 -11  -5 127.436 11.4325   6
  -2 -11  -5 137.823 12.9576   9
  -3 -11  -5 599.906 46.0877   6
   8 -12  -5 43.4382 4.16592   5
   7 -12  -5 365.752 29.8564   6
   7 -12  -5 402.128 30.0838   5
   6 -12  -5 149.036 12.4791   6
   5 -12  -5 34.2472 4.89927   6
   4 -12  -5 426.050 34.4688   6
   4 -12  -5 458.857 35.9415   9
   3 -12  -5 473.091 36.4028   6
   3 -12  -5 456.987 37.4754   9
   2 -12  -5 721.018 54.2816   9
   2 -12  -5 645.322 52.4443   6
   1 -12  -5 192.481 17.3400   9
   1 -12  -5 174.836 15.1207   6
   0 -12  -5 29.2253 5.66872   9
   0 -12  -5 28.7187 4.45306   6
  -1 -12  -5 21.1673 4.01005   6
  -1 -12  -5 20.7899 5.07829   9
  -2 -12  -5 121.173 9.63450   6
   6 -13  -5 12.9357 2.32121   6
   5 -13  -5 113.007 9.11360   6
   4 -13  -5 22.8710 3.00958   6
   3 -13  -5 470.523 36.1961   6
   2 -13  -5 384.195 27.8469   6
   2 -13  -5 337.198 28.5687   9
   1 -13  -5 73.7390 7.17800   9
   1 -13  -5 77.4046 6.32676   6
   0 -13  -5 7.22032 2.21232   9
   0  14  -6 117.407 9.32135   6
  -1  14  -6 235.541 18.4032   6
  -2  14  -6 138.897 11.5647   6
  -4  14  -6 62.3839 6.20579   6
  -5  14  -6 115.371 9.59927   6
  -6  14  -6 125.457 9.94235   6
   2  13  -6 167.672 10.8448   6
   2  13  -6 100.196 12.5155   7
   1  13  -6 21.5571 6.34194   7
   1  13  -6 45.3007 4.23718   6
   0  13  -6 15.9807 2.98192   6
   0  13  -6 9.20800 4.55140   7
  -1  13  -6 11.6253 4.93011   7
  -1  13  -6 12.1945 3.14043   6
  -2  13  -6 183.939 13.3571   6
  -2  13  -6 119.097 15.1591   7
  -3  13  -6 0.71469 2.85034   6
  -4  13  -6 215.145 17.9114   6
  -5  13  -6 382.620 30.2831   6
  -6  13  -6 10.2036 2.71425   6
  -7  13  -6 116.672 10.3252   6
  -8  13  -6 15.7139 2.03162   6
   4  12  -6 3.17388 2.15059   7
   4  12  -6 11.1378 1.59608   6
   3  12  -6 41.4745 8.17143   7
   3  12  -6 59.8558 5.33984   6
   2  12  -6 41.8080 5.23891   6
   1  12  -6 112.606 12.9905   6
   0  12  -6 176.108 15.3085   6
  -1  12  -6 5.49177 6.31438   7
  -1  12  -6 8.74624 3.65205   6
  -2  12  -6 129.112 12.1696   6
  -2  12  -6 116.543 17.2771   7
  -3  12  -6 220.821 25.3653   7
  -3  12  -6 233.630 19.6899   6
  -4  12  -6 434.842 29.4493   6
   4 -12   6 274.959 29.5727   6
  -5  12  -6 1986.47 151.092   6
   5 -12   6 1980.88 153.899   6
  -6  12  -6 380.096 31.7802   6
  -7  12  -6 40.0868 5.90309   6
  -9  12  -6 89.7409 7.83720   6
  -9  12  -6 102.092 8.11140   4
   5  11  -6 104.560 7.12246   6
   5  11  -6 65.3983 9.03524   7
   4  11  -6 109.887 9.50970   6
   3  11  -6 59.7106 7.59140   6
   2  11  -6 460.466 36.3490   6
   1  11  -6 1159.02 88.8647   6
   0  11  -6 344.185 26.2033   6
   0 -11   6 277.171 27.9912   2
  -1  11  -6 43.1025 7.14881   6
  -1  11  -6 49.6140 12.8656   7
   1 -11   6 44.5628 9.03595   2
  -2  11  -6 21.8718 9.39284   7
  -2  11  -6 19.6819 4.85745   6
   2 -11   6 20.0339 5.68837   2
  -3  11  -6 97.6691 15.0958   7
  -3  11  -6 108.025 10.4856   6
   3 -11   6 51.7910 9.11247   6
   3 -11   6 82.0767 10.9439   2
  -4  11  -6 593.383 42.9219   6
  -4  11  -6 502.310 47.5209   7
   4 -11   6 502.427 42.6247   6
  -5  11  -6 70.1833 9.53168   6
   5 -11   6 88.0415 13.0617   2
  -6  11  -6 29.9756 5.82630   6
   6 -11   6 20.6795 4.72695   6
   7 -11   6 135.787 14.0716   6
  -9  11  -6 13.1750 3.04316   6
   6  10  -6 610.775 58.0420   7
   6  10  -6 863.441 56.0506   6
   5  10  -6 127.330 10.9288   6
   4  10  -6 73.4707 10.0075   6
   3  10  -6 235.726 19.7405   6
   2  10  -6 267.755 21.4569   6
  -2 -10   6 232.542 23.5728   2
   1  10  -6 1370.34 103.691   6
  -1 -10   6 1313.87 106.187   2
   0  10  -6 537.533 42.8700   6
   0 -10   6 544.233 45.8573   2
  -1  10  -6 12.2346 4.35069   6
   1 -10   6 14.8003 5.23582   2
  -2  10  -6 17.9298 5.00380   6
  -2  10  -6 15.8198 9.58749   7
   2 -10   6 14.6029 5.50058   2
  -3  10  -6 346.959 36.4619   7
  -3  10  -6 322.971 27.6968   6
   3 -10   6 319.623 30.1471   2
  -4  10  -6 1027.77 87.8908   7
  -4  10  -6 1048.32 80.2618   6
   4 -10   6 1013.14 82.9967   2
  -5  10  -6 171.140 15.3779   6
  -5  10  -6 131.600 17.5839   7
   5 -10   6 162.674 16.8541   2
   5 -10   6 123.564 13.6786   6
  -6  10  -6 13.5089 4.69301   6
   6 -10   6 19.4648 4.59831   6
   6 -10   6 8.90793 6.06418   2
  -7  10  -6 27.1704 5.64898   6
   7 -10   6 22.4595 4.85427   6
  -9  10  -6 2.69168 3.19369   6
 -10  10  -6 129.065 10.5198   4
 -10  10  -6 114.916 10.3141   6
   7   9  -6 277.630 21.3097   6
   6   9  -6 217.149 17.4819   6
   5   9  -6 231.242 19.2488   6
   4   9  -6 5.45072 3.53804   6
   3   9  -6 10.1740 3.88956   6
  -3  -9   6 17.9238 3.99270   2
   2   9  -6 25.6910 5.20832   6
  -2  -9   6 31.9060 7.10189   2
   1   9  -6 133.880 12.5700   6
  -1  -9   6 123.585 14.8713   2
   0   9  -6 252.818 21.2551   6
   0  -9   6 243.633 24.0212   2
  -1   9  -6 4.80838 3.47369   6
   1  -9   6 2.61485 4.37732   2
  -2   9  -6 541.570 43.2009   6
  -2   9  -6 561.399 53.6770   7
   2  -9   6 518.723 45.7790   2
  -3   9  -6 39.8137 12.2985   7
  -3   9  -6 35.9023 6.28454   6
   3  -9   6 37.0859 8.44785   2
  -4   9  -6 706.946 65.2931   7
  -4   9  -6 721.062 57.0305   6
   4  -9   6 747.526 60.3479   2
  -5   9  -6 189.369 16.9361   6
  -5   9  -6 171.530 22.2055   7
   5  -9   6 189.801 21.3519   2
  -6   9  -6 48.9447 7.87954   6
   6  -9   6 61.8921 11.2438   2
  -7   9  -6 13.5373 4.70217   6
   7  -9   6 15.7715 6.83449   2
   7  -9   6 22.5703 4.93583   6
   7  -9   6 2.37271 6.53193   8
   8  -9   6 18.1847 4.11370   6
  -9   9  -6 37.2234 9.14664   6
 -10   9  -6 158.945 13.7276   6
   7   8  -6 3.46662 2.02782   6
   6   8  -6 52.5836 8.48662   6
   5   8  -6 22.1740 4.60017   6
   4   8  -6 100.967 10.4003   6
   3   8  -6 163.395 15.1947   5
   3   8  -6 176.734 15.3486   6
   2   8  -6 199.332 16.9168   6
   2   8  -6 187.974 17.0388   5
   1   8  -6 23.2337 4.60102   5
   1   8  -6 17.5497 4.25527   6
  -1  -8   6 20.0431 6.21240   2
   0   8  -6 911.343 68.9983   5
   0   8  -6 849.463 71.0359   6
   0  -8   6 892.801 87.7344   3
   0  -8   6 899.056 71.8019   2
  -1   8  -6 144.190 13.2909   6
   1  -8   6 139.891 15.5853   2
   1  -8   6 149.431 25.3811   3
  -2   8  -6 126.664 12.5492   6
   2  -8   6 131.447 15.1642   2
   2  -8   6 160.519 25.7328   3
  -3   8  -6 98.6240 16.8087   7
  -3   8  -6 95.4599 9.94689   6
   3  -8   6 98.7636 12.7214   2
  -4   8  -6 516.219 40.7177   6
  -4   8  -6 487.228 48.4322   7
   4  -8   6 535.023 44.3358   2
  -5   8  -6 1593.17 117.308   6
  -5   8  -6 1429.08 125.050   7
   5  -8   6 1569.85 121.317   2
  -6   8  -6 1632.93 125.081   6
   7  -8   6 1284.47 96.7805   6
   7  -8   6 1268.07 103.773   8
   7  -8   6 1190.82 100.233   2
   8  -8   6 216.434 25.5478   2
   8  -8   6 327.294 26.1126   6
  -9   8  -6 565.308 42.9374   6
   9  -8   6 514.832 43.1594   6
 -10   8  -6 15.1588 3.65687   6
 -11   8  -6 26.5138 3.82411   4
 -11   8  -6 18.1238 2.91100   6
   8   7  -6 191.526 15.3184   6
   7   7  -6 108.115 11.7106   6
   6   7  -6 341.262 27.5786   6
   5   7  -6 226.095 19.4503   6
   4   7  -6 240.104 19.4026   6
   4   7  -6 212.008 19.0669   5
   3   7  -6 371.882 29.0795   6
   3   7  -6 345.831 28.9900   5
   2   7  -6 274.261 23.0907   5
   2   7  -6 286.380 23.4829   6
  -2  -7   6 276.104 38.3465   3
   1   7  -6 890.362 69.4985   5
   1   7  -6 971.471 69.4477   6
  -1  -7   6 815.698 84.7524   3
   0   7  -6 1420.33 110.975   5
   0   7  -6 1535.44 110.999   6
   0  -7   6 1391.33 126.281   3
  -1   7  -6 754.337 59.1800   6
  -1   7  -6 730.640 59.2017   5
   1  -7   6 791.668 62.0510   2
   1  -7   6 789.887 73.8836   3
  -2   7  -6 496.507 42.9311   6
  -2   7  -6 566.870 51.5353   7
   2  -7   6 591.769 57.7975   3
   2  -7   6 563.104 46.0644   2
  -3   7  -6 102.132 10.0265   6
  -3   7  -6 109.114 16.2143   7
   3  -7   6 116.971 13.4534   2
  -4   7  -6 27.3646 4.79567   6
  -4   7  -6 34.9204 8.99513   7
   4  -7   6 22.2327 6.82713   2
  -5   7  -6 42.4417 10.2350   7
  -5   7  -6 36.8747 5.81552   6
   5  -7   6 36.9637 8.34862   2
  -6   7  -6 832.389 75.8097   7
  -6   7  -6 899.327 67.7259   6
   6  -7   6 885.444 71.7616   2
  -7   7  -6 523.010 40.4398   6
   7  -7   6 512.855 44.3205   2
   7  -7   6 472.165 45.7226   8
   8  -7   6 648.203 51.7935   6
   8  -7   6 674.824 55.7731   2
  -9   7  -6 5.71108 3.69082   6
   9  -7   6 3.66632 2.85375   6
 -10   7  -6 11.8605 3.63498   6
 -11   7  -6 153.672 11.7201   6
 -11   7  -6 118.160 11.3372   4
   9   6  -6 119.440 9.57572   6
   8   6  -6 22.7969 3.89985   6
   7   6  -6 17.8505 4.01367   6
   6   6  -6 702.703 54.7954   6
   5   6  -6 722.790 56.5832   5
   5   6  -6 737.501 56.9586   6
   4   6  -6 125.332 11.5623   6
   4   6  -6 117.957 11.3375   5
   3   6  -6 140.348 12.6325   5
   3   6  -6 141.890 12.6313   6
   2   6  -6 447.794 35.7623   6
   2   6  -6 453.318 35.8407   5
  -2  -6   6 465.774 51.0401   3
  -1  -6   6 153.552 24.1148   3
   0   6  -6 505.033 38.6719   6
   0   6  -6 500.204 38.7311   5
   0  -6   6 465.777 49.9540   3
  -1   6  -6 1265.94 96.4787   5
   1  -6   6 1333.00 98.7657   2
   1  -6   6 1170.46 107.318   3
  -2   6  -6 133.044 11.7814   6
   2  -6   6 133.733 14.3852   2
   2  -6   6 131.762 20.8109   3
  -3   6  -6 1431.44 119.313   7
  -3   6  -6 1555.49 112.118   6
   3  -6   6 1401.72 114.523   2
  -4   6  -6 4.22043 2.18298   6
  -4   6  -6 1.75162 3.65461   7
   4  -6   6 -0.2032 3.39947   2
  -5   6  -6 1136.40 91.1036   6
  -5   6  -6 1231.38 99.4223   7
   5  -6   6 1213.11 94.7026   2
  -6   6  -6 616.135 57.4072   7
  -6   6  -6 617.725 48.9114   6
   6  -6   6 649.482 52.5488   2
  -7   6  -6 345.216 28.3653   6
   7  -6   6 350.862 33.1025   8
   7  -6   6 349.395 31.6711   2
  -8   6  -6 6.50349 4.30107   6
   8  -6   6 14.8176 5.30752   2
   8  -6   6 7.09280 3.03035   6
  -9   6  -6 742.224 55.6026   6
   9  -6   6 678.512 55.4436   6
 -10   6  -6 788.748 67.1430   4
 -10   6  -6 966.676 68.3551   6
 -11   6  -6 292.986 25.6108   4
 -11   6  -6 374.511 26.2915   6
   9   5  -6 161.260 13.2179   6
   8   5  -6 3.22191 2.91260   6
   7   5  -6 4.54499 3.32605   6
   6   5  -6 211.191 17.1573   5
   6   5  -6 194.195 17.5317   6
   5   5  -6 128.943 12.5185   6
   5   5  -6 141.367 12.2000   5
   4   5  -6 17.4015 3.38486   5
   4   5  -6 13.8078 3.47918   6
  -4  -5   6 21.5997 15.2382   3
   3   5  -6 63.4889 7.10698   6
   3   5  -6 80.9418 7.31704   5
  -3  -5   6 67.3407 16.2449   3
   2   5  -6 1632.12 129.610   5
   2   5  -6 1582.07 129.555   6
  -2  -5   6 1942.13 145.432   3
  -1  -5   6 1713.36 142.134   3
   0  -5   6 24.9555 9.61987   3
   1  -5   6 33.7322 10.8314   3
   1  -5   6 37.2016 6.55535   2
   2  -5   6 94.3819 16.1663   3
   2  -5   6 93.2698 10.8761   2
   3  -5   6 853.155 68.0504   2
  -4   5  -6 582.151 48.2939   6
   4  -5   6 677.978 51.1991   2
  -5   5  -6 327.442 26.3950   6
  -5   5  -6 327.874 37.8332   7
   5  -5   6 342.313 30.8484   2
  -6   5  -6 21.8817 8.29578   7
   6  -5   6 21.6865 5.81916   2
  -7   5  -6 75.6989 15.0084   7
   7  -5   6 79.0175 10.6756   2
  -8   5  -6 438.237 34.2819   6
   8  -5   6 404.907 36.5967   2
  -9   5  -6 298.603 21.4371   6
   9  -5   6 195.918 21.8751   6
 -10   5  -6 317.552 27.0324   6
 -10   5  -6 295.760 24.4116   4
 -11   5  -6 463.774 36.0257   6
  10   4  -6 39.9268 3.85900   6
   9   4  -6 148.966 12.8897   6
   8   4  -6 288.127 23.6369   6
   7   4  -6 225.609 19.4018   6
   6   4  -6 343.265 29.0822   6
   6   4  -6 377.127 28.7981   5
   5   4  -6 400.514 31.2714   5
   5   4  -6 376.746 32.0076   6
   5   4  -6 412.295 35.0462   8
  -5  -4   6 394.888 46.2735   3
   4   4  -6 82.1213 7.72102   5
   4   4  -6 73.4835 7.75876   6
  -4  -4   6 93.8845 17.9535   3
   3   4  -6 26.7652 3.79165   6
   3   4  -6 32.2387 6.88663   8
  -3  -4   6 32.6506 11.5475   3
   2   4  -6 515.479 43.3631   8
  -2  -4   6 528.307 51.0377   3
   1   4  -6 3657.79 308.994   1
   1   4  -6 4294.42 307.062   8
  -1  -4   6 3952.69 311.683   1
  -1  -4   6 4211.24 314.246   3
   0   4  -6 6544.86 498.319   1
   0  -4   6 6609.58 499.012   1
  -1   4  -6 229.905 19.8499   1
   1  -4   6 198.939 24.3268   3
   1  -4   6 247.397 22.0105   1
  -2   4  -6 279.076 23.4810   1
   2  -4   6 289.258 25.0847   1
   2  -4   6 277.768 23.6975   2
   2  -4   6 228.002 32.0869   3
  -3   4  -6 1963.09 156.312   3
   3  -4   6 2042.71 153.721   2
   4  -4   6 5342.04 404.660   2
  -5   4  -6 3025.39 247.597   6
  -5   4  -6 3401.94 255.696   7
   5  -4   6 3419.73 249.951   2
  -6   4  -6 550.474 51.9643   7
   6  -4   6 545.941 46.1482   8
   6  -4   6 577.299 45.7890   2
  -7   4  -6 67.5797 7.62196   6
  -7   4  -6 56.8727 13.4109   7
   7  -4   6 65.1419 9.00233   2
  -8   4  -6 374.381 47.6899   7
  -8   4  -6 599.869 41.4205   6
   8  -4   6 588.803 43.9463   2
  -9   4  -6 142.864 13.2254   6
  -9   4  -6 135.954 12.8114   4
 -10   4  -6 64.3586 6.57094   4
 -11   4  -6 96.9439 8.77975   6
  10   3  -6 23.4716 3.59552   6
   9   3  -6 226.622 20.3086   6
   8   3  -6 485.280 38.4490   6
   7   3  -6 1429.76 129.963   8
   7   3  -6 1721.06 126.832   6
   7   3  -6 1809.19 126.406   5
   6   3  -6 739.836 56.2312   5
   6   3  -6 746.984 56.4992   6
   6   3  -6 685.134 59.8965   8
   5   3  -6 465.523 38.8430   6
   5   3  -6 466.051 38.7001   5
   5   3  -6 559.912 43.2031   8
  -5  -3   6 529.114 53.7527   3
   4   3  -6 1576.06 131.117   5
   4   3  -6 1708.75 134.424   8
  -4  -3   6 1929.71 146.231   3
   3   3  -6 1071.44 88.6147   8
  -3  -3   6 1186.72 97.6536   3
   2   3  -6 27.2334 5.24990   1
   2   3  -6 29.4138 6.03697   8
  -2  -3   6 30.8964 5.88588   1
  -2  -3   6 30.6074 9.70951   3
   1   3  -6 685.899 52.9381   8
   1   3  -6 595.281 52.8143   1
  -1  -3   6 702.371 58.3157   3
  -1  -3   6 652.258 52.0281   1
   0   3  -6 2332.77 172.915   8
   0   3  -6 2175.55 171.720   1
   0  -3   6 2286.61 177.785   3
   0  -3   6 2238.92 172.165   1
  -1   3  -6 680.690 50.1896   1
   1  -3   6 618.936 54.4617   3
   1  -3   6 618.268 51.7368   1
  -2   3  -6 507.201 42.4561   1
   2  -3   6 493.473 43.3463   3
   2  -3   6 527.645 43.5912   1
   2  -3   6 506.400 40.7827   2
  -3   3  -6 237.681 21.6731   1
   3  -3   6 243.839 24.7263   1
   3  -3   6 230.311 20.1927   2
   4  -3   6 278.378 23.5734   2
   4  -3   6 282.237 26.0890   1
  -5   3  -6 536.567 48.9738   7
   5  -3   6 546.919 43.5618   2
  -6   3  -6 133.597 11.7994   6
  -6   3  -6 128.951 18.6362   7
   6  -3   6 126.482 15.6998   2
  -7   3  -6 156.572 14.0709   6
  -7   3  -6 141.434 21.3961   7
   7  -3   6 182.404 16.3372   2
  -8   3  -6 218.337 19.0304   6
   8  -3   6 220.255 20.5170   2
  -9   3  -6 369.733 30.4277   4
  -9   3  -6 394.519 30.9992   6
 -10   3  -6 2.87718 5.08683   6
 -10   3  -6 3.04495 2.15438   4
 -11   3  -6 79.6827 7.42013   6
  10   2  -6 150.987 12.7633   6
   9   2  -6 19.5861 4.25470   6
   8   2  -6 82.9741 9.21933   6
   7   2  -6 36.0224 5.22674   5
   7   2  -6 35.1096 5.97012   6
   7   2  -6 30.1346 7.39824   8
   6   2  -6 103.681 12.4781   8
   6   2  -6 89.1777 9.31876   6
   6   2  -6 97.7938 9.18183   5
  -6  -2   6 114.890 20.9470   3
   5   2  -6 147.638 13.1542   6
   5   2  -6 157.212 13.1765   5
  -5  -2   6 169.274 24.3392   3
   4   2  -6 98.4536 11.6487   8
   3   2  -6 598.308 50.1274   1
   3   2  -6 626.724 50.2791   8
  -3  -2   6 629.358 57.0158   3
   2   2  -6 15.3964 4.36495   1
   2   2  -6 9.60486 3.40022   8
  -2  -2   6 17.4713 7.08181   3
   1   2  -6 175.206 16.2296   1
   1   2  -6 189.771 17.5348   8
  -1  -2   6 220.158 21.6886   3
   0   2  -6 1700.68 126.083   8
   0   2  -6 1559.96 123.975   1
   0  -2   6 1651.04 123.917   1
   0  -2   6 1655.81 128.944   3
  -1   2  -6 125.916 11.7406   8
  -1   2  -6 123.326 10.1046   1
   1  -2   6 118.911 13.1028   3
   1  -2   6 105.993 10.6944   1
   2  -2   6 144.776 13.3593   1
   2  -2   6 159.706 13.4941   1
   2  -2   6 140.543 13.0516   2
   3  -2   6 214.712 18.8013   2
   3  -2   6 232.685 20.3522   1
   3  -2   6 235.031 20.5134   1
   4  -2   6 147.227 20.6308   1
   4  -2   6 173.998 14.5297   2
  -5   2  -6 903.497 73.8084   7
  -5   2  -6 795.241 65.8201   6
   5  -2   6 886.670 67.0418   2
  -6   2  -6 1277.80 97.2347   6
  -6   2  -6 1266.55 106.625   7
  -7   2  -6 749.575 74.5618   7
  -7   2  -6 887.047 65.2807   6
   7  -2   6 885.950 66.8496   2
  -8   2  -6 33.3461 6.25540   6
  -8   2  -6 27.1999 4.84697   4
  -9   2  -6 26.2397 4.94515   4
  -9   2  -6 34.4497 5.55846   6
 -10   2  -6 332.032 28.4839   6
 -11   2  -6 178.909 14.7884   6
  11   1  -6 32.8644 3.40891   6
  10   1  -6 44.5876 5.86292   6
   9   1  -6 20.2886 4.26537   6
   8   1  -6 45.8911 6.19505   5
   8   1  -6 53.7664 8.84514   8
   8   1  -6 47.0435 8.18960   6
   7   1  -6 454.112 36.0228   6
   7   1  -6 440.066 39.7239   8
   7   1  -6 465.612 35.8208   5
   6   1  -6 9.61775 5.03906   8
   6   1  -6 16.1449 3.29854   6
   6   1  -6 16.1883 3.23917   5
  -6  -1   6 6.38571 7.51880   3
   5   1  -6 82.7755 7.91294   6
   5   1  -6 88.7026 11.1178   8
  -5  -1   6 95.8311 17.4952   3
   4   1  -6 2160.69 176.746   1
   4   1  -6 2289.30 176.397   8
  -4  -1   6 2430.07 185.160   3
   3   1  -6 1531.52 125.456   1
   3   1  -6 1693.94 125.921   8
   3   1  -6 1596.70 125.233   1
  -3  -1   6 1686.34 132.462   3
   2   1  -6 3709.17 282.840   1
   2   1  -6 3756.18 282.179   1
   1   1  -6 352.621 29.1480   8
   0   1  -6 3286.96 251.305   8
   0  -1   6 3337.69 253.622   3
  -1   1  -6 1665.49 120.785   8
   1  -1   6 1590.91 119.168   1
   1  -1   6 1648.79 119.008   1
   1  -1   6 1599.71 121.286   3
   1  -1   6 1366.01 119.632   2
   2  -1   6 375.949 31.1392   1
   2  -1   6 416.652 31.5341   1
   2  -1   6 373.751 30.3942   2
   3  -1   6 30.3890 4.61902   1
   3  -1   6 31.1003 3.80699   2
   3  -1   6 31.5622 4.87116   1
   4  -1   6 20.5444 7.01233   1
  -5   1  -6 1315.71 107.361   7
  -5   1  -6 1277.83 99.1477   6
   5  -1   6 1312.93 99.8499   2
  -6   1  -6 2679.68 205.834   4
  -6   1  -6 2637.29 205.781   6
  -6   1  -6 2641.67 215.554   7
   6  -1   6 2915.33 206.965   2
  -7   1  -6 674.070 50.7904   6
  -7   1  -6 682.662 50.5920   4
  -7   1  -6 578.596 60.3410   7
  -8   1  -6 46.4586 6.26363   4
  -9   1  -6 33.1020 6.32680   6
 -10   1  -6 153.247 13.4090   6
 -11   1  -6 378.786 29.2247   6
  11   0  -6 258.767 20.8556   6
  10   0  -6 303.406 26.1979   6
   9   0  -6 319.099 26.1377   6
   8   0  -6 247.847 20.7857   6
   8   0  -6 249.269 24.6052   8
   8   0  -6 246.195 20.2952   5
   7   0  -6 642.322 53.3412   8
   7   0  -6 616.517 48.7774   5
   7   0  -6 628.943 48.8961   6
   6   0  -6 495.372 39.0410   6
   6   0  -6 475.258 39.0582   5
   6   0  -6 513.182 43.1574   8
  -6   0   6 535.455 53.9435   3
   5   0  -6 1832.71 127.790   8
   5   0  -6 1291.98 124.546   6
   5   0  -6 1553.57 123.735   5
  -5   0   6 1899.58 138.807   3
   4   0  -6 630.990 51.5491   1
   4   0  -6 631.125 51.4466   8
   3   0  -6 450.954 36.5784   1
   3   0  -6 484.578 37.7792   8
   3   0  -6 427.483 36.5707   1
   2   0  -6 219.017 18.2080   8
   2   0  -6 191.548 16.3054   1
   2   0  -6 191.404 16.1406   1
   1   0  -6 2188.91 167.093   8
   0   0  -6 2380.85 181.196   8
  -1   0  -6 4008.43 297.332   8
   1   0   6 4023.94 296.224   1
   1   0   6 4098.75 297.973   3
   1   0   6 3759.83 296.776   1
   1   0   6 3754.46 296.178   2
   2   0   6 430.478 36.2165   2
   2   0   6 489.541 37.8066   1
   2   0   6 499.959 38.2628   1
   3   0   6 200.378 16.6464   2
   3   0   6 224.981 19.8462   1
   4   0   6 686.482 52.7898   2
  -5   0  -6 219.737 17.6050   6
  -5   0  -6 211.074 17.5821   4
  -5   0  -6 204.481 24.6007   7
  -6   0  -6 587.956 44.8186   6
  -6   0  -6 551.422 44.4203   4
  -7   0  -6 72.3658 8.27937   6
  -7   0  -6 68.5341 7.55147   4
  -8   0  -6 5.98460 2.67902   4
  -8   0  -6 4.77136 3.76966   6
  -9   0  -6 1.27513 3.36497   6
 -10   0  -6 24.1832 4.31540   6
 -11   0  -6 24.7352 2.59004   6
  11  -1  -6 15.0079 2.71854   6
  10  -1  -6 353.302 30.2011   6
   9  -1  -6 1212.03 91.5807   6
   9  -1  -6 1175.73 91.0110   5
   8  -1  -6 602.191 45.4088   6
   8  -1  -6 581.947 45.0786   5
   8  -1  -6 527.374 52.0747   8
   7  -1  -6 41.1947 9.09360   8
   7  -1  -6 41.3261 5.69654   6
   7  -1  -6 41.3150 5.57427   5
   6  -1  -6 1289.46 100.969   8
   6  -1  -6 1217.81 96.4846   6
   6  -1  -6 1210.43 96.6302   5
  -6   1   6 1376.09 113.330   3
   5  -1  -6 2819.01 229.588   5
   5  -1  -6 2988.20 229.212   6
   5  -1  -6 3319.29 233.526   8
   4  -1  -6 2533.18 196.605   8
   4  -1  -6 2585.58 196.619   1
   3  -1  -6 47.7380 5.72607   1
   3  -1  -6 48.2374 6.86836   8
   3  -1  -6 50.0365 5.84598   1
   2  -1  -6 938.394 70.8914   1
   2  -1  -6 867.779 70.9230   1
   2  -1  -6 964.601 72.6146   8
   1  -1  -6 9.00336 3.23696   8
   0  -1  -6 492.589 36.6200   1
   0  -1  -6 520.690 38.1901   8
   0   1   6 417.571 36.4966   1
  -1  -1  -6 1853.84 140.611   8
   1   1   6 1838.06 141.560   1
   2   1   6 1877.55 143.716   1
   2   1   6 1859.05 144.309   1
   3   1   6 1716.53 134.438   1
  -4  -1  -6 8.66159 2.41518   4
  -4  -1  -6 5.66212 2.26588   6
  -5  -1  -6 119.633 18.1973   7
  -5  -1  -6 129.572 11.3137   6
  -5  -1  -6 122.358 11.0684   4
  -6  -1  -6 72.8422 15.8897   7
  -6  -1  -6 78.9408 8.03088   4
  -6  -1  -6 84.8018 8.64740   6
  -7  -1  -6 43.3860 5.65106   4
  -7  -1  -6 48.7533 7.13479   6
  -8  -1  -6 99.4544 9.95648   6
  -8  -1  -6 73.8199 7.76870   4
  -9  -1  -6 58.5436 7.18922   6
 -10  -1  -6 43.7414 5.01360   6
  11  -2  -6 281.569 22.3492   6
  10  -2  -6 10.4987 3.46558   6
   9  -2  -6 157.815 13.9089   6
   9  -2  -6 140.590 12.9936   5
   8  -2  -6 388.012 28.7918   5
   8  -2  -6 390.163 28.9531   6
   8  -2  -6 260.492 31.8473   8
   7  -2  -6 91.9317 8.85852   6
   7  -2  -6 66.6521 11.8642   8
   7  -2  -6 91.0857 8.98120   5
   6  -2  -6 1.28578 2.00218   6
   6  -2  -6 4.79896 2.56152   5
   6  -2  -6 4.45288 4.62863   8
   5  -2  -6 691.169 57.4493   8
   4  -2  -6 331.975 28.1907   1
   4  -2  -6 301.940 28.4098   8
   3  -2  -6 170.214 15.6122   1
   3  -2  -6 169.245 16.9067   8
   2  -2  -6 207.116 18.3500   8
   2  -2  -6 176.796 16.9069   1
  -2   2   6 198.005 16.6420   1
   1  -2  -6 1.84462 1.83907   1
   1  -2  -6 10.2946 3.52142   8
  -1   2   6 10.5126 2.11476   1
   0  -2  -6 311.684 24.3945   1
   0  -2  -6 298.091 24.1878   8
   0   2   6 253.979 27.2579   3
   0   2   6 282.183 24.3455   1
  -1  -2  -6 37.9370 5.34679   1
  -1  -2  -6 37.5138 4.41618   8
   1   2   6 35.8021 5.66506   1
   1   2   6 30.4561 6.88639   3
  -2  -2  -6 757.481 58.5611   1
   2   2   6 708.782 58.9097   1
   2   2   6 680.681 57.9851   3
  -3  -2  -6 231.012 25.2920   7
  -4  -2  -6 1121.05 96.1975   7
  -4  -2  -6 1175.94 87.7656   6
  -4  -2  -6 1140.01 87.6240   4
  -5  -2  -6 426.058 36.2066   4
  -5  -2  -6 407.970 44.6986   7
  -5  -2  -6 554.016 37.7114   6
  -6  -2  -6 476.619 40.4565   4
  -6  -2  -6 562.855 41.3288   6
  -7  -2  -6 224.143 18.5729   4
  -8  -2  -6 305.482 25.3120   6
  -9  -2  -6 16.5687 3.60294   6
 -10  -2  -6 32.0955 3.83614   6
  11  -3  -6 300.281 23.8917   6
  10  -3  -6 755.529 54.5854   6
  10  -3  -6 640.554 53.6928   5
   9  -3  -6 74.9290 8.59044   6
   9  -3  -6 68.5971 16.8570   8
   9  -3  -6 64.0760 7.74678   5
   8  -3  -6 702.899 54.8599   5
   8  -3  -6 669.408 60.2645   8
   8  -3  -6 729.338 54.9629   6
   7  -3  -6 683.433 53.4219   6
   7  -3  -6 705.109 59.5014   8
   7  -3  -6 680.481 53.6275   5
   6  -3  -6 149.870 17.3309   8
   6  -3  -6 139.468 12.4065   6
   5  -3  -6 265.580 25.6562   8
   5  -3  -6 250.010 20.4354   6
   4  -3  -6 1253.19 100.923   8
   4  -3  -6 1281.51 101.460   1
   3  -3  -6 6361.54 499.055   1
   3  -3  -6 6955.93 500.323   8
  -3   3   6 6444.04 499.024   1
   2  -3  -6 693.289 58.8609   1
   2  -3  -6 764.672 59.5684   8
  -2   3   6 733.443 58.4035   1
   1  -3  -6 54.6414 7.33060   8
   1  -3  -6 40.4650 6.50231   1
  -1   3   6 50.6589 6.55955   1
   0  -3  -6 225.701 19.6834   8
   0  -3  -6 220.253 20.7570   1
   0   3   6 215.211 20.8153   1
  -1  -3  -6 2050.01 162.715   8
  -1  -3  -6 2175.54 166.674   1
   1   3   6 2282.98 166.661   1
   1   3   6 2067.62 169.893   3
  -2  -3  -6 209.175 21.6089   1
   2   3   6 221.409 21.8656   1
   2   3   6 181.275 21.0884   3
  -3  -3  -6 88.7384 8.30276   6
  -3  -3  -6 81.0652 13.7801   7
  -3  -3  -6 84.1565 8.05346   4
  -4  -3  -6 618.805 57.8984   7
  -4  -3  -6 583.214 48.4661   4
  -4  -3  -6 672.375 48.9757   6
  -5  -3  -6 236.273 20.1874   6
  -6  -3  -6 1338.90 95.3044   6
  -6  -3  -6 1136.61 94.3096   4
  -7  -3  -6 797.724 62.1772   6
  -8  -3  -6 32.0750 5.29202   6
  -9  -3  -6 11.2717 2.87192   6
  11  -4  -6 49.0917 5.58583   6
  10  -4  -6 48.9209 5.92307   5
  10  -4  -6 66.2499 10.4388   6
   9  -4  -6 231.388 19.5976   6
   9  -4  -6 223.599 19.2814   5
   8  -4  -6 437.105 42.9732   8
   8  -4  -6 480.368 37.2272   6
   8  -4  -6 466.904 37.2441   5
   7  -4  -6 55.1101 12.4703   8
   7  -4  -6 64.6581 7.58347   6
   7  -4  -6 71.1679 8.28441   5
   6  -4  -6 162.116 14.4931   6
   6  -4  -6 135.262 18.4146   8
   5  -4  -6 168.960 18.9983   8
   5  -4  -6 142.307 12.7389   6
   4  -4  -6 853.554 68.2232   4
   4  -4  -6 881.212 67.6669   6
   4  -4  -6 903.053 73.4056   8
   4  -4  -6 890.013 70.0155   2
   3  -4  -6 1864.26 141.167   8
   3  -4  -6 1678.33 139.908   1
  -3   4   6 1824.57 140.724   1
   2  -4  -6 562.397 50.2088   8
   2  -4  -6 623.774 50.4702   1
  -2   4   6 601.542 50.3929   1
   1  -4  -6 88.9410 10.6703   1
   1  -4  -6 78.9603 10.0804   8
  -1   4   6 81.5904 10.7403   1
   0  -4  -6 1655.49 122.622   1
   0  -4  -6 1487.28 119.216   8
   0   4   6 1479.93 121.827   1
  -1  -4  -6 1171.11 90.3271   8
  -2  -4  -6 931.973 84.5231   7
  -2  -4  -6 1062.22 77.1891   6
  -2  -4  -6 1017.95 77.2879   4
  -3  -4  -6 42.5503 5.52624   6
  -3  -4  -6 39.8213 5.22669   4
  -4  -4  -6 588.204 45.1283   6
  -4  -4  -6 554.587 44.6411   4
  -5  -4  -6 155.337 13.9514   4
  -5  -4  -6 167.689 16.4183   9
  -5  -4  -6 164.518 14.9601   6
  -6  -4  -6 199.916 19.4017   6
  -7  -4  -6 2.46531 3.26069   6
  -8  -4  -6 3.04657 2.93448   6
  -9  -4  -6 60.0874 6.10774   6
  11  -5  -6 92.2868 8.29723   6
  10  -5  -6 109.853 12.2662   6
  10  -5  -6 108.746 10.1195   5
   9  -5  -6 873.560 67.5633   6
   9  -5  -6 868.801 67.4885   5
   8  -5  -6 453.685 44.7634   8
   8  -5  -6 489.424 38.5347   5
   7  -5  -6 273.118 32.4509   8
   7  -5  -6 301.663 24.4727   6
   6  -5  -6 7.42046 3.31451   6
   6  -5  -6 6.07218 6.83834   8
   5  -5  -6 900.473 75.1441   9
   5  -5  -6 993.257 81.1806   8
   5  -5  -6 954.410 76.9311   2
   5  -5  -6 980.476 73.5393   6
   4  -5  -6 525.946 42.0683   4
   4  -5  -6 519.625 43.6222   2
   4  -5  -6 539.062 41.4490   6
   3  -5  -6 419.133 41.7670   8
   3  -5  -6 482.738 37.0756   4
   3  -5  -6 493.530 37.9358   2
   3  -5  -6 438.968 38.7685   9
   3  -5  -6 476.485 36.8419   6
   2  -5  -6 934.083 72.6421   6
   2  -5  -6 937.822 75.3384   9
   2  -5  -6 970.980 77.9672   8
   1  -5  -6 733.564 55.1376   6
   1  -5  -6 683.193 55.6940   4
   1  -5  -6 722.342 58.9830   8
   0  -5  -6 37.8078 5.93456   6
   0  -5  -6 37.8019 5.70040   8
  -1  -5  -6 169.741 15.0559   4
  -1  -5  -6 179.928 14.8220   6
  -2  -5  -6 19.1628 3.90223   4
  -2  -5  -6 19.9699 3.86695   6
  -3  -5  -6 291.780 25.3460   4
  -3  -5  -6 333.958 25.7833   6
  -4  -5  -6 87.0459 8.96874   4
  -4  -5  -6 95.8358 9.93921   6
  -5  -5  -6 12.7185 6.32468   9
  -5  -5  -6 8.78104 3.96795   6
  -6  -5  -6 190.429 16.8710   6
  -7  -5  -6 41.8285 6.99546   6
  -8  -5  -6 14.5030 2.83751   6
  11  -6  -6 109.177 9.15560   6
  10  -6  -6 42.8186 6.02878   6
  10  -6  -6 41.2005 5.52005   5
   9  -6  -6 219.523 18.7479   6
   9  -6  -6 211.287 18.7128   5
   8  -6  -6 47.6651 8.11653   5
   8  -6  -6 49.6730 11.7509   8
   8  -6  -6 54.3948 7.78292   6
   7  -6  -6 422.936 33.5791   6
   7  -6  -6 393.602 40.8945   8
   6  -6  -6 244.328 29.9970   8
   6  -6  -6 299.205 23.7295   6
   5  -6  -6 188.855 20.3241   9
   5  -6  -6 242.611 19.3044   6
   5  -6  -6 240.699 21.5316   2
   5  -6  -6 231.658 26.5151   8
   4  -6  -6 938.055 71.4008   6
   4  -6  -6 772.511 73.1013   9
   4  -6  -6 1002.99 73.4002   2
   4  -6  -6 907.519 78.7136   8
   4  -6  -6 995.687 71.9668   4
   3  -6  -6 863.169 76.3250   8
   3  -6  -6 979.692 70.6390   4
   3  -6  -6 894.806 72.9725   9
   3  -6  -6 886.118 70.2007   6
   2  -6  -6 694.666 51.5345   4
   2  -6  -6 681.239 51.3302   6
   2  -6  -6 574.586 55.6785   8
   1  -6  -6 3202.66 239.425   4
   1  -6  -6 2851.56 242.781   8
   1  -6  -6 3409.65 239.348   6
   0  -6  -6 1219.69 92.5153   6
   0  -6  -6 1198.08 92.7391   4
  -1  -6  -6 23.8063 4.35065   6
  -1  -6  -6 20.7347 4.31677   4
  -2  -6  -6 156.075 13.9980   6
  -3  -6  -6 725.967 54.7200   6
  -3  -6  -6 671.570 54.2094   4
  -4  -6  -6 762.191 59.4959   6
  -5  -6  -6 897.525 72.5121   9
  -5  -6  -6 940.687 71.1767   6
  -6  -6  -6 43.9994 6.33458   6
  -7  -6  -6 96.5427 8.98048   6
  -8  -6  -6 49.4129 4.45391   6
  11  -7  -6 8.10882 1.94372   6
  10  -7  -6 101.229 9.45581   6
  10  -7  -6 100.336 9.15410   5
   9  -7  -6 23.7395 4.81191   6
   8  -7  -6 520.828 52.2986   8
   8  -7  -6 603.028 45.5259   6
   7  -7  -6 730.996 55.2331   6
   7  -7  -6 623.657 61.4475   8
   6  -7  -6 741.439 57.9064   6
   6  -7  -6 729.782 66.2310   8
   5  -7  -6 1625.21 125.889   9
   5  -7  -6 1732.45 123.859   6
   5  -7  -6 1455.39 130.893   8
   4  -7  -6 356.171 32.8841   9
   4  -7  -6 420.131 30.8950   6
   4  -7  -6 326.242 36.4270   8
   3  -7  -6 378.880 30.0564   4
   3  -7  -6 349.485 35.2386   8
   3  -7  -6 364.217 29.8391   6
   2  -7  -6 573.645 45.4378   6
   2  -7  -6 553.793 48.4401   8
   2  -7  -6 532.768 44.4135   4
   1  -7  -6 110.214 10.5353   6
   1  -7  -6 105.476 11.4696   4
   0  -7  -6 202.156 17.2767   6
   0  -7  -6 201.713 17.5381   4
  -1  -7  -6 360.601 28.5933   4
  -1  -7  -6 343.134 28.4832   6
  -2  -7  -6 177.523 16.1195   6
  -2  -7  -6 185.202 15.8082   4
  -3  -7  -6 53.5304 7.39574   6
  -4  -7  -6 264.743 24.6896   9
  -4  -7  -6 281.217 22.9856   6
  -5  -7  -6 181.163 13.9709   6
  -5  -7  -6 125.540 14.3001   9
  -6  -7  -6 93.5523 8.98938   6
  10  -8  -6 80.9013 7.37127   6
  10  -8  -6 80.6131 7.56846   5
   9  -8  -6 59.9614 7.97419   5
   9  -8  -6 63.3639 7.29339   6
   8  -8  -6 247.932 21.0153   6
   7  -8  -6 861.789 66.8063   6
   7  -8  -6 850.255 74.6617   8
   6  -8  -6 648.075 55.2908   6
   6  -8  -6 657.575 58.8355   8
   5  -8  -6 118.506 14.4439   9
   5  -8  -6 150.815 13.6483   6
   5  -8  -6 147.638 19.1115   8
   4  -8  -6 22.0069 4.82657   6
   4  -8  -6 12.6799 5.15473   9
   4  -8  -6 19.6215 7.66507   8
   3  -8  -6 1135.63 87.5445   9
   3  -8  -6 999.437 89.4896   8
   3  -8  -6 1126.71 84.4159   6
   2  -8  -6 834.308 60.2495   4
   2  -8  -6 730.139 62.9239   9
   2  -8  -6 632.435 63.1107   8
   2  -8  -6 850.309 60.1500   6
   1  -8  -6 496.235 37.9601   4
   1  -8  -6 450.759 37.6261   6
   0  -8  -6 65.8423 7.83356   4
   0  -8  -6 62.0332 7.97116   6
  -1  -8  -6 395.663 31.7128   4
  -1  -8  -6 396.466 31.9621   6
  -2  -8  -6 50.3925 7.13431   6
  -2  -8  -6 43.2374 5.75610   4
  -3  -8  -6 3.78578 4.30145   9
  -3  -8  -6 0.09605 3.11292   6
  -4  -8  -6 82.7389 8.79991   6
  -5  -8  -6 53.0997 6.16669   6
  -5  -8  -6 47.6113 6.36926   9
  -6  -8  -6 7.22862 2.02730   6
  10  -9  -6 165.868 15.9521   5
  10  -9  -6 242.089 15.9127   6
   9  -9  -6 4.60425 2.26897   6
   9  -9  -6 6.55520 3.02320   5
   8  -9  -6 6.04659 3.69906   6
   7  -9  -6 57.4029 7.59394   6
   6  -9  -6 74.5692 8.80197   6
   6  -9  -6 55.7520 12.0835   8
   5  -9  -6 15.1113 4.38775   6
   5  -9  -6 10.2031 4.31214   9
   5  -9  -6 16.7535 7.45161   8
   4  -9  -6 12.7517 5.15495   9
   4  -9  -6 7.35699 5.10159   8
   3  -9  -6 635.779 54.6131   8
   3  -9  -6 798.128 50.4200   6
   3  -9  -6 455.075 52.6775   9
   2  -9  -6 123.276 15.2162   9
   2  -9  -6 119.817 11.9912   6
   1  -9  -6 3.65749 6.08501   6
   0  -9  -6 221.562 19.0386   6
  -1  -9  -6 261.958 21.9941   6
  -2  -9  -6 29.8392 5.06614   6
  -2  -9  -6 22.4137 6.66336   9
  -3  -9  -6 29.8372 5.45051   6
  -4  -9  -6 26.0160 5.45246   9
  -4  -9  -6 34.2519 4.98659   6
  -5  -9  -6 174.073 14.1168   6
   9 -10  -6 8.22197 2.75163   5
   9 -10  -6 6.15075 1.62706   6
   8 -10  -6 18.8582 3.81232   5
   8 -10  -6 11.5254 2.83650   6
   7 -10  -6 27.9935 5.40331   6
   6 -10  -6 743.942 57.7067   6
   5 -10  -6 117.655 11.4550   6
   4 -10  -6 26.8554 5.17079   6
   4 -10  -6 30.0223 6.64687   9
   3 -10  -6 101.469 10.3807   6
   3 -10  -6 100.698 12.8558   9
   2 -10  -6 820.836 65.5845   9
   2 -10  -6 798.181 62.7171   6
   1 -10  -6 281.331 23.6832   6
   1 -10  -6 291.520 26.6890   9
   0 -10  -6 669.307 53.7758   9
   0 -10  -6 640.005 50.9332   6
  -1 -10  -6 470.332 38.0440   9
  -1 -10  -6 430.048 35.4881   6
  -2 -10  -6 515.989 43.3470   9
  -3 -10  -6 448.076 35.6156   9
  -3 -10  -6 438.071 34.3611   6
  -4 -10  -6 106.100 8.81459   6
   8 -11  -6 67.6124 5.33082   6
   8 -11  -6 48.0000 6.14382   5
   7 -11  -6 353.280 27.5402   6
   6 -11  -6 898.285 68.7175   6
   5 -11  -6 797.177 62.5380   9
   4 -11  -6 236.212 21.6003   9
   4 -11  -6 257.782 21.4441   6
   3 -11  -6 21.9531 10.1001   9
   3 -11  -6 18.1800 3.86821   6
   2 -11  -6 51.7584 6.77619   6
   1 -11  -6 409.745 32.3625   9
   1 -11  -6 294.990 29.0323   6
   0 -11  -6 76.4287 7.89111   6
   0 -11  -6 80.3302 11.8565   9
  -1 -11  -6 85.9875 8.40766   6
  -1 -11  -6 99.3801 10.9264   9
  -2 -11  -6 79.9230 7.96641   9
  -2 -11  -6 56.1566 5.95999   6
  -3 -11  -6 28.6677 2.89944   6
   7 -12  -6 23.1568 2.83102   5
   7 -12  -6 15.1961 2.05541   6
   6 -12  -6 105.567 10.2964   5
   6 -12  -6 130.765 10.3699   6
   5 -12  -6 161.040 13.1484   6
   4 -12  -6 123.229 11.1596   9
   4 -12  -6 129.630 10.7322   6
   3 -12  -6 159.499 13.5832   6
   3 -12  -6 170.512 15.0129   9
   2 -12  -6 104.416 10.8721   9
   2 -12  -6 97.4550 8.93421   6
   1 -12  -6 34.5941 4.30755   6
   1 -12  -6 40.2904 6.91837   9
   0 -12  -6 17.6760 4.29589   9
   0 -12  -6 12.3502 2.35097   6
  -1 -12  -6 22.7226 2.43991   6
  -1 -12  -6 22.1211 3.90038   9
  -1  14  -7 116.525 9.34474   6
  -2  14  -7 38.1194 3.93848   6
  -3  14  -7 51.6730 4.97747   6
  -5  14  -7 9.81396 1.85115   6
   2  13  -7 6.63598 1.19486   6
   2  13  -7 7.63683 2.98258   7
   1  13  -7 11.0474 4.33680   7
   1  13  -7 11.5343 2.17727   6
   0  13  -7 22.1803 6.45900   7
   0  13  -7 27.1434 4.06449   6
  -1  13  -7 630.060 65.0593   7
  -1  13  -7 999.748 62.5882   6
  -2  13  -7 1082.39 71.0024   6
  -2  13  -7 769.471 73.6310   7
  -3  13  -7 621.774 48.1023   6
  -4  13  -7 396.869 31.2903   6
  -5  13  -7 343.132 27.1105   6
  -6  13  -7 71.8052 7.03667   6
   4  12  -7 59.7156 6.95311   7
   2  12  -7 642.300 40.4341   6
   2  12  -7 396.496 44.1560   7
   1  12  -7 70.1966 7.58571   6
   1  12  -7 64.0611 11.5841   7
   0  12  -7 18.0671 7.76738   7
   0  12  -7 15.3436 4.00605   6
  -1  12  -7 11.3217 8.74022   7
  -1  12  -7 13.0930 3.70664   6
  -2  12  -7 159.058 14.4217   6
  -3  12  -7 500.207 52.1915   7
  -3  12  -7 685.803 46.9180   6
  -4  12  -7 70.1831 10.5212   7
  -4  12  -7 107.924 9.68478   6
  -5  12  -7 219.681 21.3711   6
  -6  12  -7 136.511 12.5844   6
  -7  12  -7 159.463 13.7288   6
  -8  12  -7 488.771 38.3123   6
   5  11  -7 46.8359 3.67762   6
   5  11  -7 29.3771 5.32684   7
   4  11  -7 127.508 10.6234   6
   3  11  -7 250.452 20.2236   6
   2  11  -7 89.7477 8.95963   6
   1  11  -7 17.1538 4.00909   6
   0  11  -7 7.90839 3.63388   6
  -1  11  -7 250.894 21.0016   6
  -1  11  -7 255.751 29.4022   7
   1 -11   7 224.774 22.9089   2
  -2  11  -7 106.695 11.5979   6
  -2  11  -7 116.976 18.4761   7
  -3  11  -7 59.0924 12.8938   7
  -3  11  -7 52.3309 8.12010   6
  -4  11  -7 0.12316 4.87657   7
  -4  11  -7 1.52527 3.75898   6
   4 -11   7 13.6783 4.09425   2
  -5  11  -7 418.478 34.1730   6
  -6  11  -7 785.951 61.4114   6
  -7  11  -7 232.955 23.5031   6
  -9  11  -7 21.7986 4.12390   6
   6  10  -7 98.7846 7.95755   6
   5  10  -7 128.224 10.7271   6
   4  10  -7 25.7363 4.91723   6
   3  10  -7 23.4329 4.43648   6
   2  10  -7 155.851 14.1844   6
  -2 -10   7 162.159 18.0364   2
   1  10  -7 668.781 50.6668   6
  -1 -10   7 616.283 53.8288   2
   0  10  -7 678.555 53.8865   6
   0 -10   7 675.712 56.4936   2
  -1  10  -7 290.543 34.1173   7
  -1  10  -7 292.233 24.2109   6
   1 -10   7 270.999 26.8534   2
  -2  10  -7 41.0649 7.08877   6
  -2  10  -7 41.7607 13.5482   7
   2 -10   7 36.3599 8.17075   2
  -3  10  -7 459.858 47.0033   7
  -3  10  -7 482.088 38.3121   6
   3 -10   7 471.627 41.0570   2
  -4  10  -7 312.132 29.3127   6
  -4  10  -7 360.286 51.4852   7
   4 -10   7 382.224 32.2359   2
  -5  10  -7 80.4979 13.6168   7
  -5  10  -7 80.7526 9.83611   6
   5 -10   7 81.1729 11.6755   2
  -6  10  -7 183.715 16.9341   6
   6 -10   7 180.918 19.2691   2
  -7  10  -7 122.103 12.3397   6
  -9  10  -7 1230.65 93.9445   6
 -10  10  -7 508.629 39.8665   6
 -10  10  -7 534.985 40.1634   4
   6   9  -7 80.0393 7.22896   6
   5   9  -7 101.265 11.4558   6
   4   9  -7 345.112 27.7378   6
   3   9  -7 234.122 19.7820   6
  -3  -9   7 234.325 23.1882   2
   2   9  -7 277.329 22.5791   6
  -2  -9   7 258.069 25.6007   2
   1   9  -7 1059.73 72.6248   6
  -1  -9   7 774.947 76.6789   2
   0   9  -7 2099.07 153.726   6
   0  -9   7 1924.59 156.983   2
  -1   9  -7 59.6313 8.04750   6
   1  -9   7 64.4481 10.2688   2
  -2   9  -7 396.879 41.8708   7
  -2   9  -7 382.382 31.4250   6
   2  -9   7 369.630 34.3832   2
  -3   9  -7 281.928 33.0106   7
  -3   9  -7 276.703 24.0050   6
   3  -9   7 297.846 27.3328   2
  -4   9  -7 776.605 71.2460   7
  -4   9  -7 814.999 62.3569   6
   4  -9   7 791.545 65.8329   2
  -5   9  -7 650.362 50.5574   6
  -5   9  -7 607.072 58.2087   7
   5  -9   7 659.665 54.4695   2
  -6   9  -7 80.1389 15.6262   7
  -6   9  -7 79.7891 9.45583   6
   6  -9   7 81.9009 11.9487   2
  -7   9  -7 550.189 41.2161   6
   7  -9   7 459.216 44.1422   2
  -9   9  -7 319.539 26.0499   6
 -10   9  -7 62.1179 6.46394   6
 -10   9  -7 59.7872 6.87938   4
   7   8  -7 201.497 18.8971   7
   6   8  -7 199.153 17.6558   6
   5   8  -7 198.368 16.9815   6
   4   8  -7 136.391 12.7361   6
   3   8  -7 697.167 52.1292   6
   3   8  -7 637.054 52.1357   5
   2   8  -7 404.777 31.6823   6
   2   8  -7 382.711 31.8489   5
   1   8  -7 335.983 25.8524   6
   1   8  -7 299.060 25.9290   5
  -1  -8   7 301.403 28.8432   2
   0   8  -7 158.992 13.6563   6
   0   8  -7 149.263 13.8932   5
   0  -8   7 126.294 25.5535   3
   0  -8   7 144.607 16.3712   2
   1  -8   7 66.0807 10.4286   2
  -2   8  -7 5.26896 6.97375   7
   2  -8   7 3.79307 6.60863   3
   2  -8   7 10.7553 5.70772   2
  -3   8  -7 654.777 55.9149   6
  -3   8  -7 780.611 72.3668   7
   3  -8   7 738.373 59.8391   2
  -4   8  -7 397.269 32.8777   6
  -4   8  -7 424.271 41.8924   7
   4  -8   7 405.246 36.7483   2
  -5   8  -7 337.255 27.4010   6
  -5   8  -7 326.538 35.3766   7
   5  -8   7 333.203 31.3346   2
  -6   8  -7 29.2958 9.57267   7
  -6   8  -7 35.3648 5.68167   6
   6  -8   7 20.6588 7.23516   2
  -7   8  -7 329.286 26.3968   6
   7  -8   7 301.239 33.9553   8
   7  -8   7 304.955 29.7423   2
 -10   8  -7 6.90512 2.92685   4
 -10   8  -7 11.1486 3.07078   6
   8   7  -7 15.0202 2.76038   6
   7   7  -7 16.1772 3.41453   6
   6   7  -7 332.343 26.7907   6
   5   7  -7 54.9832 6.89793   5
   5   7  -7 60.7424 7.47386   6
   4   7  -7 154.433 14.1925   5
   4   7  -7 163.090 14.3224   6
   3   7  -7 159.745 13.7284   6
   3   7  -7 144.133 13.8589   5
   2   7  -7 778.780 59.1945   5
   2   7  -7 837.141 59.0298   6
  -2  -7   7 624.710 75.0184   3
   1   7  -7 461.864 38.1572   5
   1   7  -7 530.978 38.1776   6
  -1  -7   7 433.534 52.5318   3
   0   7  -7 6.72183 2.83018   6
   0   7  -7 8.18862 3.07703   5
   0  -7   7 5.07200 3.97727   2
   0  -7   7 9.14978 6.77612   3
  -1   7  -7 1699.80 133.051   5
  -1   7  -7 1734.99 132.931   6
   1  -7   7 1826.21 136.325   2
   1  -7   7 1728.74 148.550   3
  -2   7  -7 2767.13 231.911   5
  -2   7  -7 3307.55 242.071   7
  -2   7  -7 2836.42 231.707   6
   2  -7   7 3248.06 248.874   3
   2  -7   7 3190.58 235.478   2
  -3   7  -7 32.1401 9.64457   7
  -3   7  -7 37.1521 5.12124   6
   3  -7   7 39.4235 8.54764   2
  -4   7  -7 1049.48 83.2382   6
  -4   7  -7 1114.23 92.2520   7
   4  -7   7 1097.73 87.3236   2
  -5   7  -7 61.9170 7.17034   6
   5  -7   7 62.7858 11.1312   2
  -6   7  -7 846.542 75.2801   7
  -6   7  -7 834.368 66.2432   6
   6  -7   7 894.745 70.6456   2
  -7   7  -7 1144.93 76.4754   6
  -7   7  -7 712.900 85.0154   7
   7  -7   7 1112.10 80.8946   2
  -8   7  -7 385.004 30.6997   6
   8  -7   7 361.108 33.5140   2
  -9   7  -7 62.8363 7.71433   6
 -10   7  -7 31.8147 4.97112   4
 -10   7  -7 31.2585 5.36038   6
 -11   7  -7 76.7215 6.64460   6
   8   6  -7 1.43412 1.93059   6
   7   6  -7 8.84687 3.18387   6
   6   6  -7 96.4907 9.91290   6
   6   6  -7 92.2879 9.22535   5
   5   6  -7 594.609 45.4147   6
   5   6  -7 560.886 45.1988   5
   4   6  -7 619.156 48.5980   6
   4   6  -7 624.453 48.5968   5
   3   6  -7 457.543 36.6488   5
  -3  -6   7 472.634 54.1992   3
   2   6  -7 334.378 27.1139   5
   2   6  -7 344.537 27.0287   6
  -2  -6   7 325.485 41.4735   3
   1   6  -7 25.1636 4.13758   6
   1   6  -7 26.7964 4.43466   5
  -1  -6   7 29.5534 12.3280   3
   0   6  -7 43.4200 5.53757   5
   0   6  -7 44.6410 5.47155   6
   0  -6   7 41.6160 13.3106   3
  -1   6  -7 1624.68 140.478   5
  -1   6  -7 1916.30 138.389   6
   1  -6   7 1787.29 151.427   3
   1  -6   7 1961.97 141.784   2
  -2   6  -7 1351.53 112.113   7
  -2   6  -7 1195.91 101.396   5
  -2   6  -7 1315.55 100.791   6
   2  -6   7 1409.95 114.743   3
   2  -6   7 1362.80 104.307   2
  -3   6  -7 88.2162 13.6391   7
  -3   6  -7 83.3397 7.91676   6
  -4   6  -7 117.120 16.4088   7
  -4   6  -7 107.270 9.92662   6
   4  -6   7 107.304 13.1264   2
  -5   6  -7 171.128 15.2454   6
  -5   6  -7 183.593 22.5327   7
   5  -6   7 182.419 18.6637   2
  -6   6  -7 591.901 54.6165   7
  -6   6  -7 552.718 45.3863   6
   6  -6   7 607.329 49.1343   2
  -7   6  -7 411.580 43.3661   7
   7  -6   7 478.575 39.0439   2
  -8   6  -7 342.900 26.7273   6
   8  -6   7 294.020 28.9966   2
  -9   6  -7 122.991 11.8434   6
 -10   6  -7 234.288 19.7514   4
 -10   6  -7 250.527 19.9648   6
 -11   6  -7 212.715 16.9216   6
   9   5  -7 537.298 41.1043   6
   8   5  -7 34.4161 6.77516   6
   7   5  -7 134.416 12.3927   6
   6   5  -7 59.2615 7.62964   6
   5   5  -7 806.493 59.0233   5
   5   5  -7 716.914 58.9950   6
   4   5  -7 1733.19 135.632   5
   4   5  -7 1764.14 137.604   6
  -4  -5   7 1869.79 156.513   3
   3   5  -7 376.238 31.5326   6
   3   5  -7 399.915 31.6707   5
  -3  -5   7 441.988 47.7157   3
   2   5  -7 50.2044 5.56505   5
  -2  -5   7 37.8908 13.0656   3
   1   5  -7 78.9731 7.64548   5
  -1  -5   7 79.1584 16.1908   3
   0  -5   7 920.917 81.4743   3
   1  -5   7 3942.90 277.918   2
   1  -5   7 3340.09 284.801   3
   2  -5   7 47.7552 11.1214   3
   2  -5   7 36.5607 7.25743   2
  -3   5  -7 196.660 21.9511   7
   3  -5   7 205.299 19.3440   2
  -4   5  -7 774.668 64.1309   6
  -4   5  -7 888.690 73.1073   7
   4  -5   7 862.554 67.3039   2
  -5   5  -7 508.868 41.9132   6
  -5   5  -7 556.668 50.0059   7
   5  -5   7 560.894 44.9371   2
  -6   5  -7 2.16243 5.34563   7
  -6   5  -7 3.92253 2.75955   6
   6  -5   7 5.70747 4.00849   2
  -7   5  -7 113.023 18.5590   7
  -7   5  -7 122.605 11.6762   6
   7  -5   7 147.350 14.6803   2
  -8   5  -7 161.283 23.4232   7
  -8   5  -7 214.270 17.5386   6
   8  -5   7 226.350 20.0569   2
  -9   5  -7 54.9175 7.01522   4
  -9   5  -7 53.5299 7.28243   6
 -10   5  -7 55.1749 6.34081   4
 -10   5  -7 60.3258 6.78746   6
 -11   5  -7 24.0554 3.96818   6
   9   4  -7 659.435 50.6200   6
   8   4  -7 400.961 31.8574   6
   7   4  -7 266.521 22.0965   6
   7   4  -7 265.459 21.5872   5
   6   4  -7 45.1327 6.68782   6
   6   4  -7 51.5004 6.37614   5
   5   4  -7 30.5990 7.57173   8
   5   4  -7 30.7146 4.75975   5
   5   4  -7 30.7584 4.94852   6
   4   4  -7 1939.84 150.138   5
   4   4  -7 2030.39 154.309   8
   4   4  -7 1723.80 149.978   6
  -4  -4   7 2276.13 169.759   3
   3   4  -7 6.98168 4.65705   8
   3   4  -7 9.16297 3.64942   5
  -3  -4   7 12.7808 8.17591   3
   2   4  -7 323.430 29.8758   8
  -2  -4   7 358.062 38.3246   3
   1   4  -7 110.945 12.7566   8
  -1  -4   7 113.862 17.6692   3
   0  -4   7 615.255 55.9532   3
   1  -4   7 98.7864 15.1011   3
   2  -4   7 39.4472 6.84192   2
   3  -4   7 1321.52 102.679   2
  -4   4  -7 42.0661 8.85951   7
  -4   4  -7 41.0091 4.60084   6
   4  -4   7 49.9002 6.95827   2
  -5   4  -7 768.133 63.3466   7
  -5   4  -7 667.891 54.9690   6
  -6   4  -7 322.114 34.1614   7
   6  -4   7 315.113 27.8130   2
  -7   4  -7 486.392 38.5806   6
  -7   4  -7 464.589 48.1242   7
   7  -4   7 516.117 41.1438   2
  -8   4  -7 1097.10 102.534   7
   8  -4   7 1340.10 96.0014   2
  -9   4  -7 207.619 17.5679   6
  -9   4  -7 194.832 17.1374   4
 -10   4  -7 22.7642 4.10214   6
 -10   4  -7 21.6531 3.80712   4
 -11   4  -7 45.8267 4.86252   6
  10   3  -7 3.17376 1.84968   6
   9   3  -7 5.13697 3.23126   6
   8   3  -7 17.7037 4.18046   6
   7   3  -7 21.8592 6.69518   8
   7   3  -7 19.7384 4.32424   6
   6   3  -7 36.6934 5.18466   5
   6   3  -7 27.7954 4.83733   6
   6   3  -7 15.0378 6.25423   8
   5   3  -7 1260.13 98.0884   5
   5   3  -7 1168.00 97.9868   6
   5   3  -7 1319.26 102.369   8
  -5  -3   7 1468.77 131.406   3
   4   3  -7 28.1657 4.00779   6
   4   3  -7 32.3327 4.30630   5
  -4  -3   7 32.7517 11.5513   3
   3   3  -7 737.076 60.0184   1
   3   3  -7 716.390 59.7810   8
  -3  -3   7 760.243 78.4621   3
   2   3  -7 38.1133 7.40077   8
  -2  -3   7 46.0914 11.5868   3
   1   3  -7 1618.01 122.933   8
   1   3  -7 1462.74 121.587   1
  -1  -3   7 1653.57 129.013   3
  -1  -3   7 1607.49 121.200   1
   0   3  -7 98.9219 9.23306   1
   0   3  -7 103.544 11.3968   8
   0  -3   7 110.546 14.9545   3
  -1   3  -7 197.125 15.4856   1
   1  -3   7 173.113 20.0854   3
   1  -3   7 175.423 16.1605   1
  -2   3  -7 2292.12 168.348   1
   2  -3   7 2183.79 168.421   2
   2  -3   7 2136.78 170.701   3
   3  -3   7 2643.01 203.958   2
   3  -3   7 2718.02 205.504   1
  -4   3  -7 119.191 15.3094   7
   4  -3   7 119.515 11.5817   2
  -5   3  -7 901.723 75.4992   7
   5  -3   7 859.828 69.0220   2
  -6   3  -7 1100.68 91.0965   7
   6  -3   7 1020.63 82.8728   2
  -7   3  -7 175.485 24.7645   7
  -7   3  -7 184.102 16.2979   6
   7  -3   7 211.924 18.3205   2
  -8   3  -7 236.470 21.0907   4
  -8   3  -7 209.084 27.6700   7
  -9   3  -7 201.711 17.9228   4
  -9   3  -7 227.535 18.4428   6
 -10   3  -7 350.181 27.6984   6
 -10   3  -7 345.502 27.4221   4
 -11   3  -7 10.4259 2.00761   6
  10   2  -7 6.45837 2.15927   6
   9   2  -7 272.299 22.1614   6
   8   2  -7 548.626 43.2532   6
   8   2  -7 552.216 42.7206   5
   7   2  -7 776.256 64.8918   8
   7   2  -7 791.147 59.7007   5
   7   2  -7 751.688 59.8525   6
   6   2  -7 61.3539 6.98054   6
   6   2  -7 59.0088 6.86107   5
   6   2  -7 60.9783 9.98077   8
   5   2  -7 313.874 25.6122   5
   5   2  -7 344.481 29.6939   8
   5   2  -7 308.045 25.4626   6
  -5  -2   7 329.858 39.1510   3
   4   2  -7 1877.42 164.545   6
   4   2  -7 2063.02 164.869   5
   4   2  -7 2370.84 168.895   8
  -4  -2   7 2449.81 180.015   3
   3   2  -7 7607.15 575.704   1
   2   2  -7 1251.23 117.095   1
   2   2  -7 1574.86 116.261   1
   2   2  -7 1599.05 118.065   8
  -2  -2   7 1656.53 124.967   3
   1   2  -7 455.825 34.6782   1
   1   2  -7 417.197 34.6574   1
   1   2  -7 468.526 37.5911   8
  -1  -2   7 484.442 42.2937   3
   0   2  -7 138.601 13.6066   8
  -1   2  -7 256.922 21.8728   8
   1  -2   7 240.274 23.4685   3
   2  -2   7 4838.68 333.127   2
   2  -2   7 3840.46 334.733   1
   2  -2   7 4525.78 333.407   1
   3  -2   7 1807.40 133.218   1
   3  -2   7 1637.44 131.149   2
  -4   2  -7 24.1658 7.17274   7
   4  -2   7 27.9512 4.15282   2
  -5   2  -7 31.6729 8.97862   7
  -5   2  -7 24.1446 3.78971   6
   5  -2   7 30.3103 5.05521   2
  -6   2  -7 426.531 37.1381   6
  -6   2  -7 526.522 46.9910   7
   6  -2   7 453.321 41.0907   2
  -7   2  -7 439.258 35.0298   6
  -7   2  -7 454.884 35.1378   4
  -7   2  -7 422.141 44.9436   7
  -8   2  -7 100.016 9.85524   4
  -8   2  -7 93.8056 10.4479   6
  -9   2  -7 639.689 47.7704   6
  -9   2  -7 579.901 47.5290   4
 -10   2  -7 100.791 9.43553   6
 -11   2  -7 35.6715 3.92694   6
  10   1  -7 103.267 9.38690   6
   9   1  -7 363.786 29.1808   6
   8   1  -7 855.371 64.3954   5
   8   1  -7 829.571 69.3048   8
   8   1  -7 824.489 64.7162   6
   7   1  -7 290.721 27.2941   8
   7   1  -7 283.470 23.0636   6
   7   1  -7 273.954 22.9019   5
   6   1  -7 250.726 25.3001   8
   6   1  -7 251.521 21.7838   5
  -6  -1   7 305.442 36.9673   3
   5   1  -7 68.5330 6.64616   6
   5   1  -7 67.8689 6.89875   5
  -5  -1   7 67.6630 16.0195   3
   4   1  -7 1098.01 90.1530   5
   4   1  -7 1238.28 93.8115   8
   4   1  -7 1103.93 97.9944   1
  -4  -1   7 1304.38 103.455   3
   3   1  -7 3132.05 246.871   8
   3   1  -7 3122.17 245.739   1
  -3  -1   7 3448.07 255.171   3
   2   1  -7 712.753 56.3698   8
   2   1  -7 658.906 53.8044   1
  -2  -1   7 744.889 62.1477   3
   1   1  -7 974.100 78.2479   8
  -1  -1   7 1023.64 82.4540   3
   0   1  -7 1076.29 85.6625   8
   0  -1   7 1126.47 88.3572   3
  -1   1  -7 431.676 34.2651   8
   1  -1   7 439.368 35.0406   3
   1  -1   7 380.115 32.8889   2
   2  -1   7 164.256 13.7586   1
   2  -1   7 143.834 13.3713   1
   2  -1   7 157.998 13.0556   2
   3  -1   7 332.589 26.3743   2
   3  -1   7 332.747 28.6288   1
  -4   1  -7 279.038 28.4981   7
  -4   1  -7 277.724 22.3275   4
  -4   1  -7 270.681 21.8680   6
  -5   1  -7 3.67148 2.44762   4
  -5   1  -7 2.77222 1.98151   6
  -5   1  -7 2.33760 4.51436   7
   5  -1   7 3.09433 1.77641   2
  -6   1  -7 455.916 37.5218   4
  -6   1  -7 465.249 46.7108   7
  -6   1  -7 496.881 37.4168   6
  -7   1  -7 489.178 38.6395   4
  -7   1  -7 511.606 38.8263   6
  -7   1  -7 460.121 48.5447   7
  -8   1  -7 37.5295 6.23712   6
  -8   1  -7 30.2693 5.43295   4
  -9   1  -7 4.93370 2.51696   4
  -9   1  -7 5.37292 3.38805   6
 -10   1  -7 27.7571 4.65415   6
  11   0  -7 64.7876 5.64331   6
  10   0  -7 27.9794 4.96233   6
   9   0  -7 1482.01 113.032   6
   8   0  -7 701.018 65.7926   5
   8   0  -7 973.332 68.1155   6
   8   0  -7 905.381 70.9927   8
   7   0  -7 69.7368 10.8672   8
   7   0  -7 62.4202 7.29184   6
   7   0  -7 62.6025 7.22648   5
   6   0  -7 716.363 57.4312   5
   6   0  -7 708.517 57.2183   6
   6   0  -7 746.378 61.8539   8
  -6   0   7 834.666 75.5905   3
   5   0  -7 306.921 25.3583   6
   5   0  -7 338.654 27.4825   9
   5   0  -7 308.946 25.6983   5
   5   0  -7 311.805 29.2538   8
  -5   0   7 365.247 39.1280   3
   4   0  -7 25.1335 6.77732   1
   4   0  -7 20.6321 5.70979   8
   3   0  -7 11.5314 4.08546   8
   3   0  -7 19.1627 2.84772   1
   2   0  -7 2838.03 217.294   1
   2   0  -7 2756.08 217.028   1
   2   0  -7 3050.86 220.049   8
   1   0  -7 1717.18 132.210   8
   0   0  -7 23.1343 4.80218   8
  -1   0  -7 2.68233 1.99385   8
   1   0   7 3.92971 1.30303   2
   1   0   7 6.88827 2.56992   3
   1   0   7 4.27594 2.25446   3
   2   0   7 304.894 26.9507   1
   2   0   7 299.113 26.0656   1
   3   0   7 85.3078 7.78643   2
   3   0   7 102.505 10.6958   1
  -4   0  -7 15.8452 7.05693   7
  -4   0  -7 16.2700 3.04668   6
  -5   0  -7 104.022 16.7863   7
  -5   0  -7 107.110 9.58888   6
  -5   0  -7 97.7976 9.63505   4
  -6   0  -7 279.503 32.6432   7
  -6   0  -7 278.630 23.4158   4
  -6   0  -7 299.206 23.5753   6
  -7   0  -7 237.740 19.4365   6
  -7   0  -7 214.984 18.9292   4
  -8   0  -7 634.287 52.7942   4
  -8   0  -7 735.753 53.5733   6
  -9   0  -7 296.927 24.2599   6
 -10   0  -7 142.200 11.9786   6
  11  -1  -7 275.864 21.4588   6
  10  -1  -7 108.064 11.5686   6
   9  -1  -7 3.39027 3.00732   5
   9  -1  -7 3.84216 3.24547   6
   8  -1  -7 134.250 11.9651   5
   8  -1  -7 88.7468 14.3058   8
   8  -1  -7 124.237 11.5112   6
   7  -1  -7 9.33441 3.20670   6
   7  -1  -7 5.78540 4.77419   8
   7  -1  -7 16.0506 3.65365   5
   6  -1  -7 104.599 9.67290   6
   6  -1  -7 103.794 11.7003   9
   6  -1  -7 104.119 13.7970   8
   6  -1  -7 110.811 10.1121   5
  -6   1   7 118.556 21.7771   3
   5  -1  -7 580.483 47.0190   5
   5  -1  -7 571.957 46.6095   6
   5  -1  -7 697.412 51.8995   8
   4  -1  -7 27.3861 3.91869   5
   4  -1  -7 22.9113 5.08753   1
   4  -1  -7 39.8953 7.55515   8
   3  -1  -7 26.3844 6.00237   8
   3  -1  -7 19.3030 3.38615   1
   2  -1  -7 565.960 43.6796   1
   2  -1  -7 609.540 46.5471   8
   2  -1  -7 530.993 44.1477   1
   1  -1  -7 2916.25 222.495   8
   0  -1  -7 1479.55 112.682   8
   0   1   7 1440.35 116.020   3
  -1  -1  -7 1950.73 139.435   8
   1   1   7 1763.77 139.145   1
   1   1   7 1962.69 138.547   1
   1   1   7 1611.21 141.035   3
   2   1   7 2665.85 207.525   1
  -3  -1  -7 814.213 61.5737   7
   3   1   7 545.063 59.9923   1
  -4  -1  -7 1421.03 111.014   7
  -4  -1  -7 1296.72 102.007   4
  -4  -1  -7 1300.00 101.869   6
  -5  -1  -7 1375.10 121.092   7
  -5  -1  -7 1508.81 111.603   6
  -5  -1  -7 1496.63 111.570   4
  -6  -1  -7 21.8824 4.11668   4
  -6  -1  -7 29.3526 5.32346   6
  -6  -1  -7 21.9807 10.6440   7
  -7  -1  -7 159.614 14.6663   6
  -8  -1  -7 165.537 15.0730   6
  -9  -1  -7 147.867 13.8375   6
 -10  -1  -7 116.032 10.0655   6
  11  -2  -7 88.5804 8.05683   6
   9  -2  -7 116.740 11.0969   5
   9  -2  -7 122.568 11.4470   6
   8  -2  -7 1489.36 105.262   6
   8  -2  -7 1423.05 105.475   5
   8  -2  -7 1181.64 109.873   8
   7  -2  -7 1051.60 81.7487   6
   7  -2  -7 1056.04 82.0120   5
   7  -2  -7 1100.83 87.7538   8
   6  -2  -7 349.776 28.8180   6
   6  -2  -7 371.582 29.4690   5
   6  -2  -7 384.578 34.4786   8
   5  -2  -7 36.0999 10.1326   8
   5  -2  -7 32.2721 4.67723   5
   5  -2  -7 36.0580 5.39718   9
   5  -2  -7 29.1471 3.84064   6
   4  -2  -7 483.502 45.6228   8
   4  -2  -7 615.883 50.4943   1
   3  -2  -7 2923.76 237.975   1
   3  -2  -7 3336.05 240.055   8
   2  -2  -7 451.499 36.6909   8
   2  -2  -7 409.639 35.0099   1
   1  -2  -7 480.995 37.5784   8
   1  -2  -7 444.047 35.7539   1
  -1   2   7 422.986 34.8754   1
   0  -2  -7 38.9587 4.65444   1
   0  -2  -7 34.0920 5.22988   8
   0   2   7 31.8605 7.50018   3
   0   2   7 38.0623 4.62885   1
  -1  -2  -7 216.541 21.1003   1
  -1  -2  -7 183.576 16.8671   8
   1   2   7 209.261 18.5155   1
   1   2   7 189.943 20.7962   3
   2   2   7 771.491 63.3474   1
  -3  -2  -7 96.1383 9.50607   6
  -3  -2  -7 87.5397 14.2038   7
  -4  -2  -7 489.603 37.0892   6
  -4  -2  -7 475.573 37.0281   4
  -4  -2  -7 499.001 46.2718   7
  -4  -2  -7 416.675 38.5207   9
  -5  -2  -7 659.549 64.9044   7
  -5  -2  -7 771.157 55.7802   6
  -5  -2  -7 706.882 55.4434   4
  -6  -2  -7 994.997 81.8661   4
  -6  -2  -7 1143.79 82.5430   6
  -7  -2  -7 3.06119 2.27213   4
  -7  -2  -7 4.69334 3.55856   6
  -8  -2  -7 35.9943 6.03753   6
  -9  -2  -7 -1.6223 2.19743   6
  11  -3  -7 336.229 26.2143   6
  10  -3  -7 55.6600 7.32710   6
  10  -3  -7 54.2351 6.52516   5
   9  -3  -7 28.5778 5.00391   6
   9  -3  -7 32.3248 5.77434   5
   8  -3  -7 162.779 20.8967   8
   8  -3  -7 214.442 17.3200   6
   7  -3  -7 756.707 58.1139   5
   7  -3  -7 699.068 63.6769   8
   7  -3  -7 764.380 57.7414   6
   6  -3  -7 92.9730 13.9860   8
   6  -3  -7 102.686 9.96830   5
   5  -3  -7 62.8150 6.47608   6
   5  -3  -7 67.8458 11.3408   8
   5  -3  -7 69.9944 7.84177   9
   4  -3  -7 13.9565 3.31586   4
   4  -3  -7 14.1183 6.20514   8
   4  -3  -7 13.1433 2.50786   6
   3  -3  -7 156.615 16.6816   8
   3  -3  -7 133.930 14.5049   1
  -3   3   7 143.027 14.3095   1
   2  -3  -7 2571.90 191.662   8
   2  -3  -7 2512.22 190.719   1
  -2   3   7 2356.90 189.420   1
   1  -3  -7 3192.66 244.261   1
   1  -3  -7 3370.15 244.638   8
  -1   3   7 3020.03 243.216   1
   0  -3  -7 8.86129 2.98763   8
   0  -3  -7 7.20878 3.29397   1
   0   3   7 3.89106 2.72576   1
  -1  -3  -7 542.269 45.1606   1
  -1  -3  -7 499.701 41.5937   8
   1   3   7 570.292 50.2774   3
   1   3   7 504.152 48.9887   1
  -2  -3  -7 131.089 11.6788   6
  -2  -3  -7 147.272 12.1646   4
  -2  -3  -7 126.850 13.9525   9
  -2  -3  -7 140.746 17.9876   7
  -3  -3  -7 12.7411 3.02233   6
  -3  -3  -7 15.5608 3.32893   4
  -3  -3  -7 12.4501 6.57903   7
  -3  -3  -7 15.6772 4.41262   9
  -4  -3  -7 278.234 32.6227   7
  -4  -3  -7 296.117 24.0361   4
  -4  -3  -7 309.580 26.5981   9
  -5  -3  -7 57.9999 7.31436   6
  -5  -3  -7 47.4292 6.26663   4
  -6  -3  -7 44.0796 6.93982   6
  -7  -3  -7 217.354 18.7015   6
  -8  -3  -7 129.130 12.6676   6
  -9  -3  -7 40.7272 4.47482   6
  11  -4  -7 32.3989 3.68337   6
  10  -4  -7 12.7890 3.44126   6
  10  -4  -7 14.0243 3.25641   5
   9  -4  -7 183.981 16.2243   6
   9  -4  -7 187.146 16.3506   5
   8  -4  -7 310.322 23.8472   5
   8  -4  -7 317.814 30.5545   8
   8  -4  -7 236.711 23.6141   6
   7  -4  -7 0.77545 2.73996   6
   7  -4  -7 2.73470 3.39061   5
   7  -4  -7 2.97231 5.94406   8
   6  -4  -7 557.836 43.7471   6
   6  -4  -7 563.041 50.9220   8
   5  -4  -7 369.653 35.9199   8
   5  -4  -7 364.901 31.3461   9
   5  -4  -7 379.362 29.4723   6
   4  -4  -7 687.263 53.0825   6
   4  -4  -7 649.931 53.8738   4
   4  -4  -7 761.779 63.3276   8
   3  -4  -7 2028.03 148.984   6
   3  -4  -7 1872.46 151.187   9
   3  -4  -7 1998.43 155.024   8
   2  -4  -7 78.2202 8.28322   4
   2  -4  -7 87.0271 10.1757   9
   2  -4  -7 94.0610 12.3557   8
   1  -4  -7 818.221 66.9218   8
   1  -4  -7 823.902 71.1705   1
   1  -4  -7 766.663 63.4289   4
   1  -4  -7 886.023 66.2137   9
   0  -4  -7 155.549 13.9365   4
   0  -4  -7 169.816 15.8917   8
   0  -4  -7 159.940 16.8866   9
  -1  -4  -7 281.467 29.6278   7
  -1  -4  -7 287.241 23.2723   4
  -2  -4  -7 148.942 11.8867   6
  -2  -4  -7 134.198 12.0309   4
  -2  -4  -7 110.530 17.3448   7
  -3  -4  -7 952.093 69.7480   6
  -3  -4  -7 877.003 69.6698   4
  -3  -4  -7 876.733 72.8744   9
  -4  -4  -7 23.1569 4.41434   4
  -4  -4  -7 29.1816 4.88770   6
  -4  -4  -7 20.2255 5.33140   9
  -5  -4  -7 21.9790 5.20118   9
  -5  -4  -7 40.2513 5.11217   4
  -5  -4  -7 36.7239 5.87342   6
  -6  -4  -7 352.307 28.8492   6
  -7  -4  -7 687.195 53.3928   6
  -8  -4  -7 422.683 32.9384   6
  -9  -4  -7 191.231 14.8550   6
  11  -5  -7 225.850 17.4794   6
  10  -5  -7 899.421 69.2095   5
  10  -5  -7 909.484 69.3884   6
   9  -5  -7 238.906 20.3035   6
   9  -5  -7 243.836 20.6401   5
   8  -5  -7 15.6202 8.11209   8
   8  -5  -7 22.7161 5.44942   5
   8  -5  -7 14.6157 4.21233   6
   7  -5  -7 18.3478 4.21418   6
   7  -5  -7 20.6645 5.21403   5
   7  -5  -7 10.0875 7.42874   8
   6  -5  -7 31.3527 9.69790   8
   6  -5  -7 30.4307 5.08713   6
   5  -5  -7 287.779 25.9929   9
   5  -5  -7 304.401 31.7554   8
   4  -5  -7 563.808 50.3154   8
   4  -5  -7 551.353 45.3798   9
   4  -5  -7 552.227 42.8885   6
   4  -5  -7 532.312 43.5531   4
   3  -5  -7 283.761 22.7098   4
   3  -5  -7 280.675 24.7600   9
   3  -5  -7 270.612 22.0177   6
   3  -5  -7 232.483 27.1262   8
   2  -5  -7 1105.43 81.6452   4
   2  -5  -7 909.055 85.6916   8
   2  -5  -7 1109.31 81.2860   6
   2  -5  -7 1088.70 84.4428   9
   1  -5  -7 465.384 43.9698   8
   1  -5  -7 538.862 40.6735   6
   1  -5  -7 506.927 40.9560   4
   1  -5  -7 559.866 44.3674   9
   0  -5  -7 695.152 53.7158   6
   0  -5  -7 678.050 54.1248   4
   0  -5  -7 714.516 56.1488   8
  -1  -5  -7 862.709 63.6570   6
  -1  -5  -7 788.255 63.9783   4
  -2  -5  -7 1012.91 78.1204   4
  -3  -5  -7 693.211 57.3003   4
  -3  -5  -7 781.998 57.4894   6
  -4  -5  -7 232.653 25.0387   9
  -4  -5  -7 328.572 23.7344   6
  -4  -5  -7 271.345 22.8717   4
  -5  -5  -7 27.1679 4.58404   4
  -5  -5  -7 30.0469 5.87344   9
  -5  -5  -7 32.1201 5.48877   6
  -6  -5  -7 11.3426 3.72840   6
  -7  -5  -7 34.5163 5.29693   6
  -8  -5  -7 210.097 16.6961   6
  10  -6  -7 269.009 21.2970   6
  10  -6  -7 260.516 21.2557   5
   9  -6  -7 975.956 81.7113   5
   9  -6  -7 1128.89 81.0881   6
   8  -6  -7 1022.54 79.0380   5
   8  -6  -7 1012.47 87.0049   8
   8  -6  -7 1015.09 78.4901   6
   7  -6  -7 254.515 23.5771   6
   7  -6  -7 264.266 29.6626   8
   6  -6  -7 19.2537 5.67865   9
   6  -6  -7 44.9947 13.4655   8
   6  -6  -7 37.6817 6.30533   6
   5  -6  -7 324.116 33.5394   8
   5  -6  -7 331.358 26.0852   6
   5  -6  -7 293.083 27.9511   9
   4  -6  -7 66.8615 14.7451   8
   4  -6  -7 96.3045 12.5508   9
   4  -6  -7 82.5992 9.32641   4
   4  -6  -7 82.7932 8.75501   6
   3  -6  -7 379.269 29.2676   6
   3  -6  -7 372.923 32.3994   9
   3  -6  -7 338.386 29.8907   4
   3  -6  -7 350.968 34.9446   8
   2  -6  -7 303.190 28.5026   9
   2  -6  -7 309.601 25.1443   6
   2  -6  -7 311.412 25.4802   4
   1  -6  -7 147.615 16.2650   8
   1  -6  -7 160.633 17.5866   9
   1  -6  -7 152.694 13.5571   6
   1  -6  -7 152.468 13.9623   4
   0  -6  -7 66.9544 8.10754   4
   0  -6  -7 70.7529 7.49577   6
  -1  -6  -7 480.634 38.6666   6
  -1  -6  -7 502.291 39.1131   4
  -2  -6  -7 133.592 12.3284   4
  -2  -6  -7 127.723 12.0533   6
  -3  -6  -7 106.148 13.5829   9
  -3  -6  -7 100.096 10.4047   4
  -3  -6  -7 117.996 11.1272   6
  -4  -6  -7 30.9834 4.81425   4
  -4  -6  -7 33.5746 7.12162   9
  -4  -6  -7 31.9298 5.43278   6
  -5  -6  -7 4.32150 3.01108   6
  -5  -6  -7 1.61312 3.59933   9
  -6  -6  -7 17.4503 5.29190   6
  -7  -6  -7 23.3221 3.43693   6
  10  -7  -7 15.4333 2.64272   6
  10  -7  -7 11.2216 3.89223   5
   9  -7  -7 51.7260 8.08546   5
   9  -7  -7 29.8401 6.44608   6
   8  -7  -7 465.571 38.5320   5
   8  -7  -7 487.933 38.0125   6
   7  -7  -7 122.852 12.2220   6
   7  -7  -7 120.316 17.7209   8
   6  -7  -7 59.2024 13.9106   8
   6  -7  -7 77.6253 9.06453   6
   5  -7  -7 47.3865 7.23081   6
   5  -7  -7 44.5302 13.6326   8
   5  -7  -7 44.1412 8.01063   9
   4  -7  -7 91.4239 11.7101   9
   4  -7  -7 60.8576 13.3381   8
   4  -7  -7 64.4944 8.32886   6
   3  -7  -7 1099.44 90.5727   9
   3  -7  -7 1188.47 87.7089   4
   3  -7  -7 1090.94 93.4114   8
   3  -7  -7 1147.15 87.3782   6
   2  -7  -7 899.645 66.7601   4
   2  -7  -7 815.212 69.8183   9
   2  -7  -7 925.429 66.5517   6
   2  -7  -7 763.193 70.5589   8
   1  -7  -7 223.799 18.7132   4
   1  -7  -7 216.498 18.3080   6
   1  -7  -7 240.297 22.7816   9
   1  -7  -7 176.454 20.0662   8
   0  -7  -7 17.6514 4.03414   6
   0  -7  -7 20.5877 4.71659   4
  -1  -7  -7 62.1119 7.84770   4
  -1  -7  -7 63.0204 7.70096   6
  -2  -7  -7 274.410 22.1757   4
  -2  -7  -7 259.581 22.3213   6
  -3  -7  -7 348.568 28.9905   4
  -3  -7  -7 388.045 32.6227   9
  -3  -7  -7 364.508 29.5902   6
  -4  -7  -7 565.039 45.9093   9
  -4  -7  -7 556.872 44.0118   6
  -5  -7  -7 360.556 29.4137   9
  -5  -7  -7 363.247 30.1477   6
  -6  -7  -7 19.6008 3.52276   6
  10  -8  -7 24.0648 2.59609   6
  10  -8  -7 25.2271 3.46072   5
   9  -8  -7 41.8757 5.38067   6
   9  -8  -7 48.9837 6.69432   5
   8  -8  -7 125.917 11.7360   6
   8  -8  -7 128.798 12.6778   5
   7  -8  -7 17.7515 4.32539   6
   6  -8  -7 122.064 17.3234   9
   6  -8  -7 193.843 21.9501   8
   6  -8  -7 210.409 16.0832   6
   5  -8  -7 28.3499 7.72147   9
   5  -8  -7 29.8117 8.02264   8
   4  -8  -7 655.239 48.3160   6
   4  -8  -7 568.068 50.6250   9
   4  -8  -7 598.930 54.4811   8
   3  -8  -7 527.283 37.1838   6
   3  -8  -7 453.671 48.1241   8
   3  -8  -7 391.178 39.3210   9
   2  -8  -7 334.776 38.4236   8
   2  -8  -7 467.274 35.3970   4
   2  -8  -7 447.308 38.6306   9
   2  -8  -7 467.141 35.0942   6
   1  -8  -7 25.0937 5.24714   4
   1  -8  -7 25.1695 4.90580   6
   1  -8  -7 14.7224 6.84197   9
   0  -8  -7 35.3073 6.19357   6
   0  -8  -7 29.9307 5.51389   4
   0  -8  -7 22.7740 7.26091   9
  -1  -8  -7 32.9045 5.93124   4
  -1  -8  -7 36.1797 6.52280   6
  -1  -8  -7 15.8278 7.01895   9
  -2  -8  -7 125.008 12.1957   4
  -2  -8  -7 148.717 16.1238   9
  -2  -8  -7 147.769 13.0050   6
  -3  -8  -7 630.632 51.2919   6
  -3  -8  -7 693.539 53.8152   9
  -4  -8  -7 467.244 32.6865   9
  -4  -8  -7 321.230 31.6165   6
  -5  -8  -7 56.7310 5.91890   6
  -6  -8  -7 44.2420 3.90847   6
   9  -9  -7 55.8487 5.83705   6
   9  -9  -7 63.5819 6.36218   5
   8  -9  -7 111.223 10.9517   5
   8  -9  -7 113.893 10.2970   6
   7  -9  -7 396.501 31.6004   6
   6  -9  -7 227.059 19.3215   6
   5  -9  -7 54.1962 7.64176   6
   5  -9  -7 53.0297 11.6986   8
   5  -9  -7 49.2760 8.51558   9
   4  -9  -7 200.112 17.3988   6
   4  -9  -7 195.909 19.8323   9
   3  -9  -7 1462.89 110.308   6
   3  -9  -7 1447.34 113.196   9
   3  -9  -7 1400.73 123.996   8
   2  -9  -7 1772.06 132.895   9
   2  -9  -7 1628.34 129.384   6
   1  -9  -7 1830.37 142.850   6
   1  -9  -7 1927.53 146.361   9
   0  -9  -7 79.2381 12.0838   9
   0  -9  -7 68.3462 8.12986   6
  -1  -9  -7 261.719 22.0592   6
  -1  -9  -7 274.856 25.3158   9
  -2  -9  -7 24.5590 4.38737   6
  -2  -9  -7 23.0370 6.39623   9
  -3  -9  -7 717.497 51.9776   6
  -3  -9  -7 608.599 52.5022   9
  -4  -9  -7 129.634 10.2550   6
  -4  -9  -7 108.430 11.4132   9
  -5  -9  -7 102.603 8.06745   6
   9 -10  -7 256.345 20.0090   5
   8 -10  -7 489.876 37.3732   5
   8 -10  -7 473.391 36.8526   6
   7 -10  -7 143.793 12.5995   5
   7 -10  -7 136.940 11.9498   6
   6 -10  -7 23.2024 6.69184   6
   5 -10  -7 76.6311 9.62922   9
   5 -10  -7 82.8275 8.40431   6
   4 -10  -7 22.6087 6.00324   9
   4 -10  -7 18.1322 4.00071   6
   3 -10  -7 19.7459 4.08155   6
   3 -10  -7 24.4422 6.61101   9
   2 -10  -7 91.4687 12.3929   9
   2 -10  -7 84.3366 9.11753   6
   1 -10  -7 264.783 22.1142   6
   1 -10  -7 274.550 25.2410   9
   0 -10  -7 13.2002 3.61059   6
   0 -10  -7 12.4654 5.91314   9
  -1 -10  -7 349.244 26.7426   6
  -1 -10  -7 276.656 28.4728   9
  -2 -10  -7 7.13081 4.21543   9
  -2 -10  -7 8.57448 2.72150   6
  -3 -10  -7 103.629 10.3150   9
  -3 -10  -7 83.9929 7.75038   6
   8 -11  -7 156.885 12.5449   5
   7 -11  -7 338.256 27.2063   6
   7 -11  -7 369.082 27.6157   5
   6 -11  -7 0.96946 1.83550   6
   6 -11  -7 4.55430 2.79329   5
   5 -11  -7 310.397 22.5917   6
   5 -11  -7 253.939 23.6878   9
   4 -11  -7 288.837 24.7815   9
   4 -11  -7 299.136 23.4578   6
   3 -11  -7 4.00073 2.88477   6
   3 -11  -7 10.3594 4.47413   9
   3 -11  -7 4.20901 1.86270   5
   2 -11  -7 5.54550 2.73686   6
   2 -11  -7 3.97835 4.68826   9
   1 -11  -7 580.417 45.9580   6
   1 -11  -7 614.880 48.3101   9
   0 -11  -7 869.059 64.3859   9
   0 -11  -7 766.601 62.2309   6
  -1 -11  -7 241.384 20.1041   6
  -1 -11  -7 276.183 22.0256   9
  -2 -11  -7 97.2731 7.97732   6
  -2 -11  -7 104.822 9.29389   9
   6 -12  -7 99.5070 8.19966   5
   5 -12  -7 622.829 50.0912   6
   5 -12  -7 701.424 50.4821   5
   4 -12  -7 400.792 31.0511   6
   3 -12  -7 100.342 8.72466   6
   3 -12  -7 109.310 10.0406   9
   2 -12  -7 36.8072 7.24428   9
   2 -12  -7 35.1864 3.93100   6
   1 -12  -7 185.701 15.4800   6
   1 -12  -7 220.814 18.3136   9
   0 -12  -7 105.555 9.74923   9
  -2  14  -8 93.2026 7.48236   6
  -3  14  -8 10.8940 1.76149   6
  -4  14  -8 258.407 19.8815   6
   2  13  -8 12.5331 3.75255   7
   1  13  -8 78.0904 5.94854   6
   1  13  -8 59.2232 8.74767   7
   0  13  -8 89.9666 6.78858   6
   0  13  -8 54.4213 9.10586   7
  -1  13  -8 40.8298 4.56934   6
  -1  13  -8 29.3621 6.92324   7
  -2  13  -8 24.4705 4.15563   6
  -3  13  -8 46.9943 6.67873   7
  -4  13  -8 127.859 11.1486   6
  -5  13  -8 24.3529 4.03670   6
  -7  13  -8 1.64667 1.32787   6
   3  12  -8 95.5168 6.39347   6
   3  12  -8 51.6181 10.0148   7
   2  12  -8 46.7980 4.78814   6
   2  12  -8 43.7040 8.78896   7
   1  12  -8 0.86343 5.04480   7
   1  12  -8 3.62970 2.35862   6
   0  12  -8 23.8391 4.73848   6
   0  12  -8 31.0396 9.02335   7
  -1  12  -8 380.614 30.3359   6
  -1  12  -8 377.868 38.9372   7
  -2  12  -8 663.512 46.3142   6
  -2  12  -8 502.885 57.0068   7
  -3  12  -8 285.668 29.0306   7
  -3  12  -8 304.485 24.3624   6
  -4  12  -8 14.8058 5.49484   7
  -4  12  -8 41.4969 6.45929   6
  -5  12  -8 134.896 13.6251   6
  -6  12  -8 604.941 46.9856   6
  -8  12  -8 22.5365 2.98722   4
  -8  12  -8 20.4424 2.75693   6
   4  11  -8 201.971 20.0412   7
   4  11  -8 204.607 16.3057   6
   3  11  -8 29.2761 4.06998   6
   3  11  -8 17.4140 6.97204   7
   2  11  -8 142.001 22.9224   7
   1  11  -8 215.971 16.8922   6
   1  11  -8 174.782 23.7005   7
   0  11  -8 582.454 54.6484   7
   0  11  -8 584.600 45.7251   6
  -1  11  -8 135.291 12.7743   6
  -1  11  -8 136.258 20.6658   7
   1 -11   8 134.286 19.9065   2
  -2  11  -8 74.0997 8.77126   6
  -2  11  -8 66.7998 14.3888   7
   2 -11   8 68.9912 9.59824   2
  -3  11  -8 86.4452 15.2720   7
  -3  11  -8 82.8095 9.67450   6
   3 -11   8 73.2849 10.8147   2
  -4  11  -8 393.389 39.4980   7
  -4  11  -8 424.678 33.4192   6
  -5  11  -8 329.714 32.8743   7
  -5  11  -8 392.036 29.7902   6
  -6  11  -8 486.950 38.7667   6
  -7  11  -8 507.531 40.0119   6
  -8  11  -8 99.9872 9.31929   6
  -9  11  -8 18.9343 2.35400   6
  -9  11  -8 17.6955 2.79844   4
   5  10  -8 268.518 19.8971   6
   5  10  -8 240.105 24.0408   7
   4  10  -8 488.399 37.7961   6
   3  10  -8 144.368 12.6885   6
   2  10  -8 157.711 13.9758   6
   1  10  -8 338.012 27.3448   6
  -1 -10   8 327.628 37.0645   2
   0  10  -8 898.727 67.5396   6
   0 -10   8 834.495 70.9296   2
  -1  10  -8 618.619 69.6111   7
  -1  10  -8 755.810 53.5336   6
   1 -10   8 608.291 55.4201   2
  -2  10  -8 81.3100 9.75791   6
  -2  10  -8 80.0329 19.5777   7
   2 -10   8 79.5512 11.6792   2
  -3  10  -8 149.551 29.4183   7
   3 -10   8 183.295 18.4599   2
  -4  10  -8 573.072 45.7644   6
  -4  10  -8 567.148 54.0957   7
   4 -10   8 583.863 49.1671   2
  -5  10  -8 141.982 13.8660   6
  -5  10  -8 141.472 19.0023   7
   5 -10   8 148.629 16.6592   2
  -6  10  -8 231.337 20.1987   6
  -7  10  -8 53.6457 7.46298   6
  -8  10  -8 243.230 20.2606   6
  -9  10  -8 1.25958 2.01865   6
  -9  10  -8 1.72354 2.60506   4
 -10  10  -8 13.5091 2.69909   4
   6   9  -8 71.9211 5.89620   6
   6   9  -8 57.4062 9.23877   7
   5   9  -8 68.1795 6.97417   6
   4   9  -8 145.436 12.7737   6
   3   9  -8 267.971 20.9716   6
  -3  -9   8 221.010 23.5252   2
   2   9  -8 433.747 35.0682   6
  -2  -9   8 435.768 38.5892   2
   1   9  -8 70.1084 8.40178   6
  -1  -9   8 72.7310 11.0604   2
   0   9  -8 9.66620 3.93763   6
  -1   9  -8 5.29640 8.11734   7
  -1   9  -8 1.75566 3.21863   6
   1  -9   8 5.86711 4.90395   2
  -2   9  -8 97.2555 18.6191   7
  -2   9  -8 86.9376 10.0696   6
   2  -9   8 95.4673 12.8853   2
  -3   9  -8 240.056 20.8330   6
  -3   9  -8 242.534 30.3504   7
   3  -9   8 243.988 24.2832   2
  -4   9  -8 200.387 26.5422   7
  -4   9  -8 211.170 18.4676   6
   4  -9   8 214.589 22.1356   2
  -5   9  -8 258.919 32.4867   7
  -5   9  -8 307.381 24.5978   6
   5  -9   8 311.425 28.5928   2
  -6   9  -8 72.7631 8.68110   6
  -6   9  -8 60.9367 12.0424   7
   6  -9   8 69.8736 11.8667   2
  -7   9  -8 38.8686 6.83509   6
  -8   9  -8 93.9794 9.84452   6
  -9   9  -8 303.006 24.4432   6
 -10   9  -8 421.949 32.4531   6
   7   8  -8 137.965 11.1579   6
   6   8  -8 136.357 11.5826   6
   5   8  -8 364.943 28.9522   6
   4   8  -8 30.6341 5.55344   6
   4   8  -8 30.7172 5.49127   5
   3   8  -8 145.955 12.9018   6
   3   8  -8 132.916 13.1583   5
   2   8  -8 1356.96 98.3211   6
   2   8  -8 1208.11 98.4700   5
   1   8  -8 132.166 13.4230   5
   1   8  -8 154.630 13.2766   6
  -1  -8   8 133.498 16.1658   2
   0   8  -8 76.3780 8.34936   6
   0   8  -8 69.6512 8.50687   5
   0  -8   8 66.6376 10.8837   2
  -1   8  -8 400.272 31.3132   6
  -1   8  -8 363.876 31.3867   5
  -1   8  -8 407.873 42.6488   7
   1  -8   8 376.638 46.7943   3
   1  -8   8 382.775 34.7451   2
  -2   8  -8 2404.57 192.458   6
  -2   8  -8 2563.89 204.212   7
   2  -8   8 2565.98 212.919   3
   2  -8   8 2625.22 196.654   2
  -3   8  -8 247.221 29.7214   7
  -3   8  -8 225.322 20.2115   6
   3  -8   8 266.737 24.8064   2
  -4   8  -8 89.4004 16.1459   7
  -4   8  -8 78.1809 8.72402   6
   4  -8   8 84.7108 12.6727   2
  -5   8  -8 753.603 56.7546   6
  -5   8  -8 712.125 65.9322   7
   5  -8   8 701.994 64.1320   2
  -6   8  -8 888.599 59.9670   6
  -6   8  -8 614.740 67.7791   7
   6  -8   8 789.568 64.2017   2
  -7   8  -8 83.7603 15.6571   7
   7  -8   8 74.6084 15.0237   2
  -8   8  -8 60.1766 7.75726   6
  -9   8  -8 16.0496 3.61810   6
 -10   8  -8 48.8403 5.82438   4
 -10   8  -8 48.5718 5.41799   6
   7   7  -8 682.764 64.2929   7
   7   7  -8 869.349 59.5336   6
   6   7  -8 245.697 20.1011   6
   5   7  -8 473.154 36.3077   6
   5   7  -8 444.627 36.2929   5
   4   7  -8 32.5198 5.99204   5
   4   7  -8 33.5518 5.91761   6
   3   7  -8 61.7365 7.15403   6
   3   7  -8 55.0099 7.61950   5
   2   7  -8 437.095 36.1618   5
   2   7  -8 467.944 35.9174   6
   1   7  -8 210.653 17.4177   6
  -1  -7   8 189.296 29.4735   3
   0   7  -8 69.4770 8.16036   5
   0   7  -8 70.5782 7.50664   6
   0  -7   8 69.7322 19.7251   3
   0  -7   8 70.4111 10.5642   2
  -1   7  -8 408.119 35.5250   5
  -1   7  -8 516.223 46.3544   7
  -1   7  -8 429.859 35.2209   6
   1  -7   8 457.710 39.0707   2
   1  -7   8 434.108 49.6134   3
  -2   7  -8 456.958 39.6065   5
  -2   7  -8 534.398 49.0347   7
  -2   7  -8 493.491 39.2071   6
   2  -7   8 516.626 43.3906   2
   2  -7   8 515.731 54.5004   3
  -3   7  -8 48.3396 11.8287   7
  -3   7  -8 36.6090 5.32027   6
   3  -7   8 72.6926 10.3470   2
  -4   7  -8 22.3367 4.05903   6
   4  -7   8 18.8821 6.78079   2
  -5   7  -8 279.076 23.0437   6
  -5   7  -8 277.263 31.3060   7
   5  -7   8 290.083 27.2546   2
  -6   7  -8 413.966 32.4902   6
  -6   7  -8 394.593 41.1720   7
   6  -7   8 406.078 37.9784   2
  -7   7  -8 148.220 21.0916   7
   7  -7   8 181.686 17.9227   2
  -8   7  -8 85.2095 9.53346   6
 -10   7  -8 13.3273 2.97779   6
 -10   7  -8 11.7484 3.01293   4
   8   6  -8 305.684 23.7598   6
   7   6  -8 37.2837 5.18983   6
   6   6  -8 271.052 22.5734   5
   6   6  -8 283.125 22.6995   6
   5   6  -8 268.982 20.8016   6
   5   6  -8 223.232 21.4569   5
   4   6  -8 827.428 64.4570   6
   4   6  -8 841.868 64.6311   5
   3   6  -8 371.714 30.3556   5
   3   6  -8 383.353 30.1895   6
   2   6  -8 17.1639 3.98860   5
   2   6  -8 18.4907 3.67331   6
  -2  -6   8 20.2950 10.5552   3
   1   6  -8 72.2769 7.23207   6
   1   6  -8 68.3369 7.65983   5
  -1  -6   8 73.3419 16.7156   3
   0   6  -8 893.971 65.3314   5
   0   6  -8 854.862 64.9285   6
   0  -6   8 768.519 77.9376   3
  -1   6  -8 153.334 13.6661   6
  -1   6  -8 134.236 13.1670   5
  -1   6  -8 167.034 20.3885   7
   1  -6   8 151.739 16.2521   2
  -2   6  -8 17.8936 3.66306   5
  -2   6  -8 12.8464 6.84376   7
  -2   6  -8 12.0237 2.51882   6
   2  -6   8 16.5992 8.86024   3
   2  -6   8 14.0571 5.74581   2
  -3   6  -8 219.201 18.8740   6
  -3   6  -8 253.413 26.6273   7
   3  -6   8 239.236 22.9011   2
  -4   6  -8 374.721 36.2736   7
  -4   6  -8 322.125 27.7346   6
   4  -6   8 371.758 31.9081   2
  -5   6  -8 58.9692 6.66994   6
  -5   6  -8 52.4507 19.6070   7
   5  -6   8 78.1036 10.4685   2
  -6   6  -8 5.59055 3.00857   6
  -6   6  -8 6.11014 6.76509   7
   6  -6   8 1.68279 4.17171   2
  -7   6  -8 194.663 25.3293   7
  -7   6  -8 176.906 16.1374   6
   7  -6   8 193.692 19.2365   2
  -8   6  -8 45.1615 6.49503   6
  -8   6  -8 28.9425 8.85415   7
  -9   6  -8 18.4134 3.99430   6
  -9   6  -8 22.3892 4.62536   4
 -10   6  -8 10.8995 2.99227   6
 -10   6  -8 12.2372 3.17974   4
   9   5  -8 18.5306 2.11531   6
   8   5  -8 85.7479 8.10613   6
   7   5  -8 13.6201 3.84495   5
   7   5  -8 11.4444 3.37190   6
   6   5  -8 547.892 42.7563   5
   6   5  -8 543.488 42.9150   6
   5   5  -8 428.840 32.1466   5
   5   5  -8 373.974 31.8904   6
   4   5  -8 7.78674 3.02015   6
   4   5  -8 4.95403 2.94028   5
   3   5  -8 116.523 10.5536   5
   3   5  -8 106.791 14.0486   8
   3   5  -8 106.828 10.2705   6
  -3  -5   8 126.673 23.2041   3
   2   5  -8 750.816 62.1253   6
   2   5  -8 820.067 62.4361   5
  -2  -5   8 875.532 78.7333   3
   1   5  -8 1533.30 124.003   6
   1   5  -8 1619.41 124.110   5
  -1  -5   8 1760.43 139.095   3
   0   5  -8 116.371 10.5008   5
   0  -5   8 120.057 19.3875   3
  -1   5  -8 44.5349 9.05991   7
  -1   5  -8 31.9763 4.49449   5
   1  -5   8 26.1040 9.87248   3
   1  -5   8 40.1867 7.79333   2
  -2   5  -8 172.927 19.4486   7
   2  -5   8 145.079 16.3242   2
   2  -5   8 151.852 21.7855   3
  -3   5  -8 17.5898 3.01426   6
  -3   5  -8 16.9371 6.42245   7
   3  -5   8 18.2762 5.34564   2
  -4   5  -8 1586.29 121.854   7
  -4   5  -8 1405.29 113.285   6
  -5   5  -8 46.1208 5.65888   6
  -5   5  -8 62.6570 12.3171   7
   5  -5   8 53.5092 8.35169   2
  -6   5  -8 250.152 29.3377   7
   6  -5   8 263.603 23.8390   2
  -7   5  -8 398.120 32.0631   6
  -7   5  -8 380.704 41.1675   7
   7  -5   8 429.870 35.0763   2
  -8   5  -8 565.671 38.2399   6
  -8   5  -8 375.126 44.9246   7
   8  -5   8 491.487 42.2281   2
  -9   5  -8 29.5227 5.60008   6
  -9   5  -8 31.6615 5.78157   4
 -10   5  -8 285.303 23.7534   4
 -10   5  -8 313.336 23.9354   6
 -11   5  -8 343.877 26.6156   6
   9   4  -8 73.4281 6.76734   6
   8   4  -8 18.8699 3.82021   6
   7   4  -8 158.477 13.3668   5
   7   4  -8 146.449 13.4974   6
   6   4  -8 164.429 18.3390   8
   6   4  -8 164.119 14.8236   6
   6   4  -8 173.427 14.7118   5
   5   4  -8 28.2412 4.89107   5
   5   4  -8 16.7592 3.63505   6
   5   4  -8 20.4315 6.81916   8
   4   4  -8 252.947 23.3350   6
   4   4  -8 305.155 23.7741   5
   4   4  -8 311.999 28.1090   8
  -4  -4   8 344.336 49.0514   3
   3   4  -8 895.468 76.9761   6
   3   4  -8 1040.73 77.3415   5
  -3  -4   8 1116.71 94.0548   3
   2   4  -8 236.186 23.3931   8
  -2  -4   8 261.722 31.8323   3
   1   4  -8 2649.71 205.103   8
  -1  -4   8 2678.91 213.136   3
   0  -4   8 3736.01 292.090   3
   1  -4   8 2603.75 206.240   3
   2  -4   8 160.100 15.9650   2
  -3   4  -8 42.7223 9.09016   7
   3  -4   8 39.4214 7.03262   2
  -4   4  -8 42.7557 9.57880   7
  -4   4  -8 49.1703 5.03248   6
   4  -4   8 51.2836 7.28447   2
  -5   4  -8 1363.90 108.853   7
   5  -4   8 1260.65 102.103   2
  -6   4  -8 1127.40 90.3211   7
  -6   4  -8 953.434 79.7026   6
   6  -4   8 1053.78 82.0534   2
  -7   4  -8 139.794 21.2863   7
  -7   4  -8 167.771 13.9815   6
   7  -4   8 150.069 19.3133   2
  -8   4  -8 49.8775 12.5863   7
  -8   4  -8 62.8101 7.72910   4
  -8   4  -8 66.4419 7.80124   6
  -9   4  -8 50.0206 6.66544   6
  -9   4  -8 48.3898 6.45945   4
 -10   4  -8 275.917 21.3583   6
 -10   4  -8 255.919 21.1150   4
   9   3  -8 33.5994 4.71691   6
   8   3  -8 410.352 33.4156   6
   8   3  -8 435.656 33.2891   5
   7   3  -8 1343.72 111.026   6
   7   3  -8 1472.74 116.007   8
   7   3  -8 1552.34 110.974   5
   6   3  -8 1374.47 104.242   5
   6   3  -8 1280.70 104.152   6
   6   3  -8 1457.18 109.445   8
   5   3  -8 85.8419 9.27895   6
   5   3  -8 114.446 10.1294   5
   5   3  -8 83.4895 12.2746   8
   4   3  -8 188.688 15.5153   5
   4   3  -8 164.022 15.0849   6
   4   3  -8 196.836 19.6912   8
  -4  -3   8 205.038 28.5332   3
   3   3  -8 51.7851 5.88011   5
   3   3  -8 56.8346 9.04796   8
  -3  -3   8 62.3829 14.4967   3
   2   3  -8 208.350 18.1652   1
   2   3  -8 207.446 20.2608   8
  -2  -3   8 211.906 26.5808   3
   1   3  -8 54.5333 8.26137   8
  -1  -3   8 51.8412 11.4371   3
   0   3  -8 982.254 88.0575   8
   0  -3   8 1266.22 94.4029   3
   1  -3   8 1842.57 152.242   3
   2  -3   8 1706.16 124.855   1
   2  -3   8 1638.67 125.638   2
   2  -3   8 1550.89 126.776   3
  -3   3  -8 10.6883 5.18051   7
   3  -3   8 6.61282 2.55201   1
   3  -3   8 10.9902 3.27567   2
  -4   3  -8 288.770 30.1287   7
   4  -3   8 309.310 25.2370   2
  -5   3  -8 480.818 43.5416   7
  -5   3  -8 420.186 34.9618   6
   5  -3   8 449.790 36.7094   2
  -6   3  -8 1600.14 128.100   7
  -6   3  -8 1465.84 117.696   6
   6  -3   8 1580.30 119.600   2
  -7   3  -8 180.275 16.0074   4
  -7   3  -8 165.986 23.9527   7
  -7   3  -8 191.081 15.7559   6
  -8   3  -8 3.93322 6.23454   7
  -8   3  -8 6.46271 3.41389   4
  -8   3  -8 6.44214 3.52774   6
  -9   3  -8 59.0731 7.10409   6
  -9   3  -8 51.8648 7.18620   4
 -10   3  -8 36.6308 4.65179   4
 -10   3  -8 41.4070 5.21415   6
  10   2  -8 30.3654 3.51019   6
   9   2  -8 55.5862 8.61066   6
   8   2  -8 11.7029 3.49629   6
   8   2  -8 10.0725 3.13293   5
   7   2  -8 119.705 11.2099   6
   7   2  -8 113.497 14.6833   8
   7   2  -8 120.057 11.1717   5
   6   2  -8 809.842 65.2801   8
   6   2  -8 745.419 60.2973   6
   6   2  -8 798.661 60.5190   5
   5   2  -8 3285.52 249.387   5
   5   2  -8 3014.00 249.037   6
   5   2  -8 3149.84 253.580   8
  -5  -2   8 3853.88 291.068   3
   4   2  -8 605.940 48.0995   8
   4   2  -8 561.328 43.9561   5
   4   2  -8 514.879 45.4110   9
  -4  -2   8 595.975 57.9116   3
   3   2  -8 20.3957 3.83408   1
   3   2  -8 19.8594 4.37294   9
   3   2  -8 19.8433 3.45767   5
   3   2  -8 18.6016 5.79391   8
  -3  -2   8 25.2868 11.5506   3
   2   2  -8 214.075 19.8657   8
   2   2  -8 185.099 17.4770   1
  -2  -2   8 226.433 25.7616   3
   1   2  -8 549.181 49.5371   8
  -1  -2   8 676.416 55.7147   3
   0   2  -8 450.207 38.2239   8
   0  -2   8 470.419 41.9371   3
  -1   2  -8 120.277 12.0410   8
   1  -2   8 108.335 13.3865   3
   1  -2   8 98.5946 10.5647   2
   2  -2   8 392.088 32.0254   2
   2  -2   8 401.809 31.2147   1
  -3   2  -8 1332.25 96.0383   7
   3  -2   8 935.291 81.4557   2
   3  -2   8 949.526 82.7706   1
  -4   2  -8 29.0353 8.33220   7
  -4   2  -8 26.1776 3.68050   6
   4  -2   8 26.8514 4.16234   2
  -5   2  -8 60.3499 12.3397   7
  -5   2  -8 59.1645 6.93012   4
  -5   2  -8 58.6078 6.12281   6
   5  -2   8 59.7580 7.03162   2
  -6   2  -8 348.967 36.5401   7
  -6   2  -8 318.856 26.9525   6
  -6   2  -8 341.936 27.4209   4
   6  -2   8 340.781 28.0891   2
  -7   2  -8 360.212 28.2718   6
  -7   2  -8 327.208 37.6897   7
  -7   2  -8 354.830 28.3845   4
  -8   2  -8 71.5456 8.21664   4
  -8   2  -8 77.3040 8.41790   6
  -9   2  -8 14.2506 3.75527   6
  -9   2  -8 13.5467 3.78187   4
 -10   2  -8 10.5319 2.49613   6
  10   1  -8 0.50380 1.87914   6
   9   1  -8 0.50120 2.61326   6
   8   1  -8 80.9710 11.5353   8
   8   1  -8 79.9865 8.50042   6
   8   1  -8 81.2630 8.24984   5
   7   1  -8 590.443 42.0191   5
   7   1  -8 557.092 41.8627   6
   7   1  -8 423.729 45.3462   8
   6   1  -8 17.6870 3.43898   6
   6   1  -8 14.4447 6.44805   8
   6   1  -8 21.1056 4.11961   5
   5   1  -8 7.08923 4.77158   8
   5   1  -8 10.1082 2.41599   6
   5   1  -8 8.81028 2.92497   5
   5   1  -8 10.7520 3.58542   9
  -5  -1   8 20.2435 10.5218   3
   4   1  -8 22.6393 3.78490   5
   4   1  -8 25.6494 3.09304   6
   4   1  -8 26.0601 4.59184   9
  -4  -1   8 31.7373 12.0692   3
   3   1  -8 215.330 20.6171   8
   3   1  -8 204.380 17.8442   1
  -3  -1   8 221.696 26.9919   3
   2   1  -8 3148.44 236.361   8
  -2  -1   8 3028.10 242.244   3
   1   1  -8 2303.18 176.299   8
  -1  -1   8 2287.12 180.786   3
   0   1  -8 115.997 12.1974   8
  -1   1  -8 138.411 14.5013   8
   1  -1   8 131.709 13.8657   3
   1  -1   8 132.622 11.9110   2
   2  -1   8 631.633 48.4787   2
   2  -1   8 620.359 48.7785   1
  -3   1  -8 1013.94 77.6651   4
  -3   1  -8 1054.89 84.1852   7
   3  -1   8 986.213 79.7327   1
   3  -1   8 997.241 77.4664   2
  -4   1  -8 188.667 21.6530   7
  -4   1  -8 159.870 14.6977   6
  -4   1  -8 186.388 15.1258   4
   4  -1   8 173.723 15.0360   2
  -5   1  -8 312.600 25.4039   6
  -5   1  -8 328.998 33.9969   7
  -5   1  -8 315.625 25.8606   4
  -6   1  -8 468.306 46.4062   7
  -6   1  -8 423.980 36.2100   6
  -6   1  -8 491.520 36.7177   4
  -7   1  -8 1187.20 84.3297   6
  -7   1  -8 938.758 93.5458   7
  -7   1  -8 1149.52 84.3179   4
  -8   1  -8 724.795 58.3293   4
  -8   1  -8 783.886 58.6153   6
  -9   1  -8 134.643 11.9841   4
  -9   1  -8 148.150 13.4835   6
 -10   1  -8 40.0554 4.56568   6
  10   0  -8 103.210 9.32074   6
   9   0  -8 162.117 13.6520   5
   9   0  -8 157.375 13.9754   6
   8   0  -8 253.472 21.0723   6
   8   0  -8 262.501 21.1005   5
   8   0  -8 239.362 25.3083   8
   7   0  -8 606.459 47.4581   6
   7   0  -8 623.251 47.7069   5
   7   0  -8 592.822 55.1080   8
   6   0  -8 1038.90 83.8677   8
   6   0  -8 1005.69 78.6255   6
   6   0  -8 1044.18 79.0406   5
   5   0  -8 474.620 38.5407   5
   5   0  -8 508.486 40.2083   9
   5   0  -8 520.673 43.1993   8
   5   0  -8 449.731 37.9968   6
  -5   0   8 535.993 53.6708   3
   4   0  -8 372.228 30.4442   5
   4   0  -8 389.662 34.2719   8
   4   0  -8 379.031 31.9144   9
  -4   0   8 416.704 42.7842   3
   3   0  -8 1325.79 104.238   8
   2   0  -8 3923.33 299.014   8
   1   0  -8 3553.76 270.853   8
   0   0  -8 2790.84 212.305   8
   0   0   8 2765.80 214.985   3
  -1   0  -8 607.797 50.8928   8
   1   0   8 674.335 51.4520   3
   1   0   8 623.919 56.3029   3
   1   0   8 634.458 48.8020   2
   2   0   8 1435.67 111.231   1
   2   0   8 1456.57 109.182   2
  -3   0  -8 117.419 15.1114   7
  -3   0  -8 105.802 9.66855   4
   3   0   8 84.2912 12.2833   1
  -4   0  -8 29.8250 9.36248   7
  -4   0  -8 22.7073 4.26275   4
  -4   0  -8 17.8516 3.29371   6
  -5   0  -8 33.0015 4.75769   6
  -5   0  -8 28.6249 5.28815   4
  -6   0  -8 192.710 26.7695   7
  -6   0  -8 230.493 18.6244   6
  -6   0  -8 229.666 18.7588   4
  -7   0  -8 287.025 24.6604   6
  -8   0  -8 146.817 12.8930   6
  -8   0  -8 132.005 12.2138   4
  -9   0  -8 50.2281 6.45138   6
 -10   0  -8 22.3228 3.26566   6
  10  -1  -8 126.890 11.0078   6
   9  -1  -8 179.652 15.4309   6
   8  -1  -8 803.376 62.3352   5
   8  -1  -8 826.960 62.2965   6
   8  -1  -8 780.120 67.6527   8
   7  -1  -8 1633.52 121.202   6
   7  -1  -8 1529.13 126.664   8
   7  -1  -8 1602.78 121.452   5
   6  -1  -8 110.953 14.6929   8
   6  -1  -8 115.523 10.7198   6
   6  -1  -8 126.755 12.3763   9
   6  -1  -8 114.353 10.9890   5
   5  -1  -8 22.2941 4.02287   5
   5  -1  -8 26.4137 7.28915   8
   5  -1  -8 22.1841 3.28645   6
   5  -1  -8 21.7063 4.75604   9
   4  -1  -8 241.973 22.0176   9
   4  -1  -8 254.798 20.8005   5
   4  -1  -8 282.913 25.0662   8
   3  -1  -8 1499.58 128.821   1
   3  -1  -8 1828.44 130.132   8
   2  -1  -8 72.8703 9.64386   8
   1  -1  -8 2122.92 163.532   8
   0  -1  -8 483.555 43.1316   8
   0   1   8 541.180 46.3603   3
  -1  -1  -8 2081.04 153.313   8
   1   1   8 1920.08 155.021   3
   2   1   8 1028.00 80.8918   1
  -3  -1  -8 1284.86 101.570   7
  -3  -1  -8 1152.70 93.3141   6
  -3  -1  -8 1247.14 93.8489   4
  -4  -1  -8 586.812 48.5639   6
  -4  -1  -8 671.524 58.1333   7
  -4  -1  -8 631.177 48.9607   4
  -5  -1  -8 1233.47 89.4394   6
  -5  -1  -8 1024.77 98.3087   7
  -5  -1  -8 1229.55 89.5253   4
  -6  -1  -8 67.6035 8.05188   6
  -6  -1  -8 75.8559 7.67469   4
  -6  -1  -8 50.5265 12.9577   7
  -7  -1  -8 157.479 14.0057   6
  -7  -1  -8 143.911 13.3112   4
  -8  -1  -8 133.687 11.9343   6
  -8  -1  -8 126.487 11.3165   4
  -9  -1  -8 155.954 13.0615   6
  10  -2  -8 153.917 13.3090   5
  10  -2  -8 178.131 14.0534   6
   9  -2  -8 74.9520 8.27805   5
   9  -2  -8 78.8294 8.27497   6
   8  -2  -8 3.60123 3.21513   5
   8  -2  -8 6.59799 3.21788   6
   8  -2  -8 5.63185 4.26445   8
   7  -2  -8 316.585 24.6267   6
   7  -2  -8 319.519 25.1370   5
   7  -2  -8 253.346 29.3419   8
   6  -2  -8 218.979 19.6866   9
   6  -2  -8 222.049 18.7589   5
   6  -2  -8 221.066 18.0367   6
   6  -2  -8 216.453 23.4845   8
   5  -2  -8 10.5976 5.71500   8
   5  -2  -8 6.82601 2.01002   6
   5  -2  -8 6.23484 2.79229   5
   5  -2  -8 2.76162 2.26647   9
   4  -2  -8 235.721 19.1013   6
   4  -2  -8 241.190 21.4257   9
   4  -2  -8 259.579 24.9670   8
   4  -2  -8 242.700 19.9460   5
   3  -2  -8 50.9304 10.4490   1
   3  -2  -8 56.5413 9.34600   8
   3  -2  -8 61.5490 6.17903   5
   2  -2  -8 55.7791 8.38892   8
   2  -2  -8 47.1169 5.33123   1
   1  -2  -8 2177.18 168.102   8
   0  -2  -8 1310.54 102.516   8
  -1  -2  -8 868.426 64.3557   8
   1   2   8 735.156 65.2363   1
   1   2   8 856.293 68.9924   3
  -2  -2  -8 255.409 27.5927   7
  -2  -2  -8 260.733 24.0117   9
  -3  -2  -8 279.005 30.5982   7
  -3  -2  -8 284.488 23.0980   6
  -3  -2  -8 297.784 23.5114   4
  -4  -2  -8 1273.56 95.0361   6
  -4  -2  -8 1143.27 96.8102   9
  -4  -2  -8 1304.79 95.2264   4
  -5  -2  -8 1601.02 123.234   4
  -5  -2  -8 1625.23 123.335   6
  -5  -2  -8 1621.62 134.293   7
  -6  -2  -8 219.519 19.3063   6
  -6  -2  -8 229.751 18.9714   4
  -7  -2  -8 47.9857 6.87615   6
  -7  -2  -8 56.0906 6.37996   4
  -9  -2  -8 88.8178 7.81465   6
  10  -3  -8 23.3028 3.82905   5
  10  -3  -8 15.6970 3.16319   6
   9  -3  -8 32.7559 6.09607   5
   9  -3  -8 39.9431 6.12814   6
   8  -3  -8 453.521 36.1885   5
   8  -3  -8 461.376 35.8639   6
   8  -3  -8 431.803 41.7502   8
   7  -3  -8 1968.12 147.285   5
   7  -3  -8 1813.73 153.621   8
   7  -3  -8 1992.77 146.783   6
   6  -3  -8 2423.58 198.731   8
   6  -3  -8 2573.07 191.965   6
   6  -3  -8 2477.30 193.894   9
   6  -3  -8 2655.07 192.740   5
   5  -3  -8 17.7480 4.62067   9
   5  -3  -8 25.9556 7.90366   8
   5  -3  -8 22.5552 4.41706   5
   5  -3  -8 18.8573 3.39219   6
   4  -3  -8 356.650 38.1530   8
   4  -3  -8 328.406 27.5130   4
   4  -3  -8 333.903 26.4150   6
   4  -3  -8 345.099 28.8498   9
   3  -3  -8 118.825 12.5126   9
   3  -3  -8 113.781 14.5224   8
   3  -3  -8 105.013 10.4173   4
   2  -3  -8 1604.32 112.996   8
   2  -3  -8 1320.67 107.935   4
   2  -3  -8 1230.42 112.272   1
   2  -3  -8 1611.36 110.145   9
  -2   3   8 1318.89 108.630   1
   1  -3  -8 1614.21 115.853   8
   1  -3  -8 1300.53 111.809   4
   1  -3  -8 1570.17 114.137   9
   1  -3  -8 1420.36 114.931   1
  -1   3   8 1452.58 113.002   1
   0  -3  -8 468.473 35.9306   1
   0  -3  -8 373.936 33.3898   4
   0  -3  -8 427.492 35.7483   8
   0  -3  -8 435.336 35.8301   9
  -1  -3  -8 305.780 25.7393   4
  -1  -3  -8 350.811 28.7878   8
  -1  -3  -8 310.809 31.7344   7
  -2  -3  -8 81.4929 10.5435   9
  -2  -3  -8 87.0484 13.8244   7
  -2  -3  -8 85.6169 7.88167   6
  -2  -3  -8 85.1954 8.59036   4
  -3  -3  -8 726.632 63.5326   9
  -3  -3  -8 801.857 70.0871   7
  -3  -3  -8 802.053 60.8912   6
  -3  -3  -8 819.113 61.2205   4
  -4  -3  -8 235.067 29.8221   7
  -4  -3  -8 264.951 27.7001   9
  -4  -3  -8 269.831 21.5160   6
  -4  -3  -8 260.759 21.4897   4
  -5  -3  -8 325.864 26.4956   4
  -5  -3  -8 326.143 26.7335   6
  -6  -3  -8 768.566 61.7199   4
  -6  -3  -8 832.888 62.2435   6
  -7  -3  -8 287.465 23.6257   6
  -8  -3  -8 30.6186 4.75341   6
  -9  -3  -8 35.2471 3.26951   6
  10  -4  -8 29.6776 4.42105   5
  10  -4  -8 20.9074 3.65510   6
   9  -4  -8 22.3978 4.54702   5
   9  -4  -8 18.9534 3.98775   6
   8  -4  -8 48.0120 6.69308   6
   8  -4  -8 46.5181 9.62582   8
   8  -4  -8 48.0493 7.60742   5
   7  -4  -8 901.100 80.3744   8
   7  -4  -8 936.081 72.6472   6
   7  -4  -8 981.314 73.4444   5
   6  -4  -8 1305.23 101.441   5
   6  -4  -8 1345.18 109.142   8
   6  -4  -8 1331.65 102.714   9
   6  -4  -8 1297.21 100.586   6
   5  -4  -8 618.181 55.5932   8
   5  -4  -8 644.309 48.1604   6
   5  -4  -8 588.904 50.1575   9
   4  -4  -8 304.819 25.2239   4
   4  -4  -8 306.553 31.0438   8
   4  -4  -8 302.348 24.1528   6
   4  -4  -8 303.356 26.8221   9
   3  -4  -8 30.5103 3.75631   6
   3  -4  -8 29.5546 5.07248   4
   3  -4  -8 29.0156 5.98811   9
   3  -4  -8 34.8782 9.75991   8
   2  -4  -8 319.392 26.1741   4
   2  -4  -8 340.071 28.5040   9
   2  -4  -8 275.697 29.7734   8
   2  -4  -8 335.982 25.4635   6
   1  -4  -8 3122.90 220.777   9
   1  -4  -8 3018.99 217.149   6
   1  -4  -8 2669.65 221.154   8
   1  -4  -8 2669.81 217.535   4
   0  -4  -8 517.571 41.3943   9
   0  -4  -8 462.241 38.1322   4
   0  -4  -8 416.578 46.4691   7
   0  -4  -8 543.891 40.6152   8
  -1  -4  -8 10.0242 5.90982   7
  -1  -4  -8 9.41143 3.01533   4
  -1  -4  -8 12.2604 2.68412   6
  -1  -4  -8 6.96854 4.43334   9
  -2  -4  -8 14.5454 3.68463   4
  -2  -4  -8 18.8532 5.58186   9
  -2  -4  -8 11.1080 6.85782   7
  -2  -4  -8 17.0175 3.18825   6
  -3  -4  -8 15.0452 3.84688   4
  -3  -4  -8 11.6321 4.95539   9
  -3  -4  -8 25.4888 4.23079   6
  -4  -4  -8 32.8290 7.16422   9
  -4  -4  -8 31.3135 5.31626   4
  -4  -4  -8 33.2578 5.89111   6
  -5  -4  -8 153.465 17.5038   9
  -5  -4  -8 130.494 13.0316   4
  -6  -4  -8 300.454 24.5879   6
  -7  -4  -8 2.12948 4.27341   6
  -8  -4  -8 101.736 8.66212   6
  10  -5  -8 77.0810 7.58423   5
  10  -5  -8 78.0090 7.17551   6
   9  -5  -8 40.4947 6.43739   6
   9  -5  -8 52.9565 8.28525   5
   8  -5  -8 283.147 30.3016   8
   8  -5  -8 274.837 22.9692   6
   8  -5  -8 279.191 23.7565   5
   7  -5  -8 338.742 34.6771   8
   7  -5  -8 296.659 27.7263   5
   7  -5  -8 334.376 26.6548   6
   6  -5  -8 191.661 18.3775   9
   6  -5  -8 204.342 16.8418   6
   6  -5  -8 169.183 25.3260   8
   5  -5  -8 420.584 42.9445   8
   5  -5  -8 474.471 35.2918   6
   5  -5  -8 423.668 37.6227   9
   4  -5  -8 706.733 61.3194   9
   4  -5  -8 770.071 66.7348   8
   4  -5  -8 795.404 58.6017   6
   3  -5  -8 27.1931 4.26952   6
   3  -5  -8 31.6577 5.24123   4
   3  -5  -8 31.6733 7.24210   9
   3  -5  -8 23.1440 7.95999   8
   2  -5  -8 50.3106 8.98703   9
   2  -5  -8 48.7495 10.8763   8
   2  -5  -8 56.9244 6.99953   4
   2  -5  -8 53.7313 5.95288   6
   1  -5  -8 71.1968 7.11711   6
   1  -5  -8 50.6556 8.83152   8
   1  -5  -8 76.0633 8.06384   4
   1  -5  -8 71.8790 11.0682   9
   0  -5  -8 -1.8644 3.15413   8
   0  -5  -8 1.97365 2.05450   6
   0  -5  -8 4.44703 4.25683   9
   0  -5  -8 1.65301 2.96521   4
  -1  -5  -8 176.709 14.9951   6
  -2  -5  -8 48.1478 6.06776   6
  -2  -5  -8 47.0248 9.44297   9
  -2  -5  -8 47.1951 6.86016   4
  -3  -5  -8 17.2784 3.95490   6
  -3  -5  -8 26.7311 6.97051   9
  -3  -5  -8 17.6985 4.26346   4
  -4  -5  -8 12.7340 5.73242   9
  -4  -5  -8 20.9169 4.19557   6
  -5  -5  -8 453.092 39.5408   9
  -5  -5  -8 469.592 37.8170   4
  -5  -5  -8 528.000 38.4222   6
  -6  -5  -8 351.375 28.0407   6
  -7  -5  -8 152.466 12.6117   6
  10  -6  -8 120.070 10.9924   5
  10  -6  -8 125.518 10.1434   6
   9  -6  -8 141.626 15.7460   5
   9  -6  -8 138.886 13.1827   6
   8  -6  -8 21.2116 5.36373   5
   8  -6  -8 16.9515 4.05900   6
   7  -6  -8 241.223 29.1302   8
   7  -6  -8 280.401 22.6515   6
   7  -6  -8 273.582 23.6744   5
   6  -6  -8 1.34739 3.11125   9
   6  -6  -8 4.28396 3.23141   6
   6  -6  -8 8.62787 6.39088   8
   5  -6  -8 409.162 37.7199   9
   5  -6  -8 484.525 35.5027   6
   5  -6  -8 419.566 43.0849   8
   4  -6  -8 492.507 36.1354   6
   4  -6  -8 408.132 42.8508   8
   4  -6  -8 491.088 36.8178   4
   4  -6  -8 392.872 38.6260   9
   3  -6  -8 72.7345 12.4847   8
   3  -6  -8 83.1571 8.40233   6
   3  -6  -8 79.6053 9.07630   4
   3  -6  -8 80.9483 11.6370   9
   2  -6  -8 241.467 24.9092   9
   2  -6  -8 263.904 26.2976   8
   2  -6  -8 291.512 22.1243   4
   2  -6  -8 237.483 21.7535   6
   1  -6  -8 1888.23 141.950   4
   1  -6  -8 1875.19 141.449   6
   1  -6  -8 1813.06 145.659   9
   0  -6  -8 2637.95 194.890   6
   0  -6  -8 2413.13 199.166   9
   0  -6  -8 2655.48 195.458   4
  -1  -6  -8 739.989 56.3151   4
  -1  -6  -8 680.071 59.9738   9
  -1  -6  -8 729.635 55.7249   6
  -2  -6  -8 29.9723 5.59579   6
  -2  -6  -8 26.7493 5.17083   4
  -2  -6  -8 30.5343 7.90148   9
  -3  -6  -8 22.3341 6.81351   9
  -3  -6  -8 36.2324 5.89752   6
  -4  -6  -8 301.353 23.9854   4
  -4  -6  -8 290.145 26.4925   9
  -4  -6  -8 297.865 24.3088   6
  -5  -6  -8 443.522 36.4274   9
  -5  -6  -8 458.622 35.5341   6
  -6  -6  -8 162.723 13.5707   6
  -7  -6  -8 19.8871 2.40425   6
  10  -7  -8 117.078 10.0218   5
   9  -7  -8 363.002 29.2487   5
   8  -7  -8 63.7037 7.25173   6
   8  -7  -8 65.3008 8.95466   5
   7  -7  -8 190.447 17.8109   5
   7  -7  -8 198.051 22.9797   8
   7  -7  -8 191.870 16.8214   6
   6  -7  -8 520.648 37.5684   6
   6  -7  -8 469.511 45.5018   8
   6  -7  -8 411.779 38.5674   9
   5  -7  -8 928.318 70.7782   6
   5  -7  -8 886.621 73.3909   9
   5  -7  -8 929.475 79.3557   8
   4  -7  -8 26.0130 4.86535   6
   4  -7  -8 26.3081 6.87236   9
   3  -7  -8 16.0937 6.16330   8
   3  -7  -8 30.6441 5.28523   6
   3  -7  -8 26.4037 5.42944   4
   3  -7  -8 10.0020 5.16341   9
   2  -7  -8 73.9142 11.7178   9
   2  -7  -8 54.0137 9.96264   8
   2  -7  -8 65.6382 8.24977   4
   2  -7  -8 59.5740 7.44062   6
   1  -7  -8 80.7115 12.5482   9
   1  -7  -8 65.6169 7.91966   6
   1  -7  -8 72.7990 8.86417   4
   0  -7  -8 967.569 83.2846   9
   0  -7  -8 1031.77 79.1333   6
   0  -7  -8 1082.95 79.7217   4
  -1  -7  -8 1365.14 103.847   6
  -1  -7  -8 1291.62 104.069   4
  -1  -7  -8 1425.58 108.287   9
  -2  -7  -8 291.272 22.9609   6
  -2  -7  -8 257.442 26.3658   9
  -2  -7  -8 279.070 23.0274   4
  -3  -7  -8 167.004 14.9260   4
  -3  -7  -8 188.083 18.4072   9
  -3  -7  -8 173.871 15.3673   6
  -4  -7  -8 106.417 10.1981   6
  -5  -7  -8 121.927 10.6963   6
  -6  -7  -8 143.804 11.5819   6
  10  -8  -8 729.260 55.9857   5
   9  -8  -8 69.7310 7.32034   5
   9  -8  -8 61.4782 6.05853   6
   8  -8  -8 149.081 12.7449   6
   7  -8  -8 87.5429 9.22585   6
   7  -8  -8 97.0815 10.7299   5
   6  -8  -8 1550.74 128.677   8
   6  -8  -8 1608.55 120.818   6
   5  -8  -8 762.737 58.8264   6
   5  -8  -8 748.903 61.2172   9
   4  -8  -8 118.754 15.5196   9
   4  -8  -8 142.026 13.9994   6
   4  -8  -8 122.851 16.1853   8
   3  -8  -8 120.794 10.4467   6
   3  -8  -8 78.4007 12.4929   9
   3  -8  -8 70.4797 12.3351   8
   2  -8  -8 11.9832 3.64585   6
   2  -8  -8 15.0779 6.79229   9
   2  -8  -8 13.0018 4.41575   4
   1  -8  -8 495.841 43.5614   9
   1  -8  -8 451.122 37.1161   6
   1  -8  -8 466.935 38.2649   4
   0  -8  -8 238.859 20.3566   6
   0  -8  -8 246.019 20.8135   4
   0  -8  -8 245.468 24.5377   9
  -1  -8  -8 21.2972 4.28516   6
  -1  -8  -8 23.3749 4.85699   4
  -1  -8  -8 26.7408 7.45541   9
  -2  -8  -8 73.2386 7.95150   4
  -2  -8  -8 76.2277 11.4775   9
  -2  -8  -8 81.4613 8.61303   6
  -3  -8  -8 6.08965 6.95379   9
  -3  -8  -8 10.1067 3.20640   6
  -4  -8  -8 5.15873 2.44440   6
  -4  -8  -8 7.13194 3.16441   9
  -5  -8  -8 45.6384 5.00834   6
   9  -9  -8 3.65671 2.37504   5
   8  -9  -8 259.062 20.3040   5
   8  -9  -8 237.795 19.3551   6
   7  -9  -8 223.143 18.2558   5
   7  -9  -8 134.261 13.0848   6
   5  -9  -8 454.492 43.2505   9
   5  -9  -8 542.563 39.6375   6
   4  -9  -8 98.1757 9.67309   6
   4  -9  -8 86.1976 12.2400   9
   3  -9  -8 384.902 34.6202   9
   3  -9  -8 407.442 31.7973   6
   2  -9  -8 363.922 31.3327   9
   2  -9  -8 325.320 27.4855   6
   1  -9  -8 39.2149 6.09133   6
   1  -9  -8 28.0091 7.70705   9
   0  -9  -8 211.283 18.5060   6
   0  -9  -8 236.967 22.3316   9
  -1  -9  -8 12.5169 5.65404   9
  -1  -9  -8 8.02735 3.11021   6
  -2  -9  -8 14.8678 4.01723   6
  -2  -9  -8 11.2963 7.39788   9
  -3  -9  -8 83.0059 9.43637   9
  -3  -9  -8 84.1493 7.66168   6
  -4  -9  -8 169.909 13.2361   6
   8 -10  -8 27.5279 4.58281   5
   7 -10  -8 31.9333 4.79387   5
   7 -10  -8 29.3524 3.42432   6
   6 -10  -8 51.3315 5.64393   6
   6 -10  -8 58.4956 6.93520   5
   5 -10  -8 94.2551 10.0065   6
   5 -10  -8 83.9418 9.58109   9
   4 -10  -8 151.361 14.4015   6
   4 -10  -8 119.100 14.6233   9
   3 -10  -8 60.4088 10.6942   9
   3 -10  -8 75.7453 7.47431   6
   3 -10  -8 68.2922 7.02734   5
   2 -10  -8 222.116 18.7862   6
   2 -10  -8 238.948 21.8616   9
   1 -10  -8 878.853 70.1293   9
   0 -10  -8 664.699 48.0494   6
   0 -10  -8 549.284 50.9797   9
  -1 -10  -8 71.6192 7.14365   6
  -1 -10  -8 84.3363 10.1790   9
  -2 -10  -8 23.4424 3.08075   6
  -2 -10  -8 19.3902 4.31722   9
  -3 -10  -8 129.403 11.3366   9
   7 -11  -8 96.7435 8.17174   5
   6 -11  -8 12.8048 3.18752   5
   6 -11  -8 18.0632 2.52665   6
   5 -11  -8 179.972 14.6165   6
   5 -11  -8 191.067 15.3966   5
   4 -11  -8 124.804 10.6196   5
   4 -11  -8 122.860 13.3122   9
   4 -11  -8 130.940 10.5312   6
   3 -11  -8 61.2156 6.04891   6
   3 -11  -8 69.5911 8.90222   9
   2 -11  -8 70.2149 6.58530   6
   2 -11  -8 78.4705 9.66874   9
   1 -11  -8 54.3020 5.31319   6
   1 -11  -8 63.1569 8.73093   9
   0 -11  -8 343.564 30.6797   6
   0 -11  -8 466.803 32.8761   9
  -1 -11  -8 155.255 13.9876   9
   3 -12  -8 80.6233 8.54218   9
   2 -12  -8 29.0103 4.12000   9
   1 -12  -8 -1.1233 1.57501   9
   1  13  -9 16.5488 4.40932   7
   0  13  -9 35.5757 3.29124   6
   0  13  -9 28.0450 5.92062   7
  -1  13  -9 396.127 30.4919   6
  -2  13  -9 456.326 48.9046   7
  -2  13  -9 758.974 46.6806   6
  -4  13  -9 137.828 11.3857   6
  -5  13  -9 57.3288 5.78253   6
   3  12  -9 82.0478 9.62201   7
   2  12  -9 49.7527 9.10912   7
   2  12  -9 70.6622 5.79699   6
   1  12  -9 120.254 15.2073   7
   1  12  -9 111.122 9.60417   6
   0  12  -9 39.9326 9.88490   7
   0  12  -9 43.4701 5.17356   6
  -1  12  -9 18.5972 3.93814   6
  -1  12  -9 16.6782 7.72219   7
  -2  12  -9 29.6939 8.86367   7
  -2  12  -9 13.9510 4.15365   6
  -3  12  -9 896.530 76.1539   7
  -3  12  -9 948.162 71.5381   6
  -4  12  -9 697.325 57.9286   7
  -5  12  -9 508.779 39.7151   6
  -6  12  -9 4.59950 1.61069   4
  -6  12  -9 4.03872 2.16480   6
  -7  12  -9 35.1040 3.69691   4
  -7  12  -9 47.1616 4.70644   6
   4  11  -9 347.540 30.4720   7
   3  11  -9 248.718 25.5044   7
   3  11  -9 262.930 20.0843   6
   2  11  -9 177.440 28.5947   7
   2  11  -9 211.526 16.3334   6
   1  11  -9 4.29931 3.00065   6
   1  11  -9 5.38293 7.29249   7
   0  11  -9 7.59057 7.74334   7
   0  11  -9 6.11490 3.05060   6
  -1  11  -9 173.498 15.2328   6
  -1  11  -9 166.853 23.2011   7
  -2  11  -9 118.370 11.6553   6
  -2  11  -9 114.927 18.6293   7
  -3  11  -9 122.260 18.3350   7
  -3  11  -9 106.237 11.1388   6
  -4  11  -9 14.0566 4.03905   6
  -4  11  -9 11.4168 6.69263   7
  -5  11  -9 44.0544 6.10576   6
  -5  11  -9 22.3399 7.29461   7
  -6  11  -9 38.2361 6.66272   6
   5  10  -9 75.8211 10.0597   7
   4  10  -9 467.701 42.2770   7
   4  10  -9 461.697 35.7203   6
   3  10  -9 7.54766 7.31014   7
   2  10  -9 122.894 11.2648   6
   1  10  -9 98.9411 9.86586   6
   1  10  -9 101.008 18.8839   7
  -1 -10   9 93.2452 12.6636   2
   0  10  -9 269.782 22.9068   6
   0  10  -9 291.332 34.2330   7
   0 -10   9 265.472 26.3396   2
  -1  10  -9 469.807 48.3675   7
  -1  10  -9 457.357 36.7788   6
   1 -10   9 449.995 40.2449   2
  -2  10  -9 263.155 22.8062   6
  -2  10  -9 291.692 33.8405   7
   2 -10   9 256.421 25.7761   2
  -3  10  -9 359.339 28.8682   6
  -3  10  -9 345.289 38.2908   7
   3 -10   9 341.889 31.9640   2
  -4  10  -9 160.216 22.7204   7
  -4  10  -9 169.005 15.0338   6
   4 -10   9 152.112 17.7772   2
  -5  10  -9 248.803 20.6462   6
  -5  10  -9 230.150 27.2208   7
   5 -10   9 236.798 23.7674   2
  -6  10  -9 1038.57 70.0867   6
  -6  10  -9 766.437 73.8759   7
  -8  10  -9 464.249 36.3018   6
  -9  10  -9 160.767 15.2470   4
  -9  10  -9 200.009 14.4112   6
   6   9  -9 3.94809 2.58618   7
   5   9  -9 197.236 21.5965   7
   5   9  -9 179.692 14.9963   6
   4   9  -9 832.591 63.7615   6
   3   9  -9 1078.39 82.5048   6
   2   9  -9 441.395 33.4388   6
   2   9  -9 403.696 33.7935   5
  -2  -9   9 407.274 37.2072   2
   1   9  -9 224.807 19.0813   6
   1   9  -9 175.602 18.1729   5
  -1  -9   9 199.770 21.0164   2
   0   9  -9 389.110 31.1324   6
   0   9  -9 385.901 43.2776   7
   0  -9   9 374.151 34.9385   2
  -1   9  -9 1648.79 138.437   7
  -1   9  -9 1643.31 125.037   6
   1  -9   9 1613.34 129.093   2
  -2   9  -9 1735.63 141.280   6
  -2   9  -9 1965.80 155.082   7
   2  -9   9 1870.84 145.607   2
  -3   9  -9 231.831 20.4341   6
  -3   9  -9 247.487 30.7186   7
   3  -9   9 241.881 24.3210   2
  -4   9  -9 13.7039 3.97298   6
  -4   9  -9 13.4919 8.70671   7
   4  -9   9 20.7516 7.07683   2
  -5   9  -9 107.732 18.0370   7
  -5   9  -9 121.839 11.6828   6
   5  -9   9 109.269 14.5478   2
  -6   9  -9 266.429 31.1557   7
  -6   9  -9 327.169 24.6188   6
   6  -9   9 281.982 28.1696   2
  -8   9  -9 89.8427 9.86040   6
  -9   9  -9 6.04900 2.34204   6
  -9   9  -9 8.89742 3.23067   4
   6   8  -9 33.3886 3.99182   6
   6   8  -9 27.4755 7.57816   7
   5   8  -9 67.4504 6.99615   6
   4   8  -9 84.9202 8.81470   6
   4   8  -9 86.9497 9.14365   5
   3   8  -9 100.821 9.91216   6
   3   8  -9 92.2662 10.3916   5
   2   8  -9 173.687 16.7153   5
   2   8  -9 198.805 16.3942   6
   1   8  -9 38.9774 6.28482   6
   1   8  -9 41.5226 7.03314   5
  -1  -8   9 43.0938 9.32881   2
   0   8  -9 52.0463 6.48815   6
   0   8  -9 48.3473 15.2054   7
   0   8  -9 39.3752 7.29201   5
   0  -8   9 46.5883 9.94018   2
  -1   8  -9 1039.77 81.0132   5
  -1   8  -9 1013.23 80.5459   6
  -1   8  -9 1013.63 92.4948   7
   1  -8   9 1140.68 85.3347   2
  -2   8  -9 673.210 63.3859   7
  -2   8  -9 628.435 51.7040   6
   2  -8   9 706.910 56.5742   2
  -3   8  -9 30.8557 5.14814   6
  -3   8  -9 32.9987 11.5958   7
   3  -8   9 27.5221 8.13603   2
  -4   8  -9 316.735 26.3140   6
  -4   8  -9 328.043 36.1426   7
   4  -8   9 331.703 31.0662   2
  -5   8  -9 2.95320 3.06518   6
  -5   8  -9 -1.0732 5.65566   7
   5  -8   9 3.02254 5.00721   2
  -6   8  -9 18.6921 8.54258   7
  -6   8  -9 13.5692 3.83783   6
   6  -8   9 12.5508 5.63541   2
  -7   8  -9 46.5078 11.9371   7
  -8   8  -9 427.106 33.9505   6
  -9   8  -9 747.611 57.3984   4
  -9   8  -9 728.810 56.7372   6
 -10   8  -9 6.59395 1.50676   6
 -10   8  -9 5.93244 2.27612   4
   7   7  -9 2.08426 1.66533   6
   6   7  -9 167.197 20.4028   7
   5   7  -9 223.997 17.7461   6
   5   7  -9 199.741 17.9648   5
   4   7  -9 198.882 18.0832   5
   3   7  -9 101.325 10.8152   5
   3   7  -9 106.330 10.2548   6
   2   7  -9 259.497 22.7357   5
   2   7  -9 281.271 22.3370   6
   1   7  -9 50.5210 7.59502   5
   1   7  -9 63.6278 7.03067   6
   0   7  -9 9.15080 8.09202   7
   0   7  -9 3.24368 2.35144   6
   0   7  -9 4.29275 3.29356   5
   0  -7   9 9.33045 8.78014   3
   0  -7   9 1.26250 4.16912   2
  -1   7  -9 69.2699 17.4748   7
  -1   7  -9 70.5169 7.45482   6
   1  -7   9 75.1586 19.2954   3
   1  -7   9 86.3715 11.8390   2
  -2   7  -9 2435.89 193.757   6
  -2   7  -9 2497.70 195.921   5
   2  -7   9 2772.71 199.049   2
  -3   7  -9 1359.23 111.501   7
   3  -7   9 1288.27 105.682   2
  -4   7  -9 331.098 27.7544   6
  -4   7  -9 375.916 37.7983   7
   4  -7   9 341.319 32.2756   2
  -5   7  -9 496.180 41.2387   6
  -5   7  -9 546.100 51.4011   7
   5  -7   9 554.075 45.9669   2
  -6   7  -9 43.1921 6.01163   6
  -6   7  -9 32.6801 10.9700   7
   6  -7   9 29.2176 8.07905   2
  -7   7  -9 380.351 29.7050   6
  -7   7  -9 332.334 37.2856   7
   7  -7   9 405.815 36.0446   2
  -8   7  -9 1429.46 109.063   6
  -9   7  -9 321.407 26.7577   4
  -9   7  -9 337.190 26.3151   6
 -10   7  -9 18.3306 2.99553   6
 -10   7  -9 9.13813 2.89616   4
   8   6  -9 4.70926 1.44483   6
   7   6  -9 4.49410 2.48849   6
   6   6  -9 201.456 17.3729   5
   6   6  -9 209.744 17.1805   6
   5   6  -9 519.665 41.3652   5
   5   6  -9 528.289 41.0559   6
   4   6  -9 33.3372 6.29576   5
   4   6  -9 36.4450 5.68294   6
   3   6  -9 107.995 10.6961   5
   3   6  -9 107.835 10.3028   6
   2   6  -9 33.0995 5.60908   5
   2   6  -9 39.4256 5.11443   6
  -2  -6   9 27.7794 12.0096   3
   1   6  -9 63.3228 6.80024   6
   1   6  -9 71.5105 7.61495   5
  -1  -6   9 63.8078 16.8815   3
   0   6  -9 106.013 16.5527   7
   0   6  -9 96.8345 9.67436   5
   0   6  -9 93.5680 8.64258   6
   0  -6   9 87.6092 18.4478   3
  -1   6  -9 382.950 32.9257   5
  -1   6  -9 398.753 32.1739   6
  -1   6  -9 485.287 42.0272   7
   1  -6   9 423.624 36.7381   2
   1  -6   9 384.670 45.3658   3
  -2   6  -9 932.456 74.2208   7
  -2   6  -9 742.146 65.2489   5
  -2   6  -9 797.820 64.4927   6
   2  -6   9 899.213 80.0432   3
   2  -6   9 885.096 69.4208   2
  -3   6  -9 4564.92 327.971   7
  -3   6  -9 3962.01 317.904   6
   3  -6   9 4126.36 322.369   2
  -4   6  -9 1627.34 122.222   6
   4  -6   9 1578.80 125.961   2
  -5   6  -9 41.2335 11.3230   7
  -5   6  -9 38.2737 5.32466   6
   5  -6   9 46.2360 8.80527   2
  -6   6  -9 194.253 25.3763   7
   6  -6   9 217.431 27.1563   2
  -7   6  -9 341.140 37.3033   7
  -7   6  -9 357.197 28.5520   6
   7  -6   9 364.250 31.4633   2
  -8   6  -9 345.398 28.1062   4
  -8   6  -9 336.270 27.3720   6
  -9   6  -9 327.642 25.1111   4
  -9   6  -9 259.956 24.6618   6
 -10   6  -9 64.8952 6.30031   6
 -10   6  -9 67.1385 6.57853   4
   8   5  -9 283.981 22.1830   6
   7   5  -9 127.382 11.6792   5
   7   5  -9 140.434 11.8501   6
   6   5  -9 52.8709 6.51806   6
   6   5  -9 49.5698 6.91757   5
   5   5  -9 23.5125 4.66469   5
   5   5  -9 26.9478 4.58787   6
   4   5  -9 2291.68 170.879   5
   4   5  -9 2207.73 170.547   6
   3   5  -9 3675.33 295.865   6
   3   5  -9 3962.75 301.329   8
  -3  -5   9 4144.96 318.462   3
   2   5  -9 935.927 70.4696   5
   2   5  -9 875.393 70.0206   6
  -2  -5   9 937.820 87.1354   3
   1   5  -9 22.6067 4.14014   5
   1   5  -9 23.1850 3.34679   6
  -1  -5   9 19.8595 10.3439   3
   0   5  -9 26.0867 7.30703   7
   0   5  -9 29.5605 4.23628   5
  -1   5  -9 56.5577 10.7882   7
  -1   5  -9 50.5381 6.17932   5
   1  -5   9 50.5254 12.7484   3
   1  -5   9 44.8724 9.03944   2
  -2   5  -9 1766.28 130.322   7
  -2   5  -9 1532.39 121.632   6
   2  -5   9 1591.30 133.410   3
   2  -5   9 1539.27 125.971   2
  -3   5  -9 431.503 36.7011   5
  -3   5  -9 474.426 43.1354   7
  -3   5  -9 446.277 35.1149   6
   3  -5   9 471.731 39.0105   2
  -4   5  -9 28.4238 9.57518   7
  -4   5  -9 26.1899 3.85993   6
   4  -5   9 35.6565 7.06937   2
  -5   5  -9 434.935 42.8209   7
   5  -5   9 431.419 36.9124   2
  -6   5  -9 17.3420 8.78175   7
  -6   5  -9 11.4589 3.09845   6
   6  -5   9 19.2290 5.34726   2
  -7   5  -9 12.4913 3.47302   6
  -7   5  -9 13.5473 10.4666   7
   7  -5   9 15.5693 4.88775   2
  -8   5  -9 1.88434 2.98401   6
  -8   5  -9 3.10481 6.03726   7
  -8   5  -9 0.56356 3.18799   4
 -10   5  -9 2.89919 2.03869   4
 -10   5  -9 3.04643 2.05740   6
   8   4  -9 440.802 34.8145   6
   7   4  -9 536.476 41.1979   5
   7   4  -9 515.803 41.0685   6
   6   4  -9 190.574 16.9301   6
   6   4  -9 207.631 21.0988   8
   5   4  -9 268.576 21.2611   5
   5   4  -9 279.025 26.1260   8
   5   4  -9 229.736 20.7573   6
   4   4  -9 139.866 16.5649   8
   4   4  -9 131.588 12.2479   5
   3   4  -9 1000.15 79.1778   8
   3   4  -9 847.713 73.9246   6
   3   4  -9 962.784 74.3950   5
  -3  -4   9 1110.03 93.1410   3
   2   4  -9 746.575 64.5085   8
   2   4  -9 661.246 50.6582   5
   2   4  -9 554.820 49.9925   6
  -2  -4   9 728.408 65.7539   3
   1   4  -9 6.81668 4.36442   8
   1   4  -9 3.29724 4.02552   7
   1   4  -9 2.24292 2.19791   5
  -1  -4   9 4.72503 5.48617   3
   0   4  -9 1341.19 106.580   5
   0   4  -9 1314.12 107.946   9
   0   4  -9 1529.78 113.378   7
   0  -4   9 1419.68 117.636   3
  -1   4  -9 31.6662 7.91778   7
   1  -4   9 40.2310 11.5538   3
   1  -4   9 27.0972 6.40533   2
  -2   4  -9 1186.40 94.2447   7
   2  -4   9 1074.74 89.1024   2
  -3   4  -9 399.464 33.4970   6
  -3   4  -9 459.229 41.1533   7
   3  -4   9 459.396 36.6336   2
  -4   4  -9 532.123 47.0379   7
   4  -4   9 460.306 42.2196   2
  -5   4  -9 640.787 60.5370   7
   5  -4   9 587.473 49.5608   2
  -6   4  -9 23.7671 9.71640   7
  -6   4  -9 20.0499 3.79135   6
   6  -4   9 20.7384 5.18169   2
  -7   4  -9 52.8758 6.54615   6
  -7   4  -9 46.5529 7.00219   4
  -7   4  -9 44.9974 12.7003   7
  -8   4  -9 343.792 39.1521   7
  -8   4  -9 406.285 31.2686   4
  -8   4  -9 403.138 30.8486   6
  -9   4  -9 419.373 30.4706   4
  -9   4  -9 320.653 30.2812   6
 -10   4  -9 252.470 19.1609   4
 -10   4  -9 214.206 18.3633   6
   9   3  -9 255.155 19.9386   6
   8   3  -9 224.048 17.9247   5
   8   3  -9 215.081 18.0083   6
   7   3  -9 14.9118 3.80198   5
   7   3  -9 17.8601 3.94235   6
   7   3  -9 23.7904 8.83775   8
   6   3  -9 30.7486 8.52291   8
   6   3  -9 40.9932 5.70429   6
   6   3  -9 41.5850 6.38256   5
   5   3  -9 207.851 20.9786   8
   5   3  -9 198.192 16.1355   5
   5   3  -9 165.933 15.4781   6
   4   3  -9 5.79362 2.87755   5
   4   3  -9 4.95236 4.47605   8
   4   3  -9 9.75851 2.25725   6
   3   3  -9 101.868 9.24555   5
   3   3  -9 105.009 10.7725   9
   3   3  -9 84.2364 8.29798   6
   3   3  -9 93.6364 12.8106   8
  -3  -3   9 106.090 19.4663   3
   2   3  -9 549.911 45.0337   5
   2   3  -9 562.351 47.0378   9
   2   3  -9 586.708 48.7294   8
  -2  -3   9 625.471 61.3568   3
   1   3  -9 1304.00 107.204   9
   1   3  -9 1426.75 109.251   8
  -1  -3   9 1435.09 116.352   3
   0   3  -9 669.431 53.5282   8
   0  -3   9 625.945 58.1073   3
   1  -3   9 871.164 69.2149   2
  -2   3  -9 1609.73 125.029   7
   2  -3   9 1509.08 120.358   2
  -3   3  -9 928.236 76.0925   7
   3  -3   9 872.822 70.4431   2
  -4   3  -9 172.171 21.1366   7
  -4   3  -9 165.414 14.1500   6
   4  -3   9 188.815 16.1638   2
  -5   3  -9 56.4742 6.01941   6
  -5   3  -9 54.8123 6.80258   4
  -6   3  -9 101.596 17.6661   7
  -6   3  -9 93.2630 9.61378   6
  -6   3  -9 107.180 10.5194   4
   6  -3   9 112.518 11.0705   2
  -7   3  -9 230.746 19.7554   4
  -7   3  -9 224.534 28.3941   7
  -7   3  -9 237.363 19.4134   6
  -8   3  -9 98.0555 9.43213   6
  -8   3  -9 83.9997 16.2018   7
  -8   3  -9 93.9534 9.57451   4
  -9   3  -9 238.749 22.8717   6
  -9   3  -9 277.280 21.4125   4
 -10   3  -9 285.509 22.7706   4
 -10   3  -9 295.428 22.7487   6
   9   2  -9 9.15599 2.47282   6
   8   2  -9 197.162 15.6910   5
   8   2  -9 171.416 15.5211   6
   7   2  -9 367.779 26.6106   5
   7   2  -9 250.385 27.3457   6
   7   2  -9 377.531 31.7084   8
   6   2  -9 705.143 57.1837   6
   6   2  -9 786.586 57.6247   5
   6   2  -9 730.888 62.3927   8
   5   2  -9 445.117 34.8731   5
   5   2  -9 430.235 39.2239   8
   4   2  -9 33.4566 5.95324   9
   4   2  -9 32.8063 7.86020   8
   4   2  -9 31.6428 4.73121   5
   4   2  -9 26.6770 3.70300   6
   4   2  -9 26.8694 7.60791   7
  -4  -2   9 32.3661 12.9698   3
   3   2  -9 375.897 33.7314   9
   3   2  -9 410.484 32.3884   5
  -3  -2   9 461.694 45.4890   3
   2   2  -9 786.292 63.5622   8
   2   2  -9 742.728 59.8814   5
   2   2  -9 742.540 61.3463   9
  -2  -2   9 864.408 71.7199   3
   1   2  -9 1588.60 128.767   8
  -1  -2   9 1720.04 135.158   3
   0   2  -9 39.4057 6.86928   8
   0  -2   9 38.4529 8.90526   3
  -1   2  -9 675.965 52.2546   8
   1  -2   9 616.310 54.3205   3
   1  -2   9 610.193 50.2697   2
  -2   2  -9 1220.97 96.1923   7
   2  -2   9 1133.91 90.7046   2
  -3   2  -9 3038.74 237.063   4
  -3   2  -9 3208.46 244.006   7
   3  -2   9 3154.23 237.524   2
  -4   2  -9 2118.85 156.515   7
  -4   2  -9 1869.50 147.308   6
  -4   2  -9 1904.28 148.063   4
   4  -2   9 1900.44 148.314   2
  -5   2  -9 489.082 47.5932   7
  -5   2  -9 511.199 39.5587   4
  -5   2  -9 483.793 38.9650   6
   5  -2   9 509.325 39.9373   2
  -6   2  -9 80.7863 15.8880   7
  -6   2  -9 82.3673 8.60357   4
  -6   2  -9 71.4077 7.91191   6
  -7   2  -9 28.0391 4.67143   6
  -7   2  -9 19.8315 5.03888   4
  -7   2  -9 26.2881 12.9775   7
  -8   2  -9 701.441 55.7076   4
  -8   2  -9 734.695 55.6558   6
  -9   2  -9 15.2324 3.23422   4
  -9   2  -9 5.39016 3.32345   6
 -10   2  -9 12.0614 2.15056   6
   9   1  -9 271.456 21.9638   5
   9   1  -9 283.649 23.2111   6
   8   1  -9 156.724 13.6644   5
   8   1  -9 152.707 13.5737   6
   7   1  -9 512.932 38.8053   6
   7   1  -9 375.342 42.2910   8
   7   1  -9 562.664 39.1816   5
   6   1  -9 687.183 51.8660   5
   6   1  -9 629.923 51.3514   6
   6   1  -9 685.397 57.0477   8
   5   1  -9 851.039 66.0944   6
   5   1  -9 970.937 72.1877   8
   5   1  -9 716.305 67.9039   9
  -5  -1   9 973.209 85.3584   3
   4   1  -9 147.203 12.4147   6
   4   1  -9 150.210 14.3885   9
   4   1  -9 147.830 16.8531   8
   4   1  -9 144.539 12.9649   5
  -4  -1   9 158.271 24.5451   3
   3   1  -9 1130.84 93.7567   5
   3   1  -9 1234.42 97.8472   8
  -3  -1   9 1345.00 107.223   3
   2   1  -9 426.154 37.2052   8
  -2  -1   9 440.275 43.3695   3
   1   1  -9 704.771 58.2565   8
  -1  -1   9 728.728 63.1825   3
   0   1  -9 158.037 15.7721   8
   0  -1   9 152.451 18.1181   3
  -1   1  -9 663.278 54.2038   8
   1  -1   9 664.596 54.8895   3
   1  -1   9 672.642 52.0810   2
  -2   1  -9 208.050 21.6183   7
  -2   1  -9 181.149 16.0007   4
   2  -1   9 190.037 15.8813   2
  -3   1  -9 8.68721 5.45979   7
  -3   1  -9 11.5430 2.94363   4
   3  -1   9 2.08496 1.43080   2
  -4   1  -9 294.279 24.1240   4
  -4   1  -9 285.583 23.3239   6
  -4   1  -9 306.475 31.6595   7
  -5   1  -9 164.732 21.7554   7
  -5   1  -9 127.487 13.0720   6
  -5   1  -9 162.003 13.6140   4
  -6   1  -9 342.218 36.3987   7
  -6   1  -9 329.241 26.6739   4
  -6   1  -9 309.633 26.1459   6
  -7   1  -9 46.4163 7.60320   6
  -7   1  -9 62.5244 7.30832   4
  -7   1  -9 62.4638 14.4752   7
  -8   1  -9 11.2086 3.58976   4
  -8   1  -9 9.42750 3.40193   6
  -9   1  -9 22.1055 3.91092   6
  -9   1  -9 20.6768 3.70781   4
 -10   1  -9 17.7016 2.87470   6
   9   0  -9 49.9416 5.94241   5
   8   0  -9 93.8721 9.62838   5
   8   0  -9 94.9073 9.33969   6
   8   0  -9 99.1979 13.4541   8
   7   0  -9 161.603 14.2029   6
   7   0  -9 173.243 14.8008   5
   7   0  -9 152.133 18.5030   8
   6   0  -9 71.6976 7.30526   6
   6   0  -9 73.0474 8.10073   5
   6   0  -9 75.5120 12.0609   8
   5   0  -9 2553.14 197.972   6
   5   0  -9 2563.37 198.825   5
   5   0  -9 2654.78 203.598   8
   5   0  -9 2462.91 200.139   9
  -5   0   9 2911.13 220.490   3
   4   0  -9 868.576 72.3858   6
   4   0  -9 934.303 73.1688   5
   4   0  -9 1006.56 77.8611   8
   4   0  -9 958.819 74.8512   9
  -4   0   9 1029.53 88.0059   3
   3   0  -9 427.041 35.2940   9
   3   0  -9 400.226 37.2811   8
  -3   0   9 464.096 45.1168   3
   2   0  -9 2681.85 205.562   8
  -2   0   9 2658.21 211.744   3
   1   0  -9 198.888 19.7686   8
  -1   0   9 213.628 23.7772   3
   0   0  -9 98.6351 10.7655   8
   0   0   9 80.2242 13.6787   3
  -1   0  -9 983.486 76.6847   8
   1   0   9 722.369 76.4851   3
   1   0   9 1083.74 76.8587   3
   1   0   9 1085.43 73.7842   2
  -2   0  -9 37.8438 4.96134   4
  -2   0  -9 46.4473 9.11693   7
  -3   0  -9 70.0745 6.73052   6
  -3   0  -9 74.9173 7.84537   4
  -3   0  -9 90.1226 13.7424   7
  -4   0  -9 70.3058 7.83266   4
  -4   0  -9 77.7785 13.8584   7
  -4   0  -9 66.2866 6.78782   6
  -5   0  -9 292.500 25.2311   6
  -5   0  -9 322.207 34.8069   7
  -5   0  -9 333.595 25.9326   4
  -6   0  -9 157.528 13.6381   4
  -6   0  -9 152.835 13.2401   6
  -6   0  -9 124.164 20.6936   7
  -7   0  -9 404.202 31.5966   6
  -7   0  -9 384.741 31.5427   4
  -8   0  -9 554.679 43.2377   6
  -9   0  -9 316.496 24.9292   6
  10  -1  -9 96.0573 8.31823   6
   9  -1  -9 93.6954 11.5354   6
   9  -1  -9 146.307 13.0119   5
   8  -1  -9 86.7951 9.47842   5
   8  -1  -9 97.7629 13.7249   8
   8  -1  -9 88.0062 8.95841   6
   7  -1  -9 69.1693 7.14576   6
   7  -1  -9 43.4012 10.6021   8
   7  -1  -9 64.0976 7.80067   5
   6  -1  -9 69.5329 8.73575   9
   6  -1  -9 62.9432 6.83748   6
   6  -1  -9 74.3892 12.2309   8
   6  -1  -9 68.8204 7.87324   5
   5  -1  -9 1119.28 83.7638   5
   5  -1  -9 1025.82 82.8778   6
   5  -1  -9 1110.80 88.8343   8
   5  -1  -9 1058.71 85.2439   9
  -5   1   9 1156.62 101.151   3
   4  -1  -9 3421.26 263.564   9
   4  -1  -9 3670.04 267.001   8
   4  -1  -9 3304.39 261.104   6
   4  -1  -9 3480.26 261.970   5
   3  -1  -9 920.755 70.7889   5
   3  -1  -9 913.142 74.5926   8
   2  -1  -9 478.262 38.7772   8
   2  -1  -9 417.778 36.1591   9
   1  -1  -9 140.251 14.9869   8
   0  -1  -9 2281.88 175.851   8
  -1  -1  -9 2479.03 195.015   8
  -1  -1  -9 2511.61 193.113   4
   1   1   9 2410.36 198.085   3
   1   1   9 2789.75 195.844   3
  -2  -1  -9 188.878 15.5613   4
  -2  -1  -9 191.267 21.2330   7
  -2  -1  -9 164.785 16.4000   9
  -3  -1  -9 284.295 29.2488   7
  -3  -1  -9 228.836 21.0411   6
  -3  -1  -9 292.278 22.0887   4
  -4  -1  -9 120.852 19.2914   7
  -4  -1  -9 98.5333 9.04772   6
  -4  -1  -9 79.2856 10.5584   9
  -5  -1  -9 27.9908 5.14021   6
  -5  -1  -9 30.5752 5.37342   4
  -5  -1  -9 27.2539 10.6579   7
  -6  -1  -9 97.1363 18.2256   7
  -6  -1  -9 97.4200 9.87447   4
  -6  -1  -9 95.3398 9.77780   6
  -7  -1  -9 175.780 14.4383   4
  -7  -1  -9 150.736 14.2248   6
  -8  -1  -9 168.598 14.0315   4
  -9  -1  -9 149.598 12.0563   6
  10  -2  -9 1116.27 82.2590   6
  10  -2  -9 1050.68 82.4196   5
   9  -2  -9 599.153 48.2585   6
   8  -2  -9 26.0603 5.04479   5
   8  -2  -9 23.1273 4.39328   6
   8  -2  -9 24.3854 9.72625   8
   7  -2  -9 478.885 38.3813   5
   7  -2  -9 469.739 44.4277   8
   7  -2  -9 490.398 37.8034   6
   6  -2  -9 188.592 18.1012   9
   6  -2  -9 190.172 16.0667   6
   6  -2  -9 198.462 17.0544   5
   6  -2  -9 207.059 22.5828   8
   5  -2  -9 163.808 19.9035   8
   5  -2  -9 180.577 15.7107   5
   5  -2  -9 195.104 17.0157   9
   5  -2  -9 151.974 13.8892   6
   4  -2  -9 489.375 40.3551   4
   4  -2  -9 493.588 39.4928   6
   4  -2  -9 537.157 42.0156   9
   4  -2  -9 542.052 45.6999   8
   4  -2  -9 506.265 40.2330   5
   3  -2  -9 911.164 67.6492   9
   3  -2  -9 805.611 65.9327   4
   3  -2  -9 842.685 65.7229   5
   2  -2  -9 445.812 37.7893   4
   2  -2  -9 496.884 41.9862   8
   2  -2  -9 499.712 37.7033   5
   1  -2  -9 277.662 23.0972   8
   1  -2  -9 200.220 19.0317   4
   1  -2  -9 241.653 20.8908   9
   0  -2  -9 574.574 44.3393   9
   0  -2  -9 502.767 44.6381   8
  -1  -2  -9 471.103 43.7585   7
  -1  -2  -9 459.725 37.7994   4
  -1  -2  -9 512.046 39.0664   8
  -2  -2  -9 1145.11 94.5462   9
  -2  -2  -9 1273.55 92.7837   4
  -2  -2  -9 1205.19 100.087   7
  -3  -2  -9 1549.75 128.411   6
  -3  -2  -9 1788.43 138.401   7
  -3  -2  -9 1809.67 129.232   4
  -3  -2  -9 1627.76 131.076   9
  -4  -2  -9 117.512 10.9401   4
  -4  -2  -9 106.600 10.2789   6
  -4  -2  -9 120.071 12.4314   9
  -4  -2  -9 101.688 17.5578   7
  -5  -2  -9 14.8226 3.75223   6
  -5  -2  -9 15.3456 9.17334   7
  -5  -2  -9 16.4451 4.07430   4
  -6  -2  -9 84.9385 9.21125   6
  -6  -2  -9 89.1161 9.03527   4
  -7  -2  -9 49.0014 6.43111   6
  -8  -2  -9 31.0172 4.56981   6
  10  -3  -9 1041.33 80.0341   6
  10  -3  -9 1071.01 80.4393   5
   8  -3  -9 25.1697 8.92416   8
   8  -3  -9 22.2046 4.12925   6
   8  -3  -9 27.5916 5.21594   5
   7  -3  -9 28.6773 9.40664   8
   7  -3  -9 13.7410 4.60136   5
   7  -3  -9 21.5563 4.12506   6
   6  -3  -9 680.632 53.3117   6
   6  -3  -9 705.262 54.3414   5
   6  -3  -9 683.559 55.6392   9
   6  -3  -9 698.721 61.1452   8
   5  -3  -9 747.739 67.2810   9
   5  -3  -9 856.030 62.1178   6
   5  -3  -9 798.543 69.4345   8
   5  -3  -9 816.739 62.9972   5
   4  -3  -9 30.0374 6.35878   9
   4  -3  -9 34.0665 9.32752   8
   4  -3  -9 32.6947 3.68443   6
   4  -3  -9 33.3104 5.40256   4
   4  -3  -9 29.5796 5.45219   5
   3  -3  -9 92.1642 9.65164   5
   3  -3  -9 100.676 9.91986   4
   3  -3  -9 99.0199 8.36547   6
   3  -3  -9 113.237 11.7614   9
   2  -3  -9 14.9866 3.68609   4
   2  -3  -9 16.7432 4.70320   5
   2  -3  -9 18.1839 5.04955   9
   2  -3  -9 26.6738 7.25770   8
   1  -3  -9 357.044 32.6380   4
   1  -3  -9 438.405 36.7131   8
   1  -3  -9 455.108 35.3310   9
   0  -3  -9 3.47184 2.56902   4
   0  -3  -9 0.44221 2.96023   9
   0  -3  -9 2.73442 3.31560   7
  -1  -3  -9 1057.03 90.5514   7
  -1  -3  -9 1149.10 86.4975   9
  -1  -3  -9 1051.49 83.4844   4
  -1  -3  -9 1089.24 83.0784   6
  -2  -3  -9 287.836 22.5392   6
  -2  -3  -9 272.838 30.2697   7
  -2  -3  -9 263.630 25.6767   9
  -2  -3  -9 299.354 23.4944   4
  -3  -3  -9 58.2619 7.12472   4
  -3  -3  -9 59.2360 6.35497   6
  -3  -3  -9 50.8158 12.1144   7
  -4  -3  -9 120.810 14.2358   9
  -4  -3  -9 129.015 20.1547   7
  -4  -3  -9 136.220 12.3810   4
  -4  -3  -9 137.080 12.1042   6
  -5  -3  -9 37.3034 8.56635   4
  -5  -3  -9 34.6554 5.74684   6
  -6  -3  -9 5.94037 3.09287   4
  -6  -3  -9 6.42560 3.16891   6
  -8  -3  -9 7.29675 1.84430   6
  10  -4  -9 33.6526 5.53734   5
   9  -4  -9 6.27488 4.00362   6
   8  -4  -9 14.0634 4.53857   5
   8  -4  -9 13.7684 3.55846   6
   8  -4  -9 16.0350 6.65883   8
   7  -4  -9 47.3544 11.3371   8
   6  -4  -9 11.8320 4.10944   9
   6  -4  -9 19.2246 4.83679   5
   6  -4  -9 15.3514 3.31536   6
   5  -4  -9 45.0725 11.3758   8
   5  -4  -9 46.6028 7.82750   9
   5  -4  -9 45.0761 5.49049   6
   5  -4  -9 46.4881 7.10888   5
   4  -4  -9 596.523 45.6860   6
   4  -4  -9 607.811 49.1715   9
   4  -4  -9 539.159 53.0277   8
   4  -4  -9 605.555 46.9791   4
   3  -4  -9 13.8598 2.57191   6
   3  -4  -9 10.1750 3.71331   4
   3  -4  -9 22.1326 7.33797   8
   3  -4  -9 7.09618 4.61809   9
   2  -4  -9 21.8747 7.87079   8
   2  -4  -9 20.3467 6.15781   9
   2  -4  -9 19.3636 4.37889   4
   2  -4  -9 17.3485 2.77531   6
   1  -4  -9 677.408 52.3944   6
   1  -4  -9 775.569 56.8231   9
   1  -4  -9 607.780 56.4406   8
   1  -4  -9 663.880 53.2400   4
   0  -4  -9 158.444 14.9241   8
   0  -4  -9 161.288 16.8498   9
   0  -4  -9 169.209 12.8559   6
   0  -4  -9 122.816 17.8409   7
   0  -4  -9 142.793 13.7256   4
  -1  -4  -9 48.5595 6.48562   4
  -1  -4  -9 43.8118 8.52008   9
  -1  -4  -9 32.3429 9.33826   7
  -1  -4  -9 44.7728 4.97599   6
  -2  -4  -9 675.717 59.8935   9
  -2  -4  -9 634.149 63.8351   7
  -2  -4  -9 813.829 56.0684   6
  -2  -4  -9 759.720 56.7697   4
  -3  -4  -9 515.461 47.9002   9
  -3  -4  -9 548.151 45.0633   4
  -3  -4  -9 640.889 44.7349   6
  -4  -4  -9 630.875 53.0180   9
  -4  -4  -9 675.203 50.1255   6
  -4  -4  -9 619.626 50.2569   4
  -5  -4  -9 236.931 26.3553   9
  -5  -4  -9 247.039 21.8486   4
  -5  -4  -9 306.244 22.1368   6
  -6  -4  -9 86.5265 8.23550   6
  -6  -4  -9 75.6330 7.72112   4
  -7  -4  -9 20.5556 3.63414   6
  10  -5  -9 45.5633 5.47063   5
   9  -5  -9 806.823 59.5243   5
   9  -5  -9 723.333 58.3635   6
   8  -5  -9 318.066 25.6079   6
   8  -5  -9 318.407 26.6957   5
   7  -5  -9 27.4341 6.04686   5
   7  -5  -9 25.6519 4.49307   6
   7  -5  -9 11.1900 8.18085   8
   6  -5  -9 56.6295 8.55191   5
   6  -5  -9 56.8429 6.75221   6
   6  -5  -9 50.7822 12.6146   8
   6  -5  -9 54.0212 8.44541   9
   5  -5  -9 1036.26 96.0757   8
   5  -5  -9 1202.31 90.7452   9
   5  -5  -9 1160.51 87.3949   6
   4  -5  -9 1893.15 158.269   9
   4  -5  -9 2095.34 155.019   6
   4  -5  -9 1901.55 163.502   8
   4  -5  -9 2253.82 156.209   4
   3  -5  -9 844.565 62.3063   4
   3  -5  -9 797.409 65.1372   9
   3  -5  -9 690.731 67.7753   8
   3  -5  -9 823.856 61.6344   6
   2  -5  -9 220.285 20.8970   9
   2  -5  -9 160.347 20.5116   8
   2  -5  -9 209.827 17.6300   4
   2  -5  -9 197.883 16.5103   6
   1  -5  -9 790.444 64.0870   5
   1  -5  -9 829.510 63.6551   6
   1  -5  -9 856.650 64.5032   4
   1  -5  -9 835.144 68.1479   9
   0  -5  -9 87.3299 9.56802   4
   0  -5  -9 93.0636 12.9988   9
  -1  -5  -9 48.1201 6.98737   4
  -1  -5  -9 36.6809 8.93289   9
  -1  -5  -9 49.3895 5.70673   6
  -2  -5  -9 28.0860 5.41731   4
  -2  -5  -9 30.6638 4.97409   6
  -2  -5  -9 27.1858 7.66816   9
  -3  -5  -9 88.7408 12.3954   9
  -3  -5  -9 88.8390 9.82765   4
[truncated: 188,953 more chars]
