# Supplementary material for: Crystal structure of a TbIII–CuII glycine­hydroxamate 15-metallacrown-5 sulfate complex
Source: Acta Crystallogr E Crystallogr Commun. 2021 Nov 18;77(Pt 12):1197–202. doi: 10.1107/S2056989021011907 (PMC8647751; doi:10.1107/S2056989021011907)
Supplement: Supplementary file 2 [file e-77-01197-Isup2.hkl]

data_I                                                                          
_shelx_title ' AVP5042_0m in P-1'                                               
_shelx_refln_list_code          4                                               
_shelx_F_calc_maximum      274.45                                               
_exptl_crystal_F_000      1214.00                                               
_reflns_d_resolution_high  0.7821                                               
                                                                                
loop_                                                                           
 _space_group_symop_operation_xyz                                               
 'x, y, z'                                                                      
 '-x, -y, -z'                                                                   
                                                                                
_cell_length_a     9.6370                                                       
_cell_length_b    11.5888                                                       
_cell_length_c    16.2367                                                       
_cell_angle_alpha  99.672                                                       
_cell_angle_beta   91.303                                                       
_cell_angle_gamma 105.312                                                       
                                                                                
_shelx_F_squared_multiplier     1.000                                           
                                                                                
loop_                                                                           
 _refln_index_h                                                                 
 _refln_index_k                                                                 
 _refln_index_l                                                                 
 _refln_F_squared_calc                                                          
 _refln_F_squared_meas                                                          
 _refln_F_squared_sigma                                                         
 _refln_observed_status                                                         
   2   0   0       4850.69       5405.80       207.98 o                         
   3   0   0        846.23       1022.72        45.56 o                         
   4   0   0      11122.43      11548.67       448.33 o                         
   5   0   0      17548.02      18535.19       638.59 o                         
   6   0   0       7127.56       6804.86       389.63 o                         
   7   0   0        686.69        716.43        46.54 o                         
   8   0   0        236.75        286.65        34.36 o                         
   9   0   0       3311.74       3594.33       204.06 o                         
  10   0   0       1170.07       1205.95       109.59 o                         
  11   0   0         21.83         27.78        13.10 o                         
 -11   1   0       1479.81       1589.67        94.03 o                         
 -10   1   0       3887.68       4247.29       237.16 o                         
  -9   1   0       1089.82       1217.71        80.06 o                         
  -8   1   0       1918.57       2043.57       121.55 o                         
  -7   1   0       9167.74       9402.82       427.69 o                         
  -6   1   0       9691.76       9814.48       313.43 o                         
  -5   1   0      25424.12      26000.42       991.81 o                         
  -4   1   0        305.40        323.28        24.95 o                         
  -3   1   0       6100.66       6803.68       302.75 o                         
  -2   1   0      15858.88      16388.85       911.42 o                         
  -1   1   0       7359.59       7534.97       404.87 o                         
   0   1   0      16323.83      14038.49       753.16 o                         
   1   1   0      20862.44      23336.30      1247.99 o                         
   2   1   0         78.11        102.83         9.77 o                         
   3   1   0       4502.80       4977.28       228.83 o                         
   4   1   0       4463.96       5023.50       205.32 o                         
   5   1   0        645.48        535.65        34.42 o                         
   6   1   0        930.81        911.10        53.28 o                         
   7   1   0          0.93         24.22        16.05 o                         
   8   1   0          9.23         13.64        17.35 o                         
   9   1   0        129.86        145.48        33.93 o                         
  10   1   0        613.22        620.06        51.76 o                         
  11   1   0        445.32        415.30        30.89 o                         
 -11   2   0       2361.08       2501.99       142.46 o                         
 -10   2   0       1489.65       1758.22       106.71 o                         
  -8   2   0        714.41        807.53        57.87 o                         
  -7   2   0        221.47        256.28        20.83 o                         
  -6   2   0      44415.43      44252.63      1682.15 o                         
  -5   2   0      30124.86      31426.21      1383.09 o                         
  -4   2   0         53.84         78.85        11.44 o                         
  -3   2   0       8254.14       7675.61       343.17 o                         
  -2   2   0       1991.41       2041.91        84.81 o                         
  -1   2   0         74.91         47.68         7.27 o                         
   0   2   0       1753.82       1549.93        70.34 o                         
   1   2   0      13099.33      13489.03       518.83 o                         
   2   2   0      56820.55      62949.53      3361.33 o                         
   3   2   0       9963.29      10808.37       483.75 o                         
   4   2   0        879.30       1041.47        62.32 o                         
   5   2   0       6952.94       7340.40       491.30 o                         
   6   2   0       7110.07       6962.95       322.96 o                         
   7   2   0        511.56        560.02        45.69 o                         
   8   2   0        130.92        143.73        27.41 o                         
   9   2   0       1463.37       1448.48        91.18 o                         
  10   2   0        434.70        408.40        35.83 o                         
  11   2   0        542.82        475.07        32.50 o                         
 -12   3   0          4.56         -0.16         5.87 o                         
 -11   3   0        521.05        635.32        46.75 o                         
 -10   3   0         55.53         74.54        21.51 o                         
  -9   3   0         70.01         81.47        40.19 o                         
  -8   3   0       8130.70       8381.05       328.04 o                         
  -7   3   0       7849.94       7704.55       302.03 o                         
  -6   3   0        168.65        207.28        17.65 o                         
  -5   3   0       1228.50       1261.42        71.29 o                         
  -4   3   0      11579.13      11978.03       536.04 o                         
  -3   3   0       2712.36       2414.80       103.41 o                         
  -2   3   0       6657.83       6449.09       252.97 o                         
  -1   3   0      10222.82       9920.77       417.57 o                         
   0   3   0       3297.62       3251.06       140.11 o                         
   1   3   0      10780.48       9888.00       390.61 o                         
   2   3   0       5378.56       5151.46       214.91 o                         
   3   3   0        397.81        453.31        41.28 o                         
   4   3   0        748.14        816.47        63.97 o                         
   5   3   0       4297.92       3894.68       187.06 o                         
   6   3   0      17743.43      16209.12       723.95 o                         
   7   3   0       7191.79       6847.73       376.33 o                         
   8   3   0       4542.26       4338.19       243.56 o                         
   9   3   0        182.25        197.69        73.15 o                         
  10   3   0        108.10        151.15        22.05 o                         
 -12   4   0        376.30        336.56        26.05 o                         
 -11   4   0        357.81        382.09        35.94 o                         
 -10   4   0        683.90        813.28        59.33 o                         
  -9   4   0       4217.42       4682.09       381.60 o                         
  -8   4   0       1091.61       1209.93        60.05 o                         
  -7   4   0        248.52        238.02        28.00 o                         
  -6   4   0       2438.67       2518.16       122.33 o                         
  -5   4   0      23309.42      23607.44       907.25 o                         
  -4   4   0      20157.91      20751.65       919.82 o                         
  -3   4   0       5723.25       5828.11       332.73 o                         
  -2   4   0       5565.37       5091.17       329.66 o                         
  -1   4   0      13074.23      12361.38       433.38 o                         
   0   4   0       8105.10       7603.16       310.43 o                         
   1   4   0      13576.68      11870.04       539.56 o                         
   2   4   0       1140.68       1090.89        81.95 o                         
   3   4   0        409.47        486.49        48.24 o                         
   4   4   0       1310.52       1339.53        62.45 o                         
   5   4   0       1191.57       1158.93        67.07 o                         
   6   4   0        857.76        846.26        60.44 o                         
   7   4   0       1230.02       1171.87        89.51 o                         
   8   4   0       1692.81       1588.44        98.45 o                         
   9   4   0        238.57        278.07        32.12 o                         
  10   4   0        328.53        351.18        46.50 o                         
 -11   5   0        597.59        637.56        47.34 o                         
 -10   5   0       4792.69       5437.26       301.03 o                         
  -9   5   0       6257.68       6807.52       311.03 o                         
  -8   5   0       3297.63       3479.57       171.73 o                         
  -7   5   0        390.22        661.00        65.46 o                         
  -6   5   0        978.12       1132.92        55.52 o                         
  -5   5   0       6541.18       6751.52       320.50 o                         
  -4   5   0      19089.71      18527.83       827.66 o                         
  -3   5   0       7244.09       7574.92       349.47 o                         
  -2   5   0       6987.14       6810.52       393.23 o                         
  -1   5   0       1722.39       1443.98        98.83 o                         
   0   5   0       5507.78       5141.41       215.18 o                         
   1   5   0       8872.28       8245.21       391.72 o                         
   2   5   0       3231.07       3299.12       179.77 o                         
   3   5   0        266.52        259.64        21.40 o                         
   4   5   0        374.99        316.43        28.50 o                         
   5   5   0       3431.80       2996.81       171.70 o                         
   6   5   0        550.11        535.64        45.93 o                         
   7   5   0        250.06        217.12        49.20 o                         
   8   5   0        459.39        562.18        67.81 o                         
   9   5   0        964.09       1021.66        62.96 o                         
 -12   6   0        222.25        134.62        20.70 o                         
 -11   6   0       2042.21       2183.48       125.88 o                         
 -10   6   0       1259.73       1740.52       108.98 o                         
  -9   6   0        373.85        766.13        41.88 o                         
  -8   6   0       2110.20       2147.54       117.03 o                         
  -7   6   0       2192.79       2169.93        97.83 o                         
  -6   6   0        719.29        872.27        47.53 o                         
  -5   6   0       4350.32       4437.83       247.21 o                         
  -4   6   0       1120.53        958.27        65.40 o                         
  -3   6   0        125.38        188.72        24.47 o                         
  -2   6   0       6609.01       6056.00       341.90 o                         
  -1   6   0       6505.17       6658.84       278.96 o                         
   0   6   0      20496.89      20216.05       788.88 o                         
   1   6   0       8898.48       8332.75       344.17 o                         
   2   6   0       3384.63       3216.72       169.71 o                         
   3   6   0        185.60        192.26        24.06 o                         
   4   6   0       9137.65       8266.69       455.24 o                         
   5   6   0       5313.95       4936.09       275.24 o                         
   6   6   0       5677.94       5626.91       311.71 o                         
   7   6   0        279.74        277.38        34.23 o                         
   8   6   0        113.04        130.68        20.48 o                         
   9   6   0        187.97        177.99        24.37 o                         
 -11   7   0        165.42        202.10        80.61 o                         
 -10   7   0       2726.09       2386.02       230.64 o                         
  -9   7   0        628.76        634.50        46.21 o                         
  -8   7   0       5026.25       5395.50       221.93 o                         
  -7   7   0      17846.51      18361.44       709.92 o                         
  -6   7   0       1669.06       1720.70        99.73 o                         
  -5   7   0        429.53        474.58        34.99 o                         
  -4   7   0        198.48        212.96        28.55 o                         
  -3   7   0       4188.11       3831.03       188.60 o                         
  -2   7   0       5160.67       5115.96       212.32 o                         
  -1   7   0        339.88        418.93        28.92 o                         
   0   7   0        551.01        457.87        57.84 o                         
   1   7   0       5945.80       5705.38       244.71 o                         
   2   7   0       1381.56       1271.93        62.32 o                         
   3   7   0       2784.60       2651.11       117.02 o                         
   4   7   0        507.76        573.26        47.76 o                         
   6   7   0       5386.94       5705.67       314.31 o                         
   7   7   0       3571.55       3836.52       212.86 o                         
   8   7   0         65.54         78.32        19.34 o                         
 -11   8   0        470.19        355.09       101.76 o                         
 -10   8   0        335.73        364.94        36.92 o                         
  -9   8   0        347.10        378.43        58.75 o                         
  -8   8   0       2806.13       2660.46       119.09 o                         
  -7   8   0       3630.56       3600.88       154.34 o                         
  -6   8   0       2315.39       2538.81       113.88 o                         
  -5   8   0       2623.68       2318.76       267.94 o                         
  -4   8   0        509.99        486.89        35.95 o                         
  -3   8   0       2528.43       2426.53       117.38 o                         
  -2   8   0       8495.35       8128.61       363.11 o                         
  -1   8   0       2068.09       2010.55        97.59 o                         
   0   8   0        321.93        276.66        24.00 o                         
   1   8   0        112.56        131.96        16.23 o                         
   2   8   0       2190.02       2166.62       127.74 o                         
   3   8   0         79.98        123.83        24.46 o                         
   5   8   0        867.49        946.49        65.56 o                         
   6   8   0        282.29        214.22        37.94 o                         
   7   8   0         37.74         49.15        13.41 o                         
 -11   9   0       1259.18        846.11        71.63 o                         
 -10   9   0        417.49        408.95        27.60 o                         
  -9   9   0       1185.11       1389.21       145.82 o                         
  -8   9   0       1295.89       1247.47        65.72 o                         
  -7   9   0        839.68        809.53        48.98 o                         
  -6   9   0        673.53        680.21        44.17 o                         
  -5   9   0       1451.92       1346.11        67.60 o                         
  -4   9   0         19.21         28.94        15.00 o                         
  -3   9   0         34.21         14.11        15.86 o                         
  -2   9   0        336.97        323.47        32.07 o                         
  -1   9   0        739.51        688.14        42.02 o                         
   0   9   0         23.51         11.06        17.80 o                         
   1   9   0       4630.81       4728.11       263.43 o                         
   2   9   0        441.71        481.08        43.79 o                         
   3   9   0        242.81        270.13        31.85 o                         
   4   9   0         56.75         82.13        21.43 o                         
   5   9   0         62.95         79.36        27.08 o                         
   6   9   0       2778.80       3107.69       171.86 o                         
   7   9   0       3028.28       3653.43       197.89 o                         
 -10  10   0         27.49         21.33        12.77 o                         
  -9  10   0        832.06        785.09        78.07 o                         
  -8  10   0        777.76        769.74        83.14 o                         
  -7  10   0        116.20        123.25        19.84 o                         
  -6  10   0       1470.16       1415.72        70.12 o                         
  -5  10   0       1743.67       1739.09        82.23 o                         
  -4  10   0        224.56        258.50        28.46 o                         
  -3  10   0        331.63        312.04        29.26 o                         
  -2  10   0        307.96        302.12        28.43 o                         
  -1  10   0      12484.02      12336.32       666.82 o                         
   0  10   0       6469.92       6602.06       362.76 o                         
   1  10   0       4303.97       3917.25       314.01 o                         
   2  10   0       1116.09       1221.24        79.81 o                         
   3  10   0        336.61        343.06        37.36 o                         
   4  10   0        264.94        303.63        34.55 o                         
   5  10   0       1421.36       1539.41        88.97 o                         
   6  10   0        353.46        357.31        34.72 o                         
 -10  11   0       1505.26       1574.58       125.18 o                         
  -9  11   0       1615.72       1542.08        90.37 o                         
  -8  11   0       3234.57       3239.58       182.37 o                         
  -7  11   0       1814.67       1884.48       116.16 o                         
  -6  11   0       3153.69       3306.60       189.51 o                         
  -5  11   0       1899.07       1862.19       100.01 o                         
  -4  11   0       2722.86       2802.43       139.28 o                         
  -3  11   0       1388.23       1386.02        76.89 o                         
  -2  11   0        567.90        498.90        39.45 o                         
  -1  11   0        411.50        465.61        43.29 o                         
   0  11   0       4772.07       5055.26       280.27 o                         
   1  11   0       8091.95       9010.64       489.17 o                         
   2  11   0       3358.10       3673.53       300.30 o                         
   3  11   0        108.42        124.64        20.05 o                         
   4  11   0        232.04        264.00        25.59 o                         
   5  11   0        356.42        334.84        31.24 o                         
  -9  12   0        630.19        565.53        35.04 o                         
  -8  12   0        130.33        146.35        26.51 o                         
  -7  12   0       5016.26       5088.77       279.00 o                         
  -6  12   0       5240.05       5550.46       307.44 o                         
  -5  12   0       1364.11       1612.87       196.28 o                         
  -4  12   0       1587.03       1655.12        82.90 o                         
  -3  12   0       1775.16       1854.48       111.16 o                         
  -2  12   0        583.55        619.36        48.79 o                         
  -1  12   0         70.20         63.39        20.34 o                         
   0  12   0         37.37         44.75        22.44 o                         
   1  12   0        970.23        959.03        62.20 o                         
   2  12   0        272.27        295.64        28.35 o                         
   3  12   0        161.19        152.09        17.37 o                         
  -8  13   0        372.39        261.79        26.92 o                         
  -7  13   0       2554.64       2412.76       133.54 o                         
  -6  13   0        434.26        430.49        46.45 o                         
  -5  13   0         65.55         66.92        15.85 o                         
  -4  13   0       1272.93       1276.82        77.38 o                         
  -3  13   0       1978.83       2062.85        97.84 o                         
  -2  13   0       2449.62       2596.34       146.36 o                         
  -1  13   0        294.45        331.42        30.16 o                         
   0  13   0         73.88         70.45        15.18 o                         
   1  13   0         73.93         71.86        30.38 o                         
   2  13   0        180.99        202.01        22.66 o                         
  -6  14   0       4806.35       2884.67       221.71 o                         
  -5  14   0        382.08        312.48        27.88 o                         
  -4  14   0        384.84        397.23        27.99 o                         
  -3  14   0       1150.90        964.63        56.55 o                         
  -2  14   0       4466.35       4102.72       474.89 o                         
  -1  14   0       2180.11       1975.87       111.00 o                         
   0 -14   1          6.41          7.15        13.73 o                         
   1 -14   1        286.12        265.87        19.31 o                         
   2 -14   1         28.27         33.03         9.03 o                         
   3 -14   1         90.30         82.46        13.00 o                         
   4 -14   1         47.61         63.33        11.87 o                         
   5 -14   1         64.37         37.64         8.01 o                         
   6 -14   1        162.92        134.10        13.29 o                         
  -2 -13   1        931.83        844.99        71.30 o                         
  -1 -13   1         72.42         62.28        11.61 o                         
   0 -13   1        224.28        260.83        46.73 o                         
   1 -13   1        880.11        998.05        62.88 o                         
   2 -13   1       8239.69       8492.56       458.92 o                         
   3 -13   1       9206.63       9855.71       531.58 o                         
   4 -13   1       1031.53       1099.88        69.09 o                         
   5 -13   1       2383.43       2493.31       140.66 o                         
   6 -13   1        179.37        191.23        22.74 o                         
   7 -13   1       2741.79       2776.92       153.16 o                         
   8 -13   1       4551.42       4342.76       333.22 o                         
  -3 -12   1       2129.73       2401.31       298.15 o                         
  -2 -12   1        279.78        312.08        29.09 o                         
  -1 -12   1        597.32        713.90        50.59 o                         
   0 -12   1        130.93        189.06        41.87 o                         
   1 -12   1        726.10        729.61        53.71 o                         
   2 -12   1       3200.79       3514.41       198.09 o                         
   3 -12   1       5495.95       5863.87       322.73 o                         
   4 -12   1       1591.21       1592.68        80.04 o                         
   5 -12   1       2565.15       2561.68       148.55 o                         
   6 -12   1        381.79        436.64        44.27 o                         
   7 -12   1        523.33        479.99        39.22 o                         
   8 -12   1       2496.04       2436.41       137.05 o                         
   9 -12   1        744.87        692.70        67.16 o                         
  -5 -11   1        530.14        434.23        38.82 o                         
  -4 -11   1       2070.70       2155.96       121.97 o                         
  -3 -11   1       2491.77       2740.95       154.22 o                         
  -2 -11   1       6060.93       6291.93       346.91 o                         
  -1 -11   1         50.13         81.93        21.95 o                         
   0 -11   1        266.86        301.92        36.73 o                         
   1 -11   1        267.85        263.43        32.78 o                         
   2 -11   1        230.89        233.64        31.17 o                         
   3 -11   1        594.26        586.62        50.28 o                         
   4 -11   1          6.31         15.11        16.76 o                         
   5 -11   1        132.22        125.29        40.85 o                         
   6 -11   1          8.71         25.78        20.64 o                         
   7 -11   1        164.63        189.42        29.08 o                         
   8 -11   1        500.40        471.36        40.76 o                         
   9 -11   1       1140.01       1113.54        96.73 o                         
  10 -11   1        356.49        331.89        32.61 o                         
  -6 -10   1        133.33        108.16        13.09 o                         
  -5 -10   1        663.85        838.06        53.56 o                         
  -4 -10   1       1103.03       1238.21       101.99 o                         
  -3 -10   1        813.25        898.10        62.73 o                         
  -2 -10   1        139.78        173.58        27.04 o                         
  -1 -10   1        732.85        774.01       108.75 o                         
   0 -10   1       1482.59       1629.40       100.86 o                         
   1 -10   1        569.53        822.73        88.30 o                         
   2 -10   1        230.46        320.04        56.31 o                         
   3 -10   1       2407.17       2475.10       121.37 o                         
   4 -10   1       4924.75       5255.40       294.10 o                         
   5 -10   1       2970.49       3240.25       156.18 o                         
   6 -10   1        351.46        670.26        70.34 o                         
   7 -10   1        131.93        170.98        34.21 o                         
   8 -10   1      10432.33      10455.09       567.54 o                         
   9 -10   1      13753.83      12928.70       985.52 o                         
  10 -10   1       7273.96       8343.12       854.14 o                         
  -7  -9   1         39.47         40.32        11.88 o                         
  -6  -9   1         76.92        106.91        16.97 o                         
  -5  -9   1        681.82        822.11       248.97 o                         
  -4  -9   1        639.19        830.21        59.68 o                         
  -3  -9   1       2444.88       2883.63       171.63 o                         
  -2  -9   1       7226.89       7594.97       415.21 o                         
  -1  -9   1       1494.79       1577.53        80.39 o                         
   0  -9   1       1763.97       1678.57        84.74 o                         
   1  -9   1       6277.25       6208.56       280.10 o                         
   2  -9   1       3556.61       3929.14       227.07 o                         
   3  -9   1      12489.09      12725.27       565.77 o                         
   4  -9   1      10740.01      10432.55       466.66 o                         
   5  -9   1       5187.09       4991.11       231.93 o                         
   6  -9   1        145.60        177.56        23.50 o                         
   7  -9   1       1416.40       1326.58        68.65 o                         
   8  -9   1       1106.71       1117.73        60.08 o                         
  10  -9   1       2443.95       2416.87       138.81 o                         
  11  -9   1        667.93        665.17        42.23 o                         
  -8  -8   1        163.15        127.53        17.95 o                         
  -7  -8   1       2422.34       2838.57       157.60 o                         
  -6  -8   1       5089.13       5941.61       358.47 o                         
  -5  -8   1        390.25        413.91        41.50 o                         
  -4  -8   1        170.21        163.72        39.09 o                         
  -3  -8   1       1108.39       1128.22        75.08 o                         
  -2  -8   1       3697.60       3963.68       183.20 o                         
  -1  -8   1       5154.54       4685.00       197.53 o                         
   0  -8   1        159.19        213.81        24.66 o                         
   1  -8   1      11820.45      11323.30       447.56 o                         
   2  -8   1       1605.12       1493.39        76.54 o                         
   3  -8   1      12295.94      11250.05       609.96 o                         
   4  -8   1      28751.08      27084.27      1183.25 o                         
   5  -8   1         23.85         38.58        35.54 o                         
   6  -8   1       2623.72       2500.42       112.37 o                         
   7  -8   1        257.07        259.74        28.56 o                         
   8  -8   1       1298.10       1349.41        69.44 o                         
   9  -8   1         14.02         21.66        28.06 o                         
  10  -8   1        208.57        276.48        33.59 o                         
  11  -8   1       1828.08       1668.44       106.97 o                         
  -8  -7   1        567.18        574.41        39.02 o                         
  -7  -7   1        791.60        888.40        79.78 o                         
  -6  -7   1        311.27        306.56        37.04 o                         
  -5  -7   1        772.20        786.38        64.41 o                         
  -4  -7   1        452.54        492.47        53.50 o                         
  -3  -7   1       1824.89       2061.31       146.99 o                         
  -2  -7   1        356.05        315.28        24.75 o                         
  -1  -7   1       6887.55       6296.14       300.73 o                         
   0  -7   1         92.54         73.86        13.92 o                         
   1  -7   1       8979.82       8929.58       370.34 o                         
   2  -7   1      18228.53      17828.11       806.65 o                         
   3  -7   1        132.03        172.03        17.20 o                         
   4  -7   1        837.58        865.90        70.21 o                         
   5  -7   1        195.63        243.14        25.50 o                         
   6  -7   1      11640.75      11746.15       461.29 o                         
   7  -7   1       8798.54       8988.39       357.30 o                         
   8  -7   1       1610.82       1668.60        80.76 o                         
   9  -7   1        100.73        127.82        22.60 o                         
  10  -7   1       3074.28       4288.91       252.35 o                         
  11  -7   1       1244.04       1350.04        81.41 o                         
  -9  -6   1        747.45        820.81        50.34 o                         
  -8  -6   1        252.02        242.84        28.28 o                         
  -7  -6   1        141.49        147.28        24.54 o                         
  -6  -6   1        183.34        156.35        33.55 o                         
  -5  -6   1      12096.49      11178.34       606.22 o                         
  -4  -6   1      13325.21      12158.97       934.88 o                         
  -3  -6   1       1169.41       1065.10        63.85 o                         
  -2  -6   1       5872.29       5127.94       311.32 o                         
  -1  -6   1        206.21        157.22        43.21 o                         
   0  -6   1       7616.34       7477.74       309.18 o                         
   1  -6   1       4192.54       4049.67       179.36 o                         
   2  -6   1        586.01        662.04        48.19 o                         
   3  -6   1       1978.68       1922.52       108.37 o                         
   4  -6   1       7283.49       7070.14       424.55 o                         
   5  -6   1      12491.58      11459.94       902.63 o                         
   6  -6   1       5290.18       5140.52       208.71 o                         
   7  -6   1       2382.71       2257.40       101.28 o                         
   8  -6   1       1145.90       1307.26        92.85 o                         
   9  -6   1      11579.27      12491.70       558.23 o                         
  10  -6   1       4451.69       5019.39       278.75 o                         
  11  -6   1        794.55        779.61        55.40 o                         
  -9  -5   1        733.70        720.72        47.92 o                         
  -8  -5   1       1188.89       1146.27       105.08 o                         
  -7  -5   1        310.30        308.28        36.21 o                         
  -6  -5   1        245.84        275.95        34.44 o                         
  -5  -5   1      12199.95      10279.43       798.70 o                         
  -4  -5   1      19596.06      16449.14       739.63 o                         
  -3  -5   1       8558.87       7546.57       735.83 o                         
  -2  -5   1        574.39        553.37        51.65 o                         
  -1  -5   1       8458.90       7808.55       372.05 o                         
   0  -5   1      38275.79      38897.93      1711.92 o                         
   1  -5   1      15851.38      15457.92       606.70 o                         
   2  -5   1       1542.13       1345.00        70.21 o                         
   3  -5   1        219.27        304.28        40.97 o                         
   4  -5   1       7294.30       7481.71       347.28 o                         
   5  -5   1       9284.54       9938.85       557.71 o                         
   6  -5   1       1130.36       1308.83       134.81 o                         
   7  -5   1      11203.03      11771.72       456.63 o                         
   8  -5   1        200.85        239.14        30.21 o                         
   9  -5   1       1323.91       1443.88        78.70 o                         
  10  -5   1       2418.30       2714.37       157.31 o                         
  11  -5   1       1423.17       1484.17        90.04 o                         
  12  -5   1          2.37          9.72         9.47 o                         
 -10  -4   1       4540.49       4535.87       567.24 o                         
  -9  -4   1       2783.51       2865.56       162.41 o                         
  -8  -4   1        933.09        920.18        64.77 o                         
  -7  -4   1        356.49        363.95        38.81 o                         
  -6  -4   1       2091.59       1877.28       113.35 o                         
  -5  -4   1       2227.85       1995.50       105.52 o                         
  -4  -4   1         88.01        122.52        22.81 o                         
  -3  -4   1        282.93        258.35        35.61 o                         
  -2  -4   1       4059.37       3887.15       200.21 o                         
  -1  -4   1       1370.54       1184.94        75.49 o                         
   0  -4   1         43.32         37.49        22.60 o                         
   1  -4   1       3860.36       3504.45       135.54 o                         
   2  -4   1        823.78        982.99        47.06 o                         
   3  -4   1      22803.73      24587.22      1329.76 o                         
   4  -4   1      17233.79      17820.52       792.39 o                         
   5  -4   1       8119.77       8840.83       406.53 o                         
   6  -4   1       1077.77       1105.90        75.13 o                         
   7  -4   1        761.51        903.18        55.68 o                         
   8  -4   1        882.00        965.87        50.26 o                         
   9  -4   1       7016.92       7976.13       441.79 o                         
  10  -4   1       1764.33       2051.40       122.31 o                         
  11  -4   1        102.18        119.29        20.87 o                         
  12  -4   1        151.84        170.98        27.65 o                         
 -10  -3   1       1574.64       1716.39       140.87 o                         
  -9  -3   1        712.80        772.59        79.04 o                         
  -8  -3   1        677.02        644.65        51.72 o                         
  -7  -3   1         56.13         60.00        20.04 o                         
  -6  -3   1       5801.49       5638.36       266.64 o                         
  -5  -3   1       3135.50       2934.30       147.13 o                         
  -4  -3   1       2843.39       2891.15       246.33 o                         
  -3  -3   1       5492.89       5592.54       271.16 o                         
  -2  -3   1       1952.95       2101.79       102.07 o                         
  -1  -3   1       1777.40       1970.83        92.57 o                         
   0  -3   1       6137.02       5602.34       227.22 o                         
   1  -3   1      49253.48      49017.14      2619.30 o                         
   3  -3   1       1812.95       1698.32        79.55 o                         
   4  -3   1       1319.44       1387.75        66.19 o                         
   5  -3   1        784.15        806.52        50.40 o                         
   6  -3   1        465.80        524.44        29.32 o                         
   7  -3   1        654.93        697.73        37.95 o                         
   8  -3   1       1731.72       1818.64        83.09 o                         
  10  -3   1       2213.52       2463.09       143.68 o                         
  11  -3   1       1536.87       1658.70        98.44 o                         
  12  -3   1        156.92        136.73        24.57 o                         
 -11  -2   1         16.82         31.67        14.05 o                         
 -10  -2   1        930.03        899.94        59.34 o                         
  -9  -2   1       3434.45       3501.05       198.46 o                         
  -8  -2   1       1590.35       1678.31       104.38 o                         
  -7  -2   1        418.39        363.63        91.38 o                         
  -6  -2   1       2517.86       2586.91       129.95 o                         
  -5  -2   1        147.02        160.94        41.24 o                         
  -4  -2   1      11366.71      12401.91       560.78 o                         
  -3  -2   1        864.44        891.69        54.22 o                         
  -2  -2   1       3082.35       3050.24       126.36 o                         
  -1  -2   1       7460.01       8187.47       284.65 o                         
   0  -2   1       1812.61       1877.10        82.52 o                         
   1  -2   1       1593.90       1404.56        66.16 o                         
   2  -2   1       7372.94       7660.11       315.82 o                         
   3  -2   1       7890.26       7614.59       296.82 o                         
   4  -2   1      26352.02      27584.40      1484.35 o                         
   5  -2   1      10216.75      11400.00       443.64 o                         
   6  -2   1        921.08       1003.03        46.50 o                         
   7  -2   1        734.87        744.23        36.35 o                         
   8  -2   1       5996.53       6555.66       360.07 o                         
   9  -2   1       2780.91       2807.31       244.28 o                         
  10  -2   1       1856.65       2075.82       123.22 o                         
  11  -2   1        392.52        434.01        37.12 o                         
 -11  -1   1        233.59        218.08        23.09 o                         
 -10  -1   1       2703.98       2596.31       151.21 o                         
  -9  -1   1      16387.24      16618.96       894.15 o                         
  -8  -1   1       2228.91       2312.12       136.30 o                         
  -7  -1   1        718.20        755.28        59.42 o                         
  -6  -1   1        599.12        598.49        40.04 o                         
  -5  -1   1       8946.60       9190.87       368.24 o                         
  -4  -1   1      29985.50      30306.52      1155.71 o                         
  -3  -1   1      32938.15      33354.80      2532.17 o                         
  -2  -1   1        334.66        386.37        21.90 o                         
  -1  -1   1      10575.96      11402.98       497.97 o                         
   0  -1   1      14263.50      12246.36       657.18 o                         
   1  -1   1       1732.23       1735.17        68.77 o                         
   2  -1   1       7226.16       7704.33       339.84 o                         
   3  -1   1       2828.35       2650.43       106.99 o                         
   4  -1   1       1227.74       1367.57        61.92 o                         
   5  -1   1       3510.00       3494.16       145.38 o                         
   6  -1   1        472.98        480.44        25.94 o                         
   7  -1   1       3546.35       3577.80       200.83 o                         
   8  -1   1        147.44        172.13        26.99 o                         
   9  -1   1       5547.35       6141.29       338.72 o                         
  10  -1   1        126.61        163.20        25.74 o                         
  11  -1   1        329.91        344.92        32.09 o                         
 -11   0   1        105.59        106.50        32.94 o                         
 -10   0   1       1117.58       1241.90       112.47 o                         
  -9   0   1       2946.69       3185.90       182.41 o                         
  -8   0   1       6193.64       6408.48       352.31 o                         
  -7   0   1       3386.16       3343.74       165.12 o                         
  -6   0   1        716.67        716.15        38.17 o                         
  -5   0   1       5051.64       4831.04       202.52 o                         
  -4   0   1       3960.33       4069.43       149.31 o                         
  -3   0   1         32.54         52.08         7.22 o                         
  -2   0   1       1072.09       1259.74        52.34 o                         
  -1   0   1        980.25       1044.89        48.22 o                         
   0   0   1         12.10         50.45         6.40 o                         
   1   0   1         68.83         91.35         6.66 o                         
   2   0   1      11446.67      12743.24       558.93 o                         
   3   0   1         37.64         64.42         9.12 o                         
   4   0   1         55.37         63.04         9.49 o                         
   5   0   1       1293.49       1351.78        57.94 o                         
   6   0   1       1151.10       1081.15        59.86 o                         
   7   0   1       5314.72       5500.04       302.77 o                         
   8   0   1       4363.25       4700.32       262.06 o                         
   9   0   1       3757.62       3937.63       222.18 o                         
  10   0   1       3488.58       4921.83       393.02 o                         
  11   0   1        810.56        753.55        55.70 o                         
 -12   1   1        121.51        112.23        16.95 o                         
 -11   1   1        113.72        108.90        18.80 o                         
 -10   1   1        368.70        356.01        40.15 o                         
  -9   1   1        198.44        228.60        30.63 o                         
  -8   1   1        482.80        469.16        41.08 o                         
  -7   1   1         16.55         36.05        11.73 o                         
  -6   1   1         52.55         98.61        13.74 o                         
  -5   1   1         72.76        189.66        18.97 o                         
  -4   1   1      14069.21      14787.12       565.61 o                         
  -3   1   1       3044.90       3083.95       141.72 o                         
  -2   1   1        641.25        681.08        30.82 o                         
  -1   1   1        158.11        171.61        16.50 o                         
   0   1   1      28867.27      26248.66      1983.54 o                         
   2   1   1      33462.19      35336.44      1890.54 o                         
   3   1   1       2453.01       2412.00       116.36 o                         
   4   1   1        365.23        402.41        24.96 o                         
   5   1   1       4925.36       4774.73       421.71 o                         
   6   1   1       3778.35       3618.32       174.66 o                         
   7   1   1        221.33        203.87        26.78 o                         
   8   1   1        139.36        149.83        25.62 o                         
   9   1   1       3676.85       3959.16       223.15 o                         
  10   1   1       6294.86       6361.10       347.45 o                         
  11   1   1       1316.96       1272.69        86.30 o                         
 -12   2   1        750.06        740.77        62.55 o                         
 -11   2   1       1695.80       1882.52       110.13 o                         
 -10   2   1        697.23        854.59        61.41 o                         
  -8   2   1       3986.31       4041.01       226.57 o                         
  -7   2   1      14686.36      14370.08       555.56 o                         
  -6   2   1       4106.02       4331.98       200.03 o                         
  -5   2   1       3498.53       3414.44       143.59 o                         
  -4   2   1       1525.77       1642.34        72.69 o                         
  -3   2   1       7041.48       7179.00       278.72 o                         
  -2   2   1      15773.83      16129.45      1100.17 o                         
  -1   2   1      11403.27      11144.39       425.46 o                         
   0   2   1       3774.76       3514.56       159.22 o                         
   1   2   1       1868.23       1810.15       104.12 o                         
   2   2   1      41777.09      43862.23      2349.76 o                         
   3   2   1      25017.71      26652.34      1178.75 o                         
   4   2   1      17505.48      18757.75      1031.52 o                         
   5   2   1       6276.18       6728.86       538.28 o                         
   6   2   1        713.45        643.69        43.15 o                         
   7   2   1        736.76        713.20        53.29 o                         
   9   2   1        202.35        189.71        27.59 o                         
  10   2   1         10.23         10.54        13.69 o                         
  11   2   1       1322.88       1163.90       162.05 o                         
 -12   3   1        911.68        915.54        76.71 o                         
 -11   3   1        141.37        163.56        42.91 o                         
 -10   3   1        192.00        221.58        36.78 o                         
  -9   3   1       2409.31       2685.17       220.88 o                         
  -8   3   1       5505.83       5438.94       217.64 o                         
  -7   3   1        169.77        229.33        22.60 o                         
  -6   3   1       9159.62       9352.48       518.03 o                         
  -5   3   1       4965.60       4721.78       195.24 o                         
  -4   3   1        938.09        877.00        45.54 o                         
  -3   3   1      13119.90      13155.96       509.20 o                         
  -2   3   1        900.16        756.80        44.75 o                         
  -1   3   1       1543.04       1434.27        60.89 o                         
   0   3   1       6047.80       5856.56       211.04 o                         
   1   3   1        144.87        128.95        17.87 o                         
   2   3   1      27688.52      26072.72      1160.38 o                         
   3   3   1      11226.84      11492.18       526.92 o                         
   4   3   1       3343.71       2881.95       158.78 o                         
   5   3   1         15.04          7.08        10.93 o                         
   6   3   1         13.72         21.89        25.07 o                         
   7   3   1       3737.82       3675.91       208.38 o                         
   8   3   1        220.51        205.27        28.98 o                         
   9   3   1         36.45         29.04        38.04 o                         
  10   3   1        349.86        365.57        43.41 o                         
 -12   4   1        424.17        446.39        43.10 o                         
 -11   4   1         42.84         55.18        17.30 o                         
 -10   4   1        346.61        405.64        40.91 o                         
  -9   4   1       1598.15       1676.77       149.00 o                         
  -8   4   1       1315.12       1436.03        69.20 o                         
  -7   4   1        454.85        495.59        38.88 o                         
  -6   4   1       2578.76       2532.15       106.89 o                         
  -5   4   1       4972.90       4868.01       203.24 o                         
  -4   4   1       3459.63       3844.54       185.70 o                         
  -3   4   1       5478.26       5861.66       335.40 o                         
  -2   4   1        351.62        390.11        28.90 o                         
  -1   4   1       2039.15       1955.76        88.59 o                         
   0   4   1        939.78        806.99        44.05 o                         
   1   4   1         90.87        114.46        34.20 o                         
   2   4   1      30971.04      28616.46      1270.80 o                         
   3   4   1       6101.72       5879.31       362.14 o                         
   4   4   1       2452.79       2220.73       113.06 o                         
   5   4   1        203.74        212.82        25.67 o                         
   6   4   1       5157.07       4919.88       273.99 o                         
   7   4   1       6021.16       5662.07       321.47 o                         
   8   4   1       9382.87       8927.03       485.85 o                         
   9   4   1        304.89        356.04        33.97 o                         
  10   4   1        178.93        181.67        17.35 o                         
 -12   5   1        222.83        181.14        25.55 o                         
 -11   5   1         11.51         14.85        15.65 o                         
 -10   5   1        266.30        375.09        41.35 o                         
  -9   5   1       4082.20       3948.12       182.96 o                         
  -8   5   1         51.11         62.58        20.43 o                         
  -7   5   1       1017.69       1066.26        55.69 o                         
  -6   5   1        106.56        141.80        18.42 o                         
  -5   5   1        384.59        322.19        28.34 o                         
  -4   5   1      19423.82      18064.98       805.65 o                         
  -3   5   1      75322.96      72452.41      3882.63 o                         
  -2   5   1      10291.60       9700.42       442.10 o                         
  -1   5   1       5639.59       6091.19       252.63 o                         
   0   5   1       7003.58       7209.74       294.32 o                         
   1   5   1      22014.93      21249.40       822.02 o                         
   2   5   1       8497.65       8240.13       400.30 o                         
   3   5   1       4102.21       3418.31       216.20 o                         
   4   5   1        344.92        381.76        32.03 o                         
   5   5   1        264.55        233.09        51.57 o                         
   6   5   1        141.86        133.28        24.07 o                         
   7   5   1       1715.52       1540.50        96.21 o                         
   9   5   1        415.56        381.26        31.41 o                         
 -12   6   1       1609.74       1651.85       131.69 o                         
 -11   6   1       1690.55       1745.09       124.96 o                         
 -10   6   1       3381.42       4796.41       984.00 o                         
  -9   6   1       5036.46       5376.38       197.03 o                         
  -8   6   1       8881.24       9205.88       424.89 o                         
  -7   6   1       3667.09       3508.04       149.23 o                         
  -6   6   1        294.70        299.58        26.48 o                         
  -5   6   1       4459.90       4496.41       210.61 o                         
  -4   6   1       5278.80       5025.54       238.19 o                         
  -3   6   1      32016.78      29895.02      1334.73 o                         
  -2   6   1       5633.93       5420.50       261.32 o                         
  -1   6   1       2128.60       2045.19       101.37 o                         
   0   6   1       4481.15       4555.56       198.89 o                         
   1   6   1      12889.34      13157.81       525.79 o                         
   2   6   1      21847.21      19860.51       907.75 o                         
   3   6   1       1342.59       1131.96        67.31 o                         
   4   6   1        431.74        412.89        38.55 o                         
   5   6   1        235.72        218.19        29.32 o                         
   6   6   1       3375.94       3218.34       184.18 o                         
   7   6   1         72.00         70.50        20.73 o                         
   8   6   1       1450.82       1765.86       102.66 o                         
   9   6   1        680.25        750.02        45.64 o                         
 -11   7   1        730.38        663.41        60.40 o                         
 -10   7   1        762.27        807.41        85.32 o                         
  -9   7   1       6076.89       5944.90       274.77 o                         
  -8   7   1       5817.98       5407.95       326.53 o                         
  -7   7   1       2086.68       2331.78       106.65 o                         
  -6   7   1       1322.48       1285.99        65.56 o                         
  -5   7   1       2369.30       2331.34       103.23 o                         
  -4   7   1        976.04        850.60        61.65 o                         
  -3   7   1       3465.40       3546.74       377.77 o                         
  -2   7   1         42.83         61.48        15.80 o                         
  -1   7   1        266.87        324.74        30.09 o                         
   0   7   1       4584.11       4478.04       209.81 o                         
   1   7   1       3189.06       3074.35       134.73 o                         
   2   7   1        263.85        297.76        29.22 o                         
   3   7   1       1180.40       1087.58        67.16 o                         
   4   7   1       2371.36       2422.24       142.11 o                         
   5   7   1        892.01        868.09        62.16 o                         
   6   7   1        353.72        398.73        39.90 o                         
   7   7   1         97.00        118.95        20.27 o                         
   8   7   1        386.62        426.99        41.73 o                         
 -11   8   1        946.44        496.77        50.93 o                         
 -10   8   1       1126.65       1126.67        58.47 o                         
  -9   8   1        591.59        710.03        78.58 o                         
  -8   8   1        230.52        263.98        40.53 o                         
  -7   8   1       5887.68       5929.96       242.35 o                         
  -6   8   1       2051.53       2024.59        94.43 o                         
  -5   8   1       3609.25       3382.85       168.57 o                         
  -4   8   1       3836.05       3749.55       175.08 o                         
  -3   8   1       5795.51       5489.76       251.09 o                         
  -2   8   1      11083.31      11182.35       495.19 o                         
  -1   8   1       5352.61       5332.54       240.99 o                         
   0   8   1       3407.47       3318.80       153.19 o                         
   1   8   1        909.60        837.76        55.21 o                         
   2   8   1       7959.81       7700.36       420.73 o                         
   3   8   1      23186.46      23650.79      1268.14 o                         
   4   8   1       2095.16       2170.62       128.93 o                         
   5   8   1        276.88        327.85        36.96 o                         
   6   8   1        197.91        259.45        32.48 o                         
   7   8   1        968.94       1057.88        63.71 o                         
 -11   9   1        140.51        120.52        20.27 o                         
 -10   9   1        109.56        118.55        14.54 o                         
  -9   9   1        265.68        186.45        54.89 o                         
  -8   9   1       2518.61       2233.18       134.55 o                         
  -7   9   1       2320.65       2273.27       103.60 o                         
  -6   9   1       2248.37       2180.23        99.68 o                         
  -5   9   1       2414.51       2415.47       108.05 o                         
  -4   9   1       2605.65       2557.59       111.85 o                         
  -3   9   1       3628.94       3673.46       171.92 o                         
  -2   9   1      26027.57      25118.10      1100.41 o                         
  -1   9   1       2950.36       2865.51       135.00 o                         
   0   9   1        589.01        606.40        47.50 o                         
   1   9   1        464.92        501.92        44.20 o                         
   2   9   1        538.81        542.66        46.28 o                         
   3   9   1       1015.82       1025.31        70.00 o                         
   4   9   1       2574.80       2887.27       164.70 o                         
   5   9   1        828.81       1017.33       123.47 o                         
   6   9   1         51.59         46.34        13.69 o                         
   7   9   1         30.68         22.21         8.90 o                         
 -10  10   1        295.11        250.95        72.34 o                         
  -9  10   1       3418.59       3169.18       252.26 o                         
  -8  10   1       8520.10       8864.26       586.20 o                         
  -7  10   1       3263.08       3203.15       347.79 o                         
  -6  10   1       1635.48       1598.24        79.25 o                         
  -5  10   1         91.72        126.44        24.96 o                         
  -4  10   1         88.04         80.73        16.48 o                         
  -3  10   1      13031.51      12611.16       491.62 o                         
  -2  10   1       8450.18       8529.73       390.37 o                         
  -1  10   1        338.91        405.72        34.46 o                         
   0  10   1        497.00        542.40        46.16 o                         
   1  10   1       1034.92       1020.62        69.34 o                         
   2  10   1         17.32         28.94        19.23 o                         
   3  10   1        176.31        194.96        26.57 o                         
   4  10   1         89.55         96.44        19.09 o                         
   5  10   1         80.61         47.30        10.31 o                         
   6  10   1        217.22        223.78        23.42 o                         
 -10  11   1         49.29         48.40        11.51 o                         
  -9  11   1        420.05        380.39        34.79 o                         
  -8  11   1       9200.83       9314.84       503.70 o                         
  -7  11   1       8162.27       8591.69       467.30 o                         
  -6  11   1        994.56       1003.13        69.33 o                         
  -5  11   1       3494.86       3559.79       172.02 o                         
  -4  11   1        221.92        181.14        22.03 o                         
  -3  11   1        148.41        147.04        22.11 o                         
  -2  11   1        217.49        234.78        29.55 o                         
  -1  11   1         56.76         71.30        20.63 o                         
   0  11   1        797.19        888.51        62.34 o                         
   1  11   1       1986.61       2316.33       134.83 o                         
   2  11   1        109.83         99.87        28.39 o                         
   3  11   1        426.37        486.44        37.38 o                         
   4  11   1        935.58        908.57        54.71 o                         
  -9  12   1        174.96        177.75        15.39 o                         
  -8  12   1         59.09         64.99        20.35 o                         
  -7  12   1        121.85        122.62        18.73 o                         
  -6  12   1       2828.17       3132.20       178.88 o                         
  -5  12   1        162.97        182.21        26.29 o                         
  -4  12   1        184.79        169.50        22.39 o                         
  -3  12   1       1607.94       1699.98       144.97 o                         
  -2  12   1       2454.08       2436.32       312.56 o                         
  -1  12   1        846.27       1073.39        74.81 o                         
   0  12   1       2014.83       2147.22       138.75 o                         
   1  12   1        760.16        806.70        53.51 o                         
   2  12   1        576.19        687.27        46.21 o                         
   3  12   1       2893.39       3416.83       187.93 o                         
  -8  13   1        154.03        127.27        18.35 o                         
  -7  13   1       3713.13       3361.38       260.03 o                         
  -6  13   1       5795.72       5338.33       288.76 o                         
  -5  13   1       3063.73       2791.03       157.63 o                         
  -4  13   1        771.34        772.85        50.62 o                         
  -3  13   1       1227.84       1215.24        60.86 o                         
  -2  13   1       2648.68       2930.96       134.72 o                         
  -1  13   1       3192.48       3367.51       186.73 o                         
   0  13   1        633.42        617.87        40.37 o                         
   1  13   1         78.43         78.49        17.30 o                         
   2  13   1         29.98         14.99         7.68 o                         
  -6  14   1        235.16        221.08        22.89 o                         
  -5  14   1        197.50        166.03        20.44 o                         
  -4  14   1        155.83        116.19        19.59 o                         
  -3  14   1        275.38        305.87        32.42 o                         
  -2  14   1        423.49        373.75        35.43 o                         
  -1  14   1        786.78        757.71        62.36 o                         
   0 -14   2       2890.65       3169.64       249.28 o                         
   1 -14   2        273.34        253.50        35.50 o                         
   2 -14   2        163.97        205.20        23.21 o                         
   3 -14   2       1839.04       1083.08        93.18 o                         
   4 -14   2        846.84        868.61       158.38 o                         
   5 -14   2        285.50        266.38        21.52 o                         
   6 -14   2        790.09        818.11        68.58 o                         
  -2 -13   2         77.23         46.58        11.67 o                         
  -1 -13   2       4177.20       4476.00       243.34 o                         
   0 -13   2       1828.63       1767.48       181.60 o                         
   1 -13   2         55.48         62.09        16.84 o                         
   2 -13   2         38.28         54.80        16.68 o                         
   3 -13   2        285.20        279.17        29.97 o                         
   4 -13   2       1247.63       1310.07        79.48 o                         
   5 -13   2         52.40         77.57        16.35 o                         
   6 -13   2         12.73         24.58        12.50 o                         
   7 -13   2        553.94        482.94        46.97 o                         
  -4 -12   2         16.90          8.89         7.80 o                         
  -3 -12   2         30.57         28.15        10.34 o                         
  -2 -12   2         81.52        102.02        17.47 o                         
  -1 -12   2        559.38        613.19        68.01 o                         
   0 -12   2       2521.07       2794.24       163.71 o                         
   1 -12   2        924.09        974.86        65.80 o                         
   2 -12   2       1765.56       1618.83       185.46 o                         
   3 -12   2        557.19        581.62        47.87 o                         
   4 -12   2       1431.77       1610.44        99.22 o                         
   5 -12   2        792.27        896.47        65.31 o                         
   6 -12   2       1677.10       1565.07       102.47 o                         
   7 -12   2        132.74        147.55        21.87 o                         
   8 -12   2        352.32        414.49        36.38 o                         
   9 -12   2        313.57        281.83        21.78 o                         
  -5 -11   2       3328.16       3496.58       267.74 o                         
  -4 -11   2       4836.97       5563.71       318.86 o                         
  -3 -11   2         69.82         78.06        18.64 o                         
  -2 -11   2        450.44        507.92        61.69 o                         
  -1 -11   2       1613.61       1693.01       103.07 o                         
   0 -11   2       2967.68       3247.06       184.97 o                         
   1 -11   2       7273.56       7295.72       399.43 o                         
   2 -11   2        205.03        245.87        47.91 o                         
   3 -11   2        172.68        153.95        20.35 o                         
   4 -11   2       3610.43       3853.48       181.01 o                         
   5 -11   2      13386.68      12807.96      1501.96 o                         
   6 -11   2       5717.47       6027.64       334.19 o                         
   7 -11   2        684.17        829.26        66.93 o                         
   8 -11   2       1323.40       1334.48        83.72 o                         
   9 -11   2       1300.02       1460.33       128.52 o                         
  10 -11   2        224.32        258.30        30.46 o                         
  -6 -10   2       2579.48       1886.32       147.52 o                         
  -5 -10   2       7277.44       8151.96       439.48 o                         
  -4 -10   2       6017.03       6704.58       370.76 o                         
  -3 -10   2       1042.12       1184.92        77.15 o                         
  -2 -10   2       2335.12       2481.85       144.74 o                         
  -1 -10   2       1971.73       2101.15       132.03 o                         
   0 -10   2       8073.59       8130.08       443.93 o                         
   1 -10   2       5642.46       6258.08       344.69 o                         
   2 -10   2        356.35        372.08        32.46 o                         
   3 -10   2       2125.22       2406.73       105.77 o                         
   4 -10   2        140.04        176.05        29.20 o                         
   5 -10   2        395.18        471.83        39.12 o                         
   6 -10   2        830.79        884.99        51.12 o                         
   7 -10   2       1727.95       1641.71        91.08 o                         
   8 -10   2       1889.47       1882.41       115.22 o                         
   9 -10   2         31.69         32.48        22.76 o                         
  10 -10   2        171.66        168.26        22.61 o                         
  -7  -9   2         98.04         86.59        15.50 o                         
  -6  -9   2       1962.26       2128.76       120.53 o                         
  -5  -9   2       2102.05       2459.47       240.28 o                         
  -4  -9   2         70.58        393.71        61.75 o                         
  -3  -9   2        606.58        749.69        58.66 o                         
  -2  -9   2        657.98        699.26        45.79 o                         
  -1  -9   2       2399.17       2422.97       117.34 o                         
   0  -9   2       4552.10       4451.54       204.50 o                         
   1  -9   2       1913.44       2023.84       101.50 o                         
   2  -9   2        792.21        869.93        51.81 o                         
   3  -9   2       1218.23       1176.77        81.64 o                         
   4  -9   2       4311.19       4415.47       206.18 o                         
   5  -9   2       2529.50       2277.75       114.65 o                         
   6  -9   2       1794.69       1726.96        83.42 o                         
   7  -9   2         69.98         98.60        20.18 o                         
   8  -9   2         90.01         84.68        28.14 o                         
   9  -9   2        490.73        454.22        79.57 o                         
  10  -9   2       7722.96       7343.04       399.43 o                         
  11  -9   2       3268.61       2880.25       158.66 o                         
  -8  -8   2         13.66         18.97         9.60 o                         
  -7  -8   2        161.58        144.92        38.71 o                         
  -6  -8   2        105.96         79.32        19.37 o                         
  -5  -8   2       1988.78       2185.21       128.72 o                         
  -4  -8   2        419.54        510.07        49.57 o                         
  -3  -8   2       6902.58       7143.60       321.53 o                         
  -2  -8   2       9064.94       9207.59       411.32 o                         
  -1  -8   2       9504.40       9308.91       373.97 o                         
   0  -8   2       1531.40       1443.64        82.18 o                         
   1  -8   2       5442.11       5055.33       258.14 o                         
   2  -8   2       1444.33       1507.70       178.20 o                         
   3  -8   2       4737.01       4774.00       218.88 o                         
   4  -8   2       4331.05       4584.75       297.52 o                         
   5  -8   2       2739.63       2959.48       143.55 o                         
   6  -8   2        396.80        442.34        37.47 o                         
   7  -8   2       4257.96       4246.84       179.31 o                         
   8  -8   2        493.51        477.50        37.00 o                         
   9  -8   2        321.21        364.89        56.07 o                         
  10  -8   2       3470.62       3689.02       206.92 o                         
  11  -8   2       2184.88       2130.36       376.80 o                         
  -8  -7   2        613.30        616.45       105.66 o                         
  -7  -7   2        787.16        788.20       134.79 o                         
  -6  -7   2       1851.83       1973.36       117.99 o                         
  -5  -7   2        533.66        491.74        53.26 o                         
  -4  -7   2        573.29        605.81        48.68 o                         
  -3  -7   2        372.71        427.74        35.99 o                         
  -2  -7   2        270.99        316.48        29.19 o                         
  -1  -7   2       4861.50       4578.98       190.14 o                         
   0  -7   2      21314.07      21097.19       944.50 o                         
   1  -7   2        641.30        723.55        60.72 o                         
   2  -7   2       2533.91       2429.67       233.59 o                         
   3  -7   2       5253.09       5239.05       575.34 o                         
   4  -7   2      22332.18      20819.40      1117.17 o                         
   5  -7   2       8778.91       8575.67       384.91 o                         
   6  -7   2        258.75        308.96        31.87 o                         
   7  -7   2        132.42        157.53        21.92 o                         
   8  -7   2        481.96        519.31        52.68 o                         
   9  -7   2       2739.56       2904.02       142.25 o                         
  10  -7   2        121.69         96.73        26.55 o                         
  11  -7   2       2070.80       1853.75       405.00 o                         
  -9  -6   2        973.74       1231.23       101.97 o                         
  -8  -6   2       1914.63       2183.12       125.01 o                         
  -7  -6   2       1224.59       1300.20        82.96 o                         
  -6  -6   2       1003.48        913.68        91.97 o                         
  -5  -6   2       8771.71       8054.49       440.56 o                         
  -4  -6   2       4837.40       4246.28       224.33 o                         
  -3  -6   2       2475.10       2310.05       121.02 o                         
  -2  -6   2        183.22        144.02        71.88 o                         
  -1  -6   2        721.23        596.54        58.63 o                         
   0  -6   2         83.43        103.83        17.36 o                         
   1  -6   2         88.70        127.21        48.40 o                         
   2  -6   2        345.99        491.95        37.27 o                         
   3  -6   2       7987.18       8002.58       521.04 o                         
   4  -6   2       1709.66       1666.11       101.72 o                         
   5  -6   2        130.46        124.25        17.17 o                         
   6  -6   2         25.57         20.02        13.20 o                         
   7  -6   2        191.34        221.99        23.47 o                         
   8  -6   2         39.29         58.66        22.20 o                         
   9  -6   2        564.78        624.78        45.00 o                         
  10  -6   2        756.01        857.90        89.04 o                         
  11  -6   2       2091.22       2055.81       120.02 o                         
  12  -6   2       3084.70       3139.34       244.57 o                         
 -10  -5   2        287.82        210.12        24.09 o                         
  -9  -5   2        197.15        213.39        25.24 o                         
  -8  -5   2         56.70         51.04        21.51 o                         
  -7  -5   2        168.79        128.52        23.84 o                         
  -6  -5   2       2186.76       1960.16       118.02 o                         
  -5  -5   2         12.47         42.50        18.42 o                         
  -4  -5   2        318.74        408.81        33.07 o                         
  -3  -5   2        393.20        344.05        39.34 o                         
  -2  -5   2       3488.94       3446.37       187.42 o                         
  -1  -5   2       2029.12       2082.05       164.68 o                         
   0  -5   2      24376.92      24927.83      1411.84 o                         
   1  -5   2       2976.83       3260.29       144.17 o                         
   2  -5   2         58.42         53.83        11.19 o                         
   3  -5   2       4887.91       4758.01       226.60 o                         
   4  -5   2        335.31        315.19        42.04 o                         
   5  -5   2      35953.43      37038.34      2812.93 o                         
   6  -5   2      30720.63      30721.32      1343.42 o                         
   7  -5   2       1506.06       1607.08        78.74 o                         
   8  -5   2       1253.99       1414.17        80.74 o                         
   9  -5   2       2963.51       3159.94       152.04 o                         
  10  -5   2       2279.10       2741.46       158.05 o                         
  11  -5   2       4503.44       5231.46       286.88 o                         
 -10  -4   2        495.70        558.40        81.85 o                         
  -9  -4   2       1060.69       1364.56       134.80 o                         
  -8  -4   2       1932.06       1877.29       113.21 o                         
  -7  -4   2       1463.08       1366.70        87.34 o                         
  -6  -4   2        464.12        491.31        42.27 o                         
  -5  -4   2        617.03        649.97        44.54 o                         
  -4  -4   2        711.05        621.46        97.82 o                         
  -3  -4   2       2498.01       2426.50       140.05 o                         
  -2  -4   2       7585.64       7392.57       353.83 o                         
  -1  -4   2      27020.96      25872.63      1148.75 o                         
   0  -4   2       9642.89       9833.48       913.30 o                         
   1  -4   2      14945.36      13071.42       460.30 o                         
   2  -4   2      20672.36      19030.22       729.83 o                         
   3  -4   2       2029.66       1704.58       108.98 o                         
   4  -4   2       2520.02       2887.26       143.57 o                         
   5  -4   2       6081.81       5816.81       275.12 o                         
   6  -4   2      20352.80      20679.72       907.54 o                         
   7  -4   2       1190.94       1209.70        81.69 o                         
   8  -4   2       1079.24       1131.98        63.71 o                         
   9  -4   2        745.41        777.76        49.85 o                         
  10  -4   2       2549.24       2919.42       167.57 o                         
  11  -4   2       3994.30       4319.89       238.56 o                         
  12  -4   2       1351.57       1414.48       115.00 o                         
 -10  -3   2         94.87        128.99        18.59 o                         
  -9  -3   2        449.04        566.65        81.28 o                         
  -8  -3   2        975.53        978.09        90.23 o                         
  -7  -3   2       3013.29       2920.02       168.31 o                         
  -6  -3   2       7150.15       6660.42       396.12 o                         
  -5  -3   2       7919.83       7655.47       355.72 o                         
  -4  -3   2        194.42        174.36        20.84 o                         
  -3  -3   2        688.34        776.55        45.71 o                         
  -2  -3   2        718.70        843.41        45.87 o                         
  -1  -3   2      12974.76      12715.69       442.10 o                         
   0  -3   2      17843.66      16763.45       646.42 o                         
   1  -3   2      21623.85      18442.11       937.81 o                         
   2  -3   2        490.12        548.85        33.18 o                         
   3  -3   2       1652.63       1663.01       110.30 o                         
   4  -3   2        235.09        227.31        25.89 o                         
   5  -3   2      14942.59      16306.41       726.55 o                         
   6  -3   2       9847.08      11343.88       505.05 o                         
   7  -3   2       1952.99       1990.29        85.96 o                         
   8  -3   2       3058.45       3130.67       148.89 o                         
   9  -3   2        547.70        525.46        48.11 o                         
  10  -3   2        312.91        303.01        24.99 o                         
  11  -3   2          4.28          7.58        14.33 o                         
  12  -3   2         55.24         46.83        11.95 o                         
 -11  -2   2        286.58        217.49        26.72 o                         
 -10  -2   2        568.02        623.96        46.08 o                         
  -9  -2   2        665.82        647.32        51.04 o                         
  -8  -2   2        997.19        993.94        68.32 o                         
  -7  -2   2       1011.17       1001.48       108.92 o                         
  -6  -2   2       6283.84       6014.84       242.40 o                         
  -5  -2   2       5551.59       5410.41       253.27 o                         
  -4  -2   2      20288.40      20654.14       920.43 o                         
  -3  -2   2        531.99        575.16        34.19 o                         
  -2  -2   2       7576.32       8102.09       316.65 o                         
  -1  -2   2       7439.87       7742.69       270.46 o                         
   0  -2   2      11453.38      11397.04       390.24 o                         
   1  -2   2        810.03        877.37        56.45 o                         
   2  -2   2        529.54        489.79        26.57 o                         
   3  -2   2       3528.83       3386.95       138.25 o                         
   4  -2   2        983.44       1137.79        63.33 o                         
   5  -2   2        837.43        928.87        44.88 o                         
   6  -2   2       3616.25       3994.59       227.51 o                         
   7  -2   2       4042.66       3983.21       183.74 o                         
   8  -2   2       2738.73       2807.19       161.44 o                         
   9  -2   2       1122.98       1208.26        62.73 o                         
  10  -2   2        217.58        239.26        31.25 o                         
  11  -2   2       3069.17       3467.97       192.78 o                         
  12  -2   2       1209.07       1340.15       110.19 o                         
 -11  -1   2       2099.80       1911.87       109.86 o                         
 -10  -1   2        105.23        130.15        27.89 o                         
  -9  -1   2       1308.91       1445.81        91.59 o                         
  -8  -1   2       1588.01       1619.82        99.93 o                         
  -7  -1   2        314.85        318.18        30.93 o                         
  -6  -1   2       2276.38       2227.52        97.70 o                         
  -5  -1   2        267.38        399.82        54.38 o                         
  -4  -1   2         37.84         43.98        10.64 o                         
  -3  -1   2         86.44         99.25        15.17 o                         
  -2  -1   2       4241.44       4740.52       187.40 o                         
  -1  -1   2       4028.20       4684.17       182.22 o                         
   0  -1   2       2053.74       2086.01        74.37 o                         
   1  -1   2       1196.17       1228.82        50.03 o                         
   2  -1   2        431.78        409.71        20.85 o                         
   3  -1   2      17609.22      15540.30      2765.42 o                         
   4  -1   2       8764.37       9115.75       316.46 o                         
   5  -1   2       3146.35       3262.93       123.59 o                         
   6  -1   2      12986.51      13551.07       524.44 o                         
   7  -1   2      16127.54      17004.02       913.59 o                         
   8  -1   2      10841.87      11458.17       504.93 o                         
   9  -1   2        294.07        374.40        41.07 o                         
  10  -1   2        141.60        167.68        37.02 o                         
  11  -1   2        614.59        693.11        90.90 o                         
 -11   0   2        294.10        292.87        31.41 o                         
 -10   0   2        301.25        351.49        43.76 o                         
  -9   0   2       1550.01       1675.95       103.12 o                         
  -8   0   2       4502.58       4695.11       261.49 o                         
  -7   0   2       8102.64       7746.84       309.27 o                         
  -6   0   2        274.99        271.20        26.13 o                         
  -5   0   2       1866.29       2028.73        95.17 o                         
  -4   0   2      29056.68      30604.65      1341.71 o                         
  -3   0   2      12316.49      12227.87       466.66 o                         
  -2   0   2       4283.66       4607.26       205.18 o                         
  -1   0   2       1350.43       1397.69        64.26 o                         
   0   0   2       5667.05       6105.25       266.05 o                         
   2   0   2      22423.60      25479.03      1363.53 o                         
   3   0   2       5766.44       6862.19       237.48 o                         
   4   0   2      12421.43      12396.42       427.11 o                         
   5   0   2       7302.07       8037.62       314.30 o                         
   6   0   2      10626.49      10739.56       578.49 o                         
   7   0   2       8686.13       8945.44       395.19 o                         
   8   0   2       1232.72       1340.57        85.55 o                         
   9   0   2         85.29         88.23        23.21 o                         
  10   0   2        122.67        141.68        31.60 o                         
  11   0   2       1259.64       1145.51        68.41 o                         
 -12   1   2       3842.12       1973.28       154.87 o                         
 -11   1   2       2898.69       2898.45       162.63 o                         
 -10   1   2        995.14       1058.34        98.37 o                         
  -9   1   2        605.52        685.82        52.82 o                         
  -8   1   2       3774.26       3686.74       177.47 o                         
  -7   1   2       5085.88       4942.70       236.52 o                         
  -6   1   2       3558.09       3925.30       193.11 o                         
  -5   1   2      10335.22      11254.97       438.58 o                         
  -4   1   2       1123.88        955.45        46.34 o                         
  -3   1   2       8591.06       9066.22       401.61 o                         
  -2   1   2       9739.93      10455.95       459.36 o                         
  -1   1   2        116.01        148.67         8.97 o                         
   0   1   2       1801.13       1892.30        67.53 o                         
   3   1   2       8655.08       9683.57       714.61 o                         
   4   1   2       3361.86       3461.45       172.87 o                         
   5   1   2       1995.70       1736.20       124.94 o                         
   6   1   2         17.09         24.92        11.71 o                         
   7   1   2        101.31         97.54        19.73 o                         
   8   1   2        328.17        337.79        37.46 o                         
   9   1   2       3471.16       3945.19       222.39 o                         
  10   1   2       2914.86       2988.77       169.03 o                         
  11   1   2        323.18        291.60        25.18 o                         
 -12   2   2       1075.40       1080.88        87.62 o                         
 -11   2   2        816.65        829.44        60.41 o                         
 -10   2   2       1320.66       1633.33       169.48 o                         
  -9   2   2       5076.33       5097.54       403.47 o                         
  -8   2   2       2235.62       2323.27       114.69 o                         
  -7   2   2       6425.48       6349.88       253.42 o                         
  -6   2   2         58.18         53.19        19.32 o                         
  -5   2   2      18472.97      18183.07       699.46 o                         
  -4   2   2      12277.63      12604.99       485.55 o                         
  -3   2   2       4802.45       5440.09       213.47 o                         
  -2   2   2      30299.02      31014.62      1659.59 o                         
  -1   2   2      14791.46      14222.20       626.05 o                         
   0   2   2        278.56        273.21        19.09 o                         
   1   2   2      13916.61      14077.77       541.41 o                         
   2   2   2        275.32        184.08        18.89 o                         
   3   2   2       2237.49       2291.49       159.17 o                         
   4   2   2       6258.02       6302.26       727.90 o                         
   5   2   2       3459.68       3372.91       380.32 o                         
   6   2   2        446.88        430.58        36.49 o                         
   7   2   2        820.45        840.82        59.61 o                         
   8   2   2       1158.82       1250.64        82.22 o                         
   9   2   2        763.68        813.16        58.77 o                         
  10   2   2        885.26        888.37        57.51 o                         
  11   2   2       2086.91       2035.03       158.63 o                         
 -12   3   2        174.09        190.17        25.24 o                         
 -11   3   2       1181.92       1487.91       181.57 o                         
 -10   3   2        194.18        262.64        32.77 o                         
  -9   3   2         15.72         36.87        25.34 o                         
  -8   3   2        574.90        579.24        33.05 o                         
  -7   3   2      11944.19      12188.91       470.76 o                         
  -6   3   2       9905.91       9989.05       547.25 o                         
  -5   3   2        158.41        226.34        27.26 o                         
  -4   3   2      28413.00      28918.15      1272.49 o                         
  -3   3   2        128.41        148.92        15.03 o                         
  -2   3   2      24933.67      23604.43       898.63 o                         
  -1   3   2      36646.37      31988.36      1702.93 o                         
   0   3   2        814.71        810.48        38.55 o                         
   1   3   2       3445.36       3131.49       139.05 o                         
   2   3   2       5255.92       4977.95       210.21 o                         
   3   3   2      43749.04      42567.99      1883.52 o                         
   4   3   2      23416.44      23122.63      1021.89 o                         
   5   3   2       8078.96       8083.42       438.57 o                         
   6   3   2       1326.96       1334.12       119.59 o                         
   7   3   2       4863.43       4853.92       270.73 o                         
   8   3   2       1964.22       1918.93       115.71 o                         
   9   3   2        129.02         97.29        27.72 o                         
  10   3   2        148.75        172.85        20.91 o                         
 -12   4   2       3197.20       3548.43       273.92 o                         
 -11   4   2        152.82        202.73        27.09 o                         
 -10   4   2        468.75        696.55       214.97 o                         
  -9   4   2        261.55        279.88        25.97 o                         
  -8   4   2       3333.39       3215.75       119.81 o                         
  -7   4   2      13886.27      13412.80       655.90 o                         
  -6   4   2      25227.58      25146.39      1350.24 o                         
  -5   4   2       2719.40       2622.63       118.82 o                         
  -4   4   2       1368.45       1343.27        66.73 o                         
  -3   4   2       3944.80       3706.51       221.11 o                         
  -2   4   2      21364.60      19384.58      1060.50 o                         
  -1   4   2       1662.67       1596.26        84.34 o                         
   0   4   2       6889.75       6578.74       246.78 o                         
   1   4   2       6851.45       7166.03       301.90 o                         
   2   4   2       4434.65       4705.23       238.38 o                         
   3   4   2       1796.60       1887.01       170.87 o                         
   4   4   2       1123.66       1050.37        61.17 o                         
   5   4   2        170.58        153.36        49.89 o                         
   6   4   2       1937.93       1705.13       104.46 o                         
   7   4   2       2524.62       2262.19       136.87 o                         
   8   4   2        339.41        333.52        36.89 o                         
   9   4   2        249.66        257.34        29.07 o                         
  10   4   2        412.05        501.89        45.47 o                         
 -11   5   2       1914.78       2153.08       126.40 o                         
 -10   5   2        183.08        186.04        38.17 o                         
  -9   5   2        662.62        700.69        40.19 o                         
  -8   5   2        137.48        136.96        35.33 o                         
  -7   5   2      12824.98      12979.93       503.75 o                         
  -6   5   2        941.68       1019.24        62.12 o                         
  -5   5   2        699.64        633.72        60.39 o                         
  -4   5   2        788.47        776.42        47.17 o                         
  -3   5   2      12582.84      11139.16       506.02 o                         
  -2   5   2       3729.75       3147.99       156.49 o                         
  -1   5   2        605.63        689.15        45.50 o                         
   0   5   2       1243.50       1225.72        64.66 o                         
   1   5   2        509.21        514.69        34.35 o                         
   2   5   2       2269.20       1946.80        97.24 o                         
   3   5   2       1945.49       1565.73       157.60 o                         
   4   5   2       5214.01       4428.30       265.92 o                         
   5   5   2       9594.85       8145.66       445.15 o                         
   6   5   2       2348.96       2280.89       135.16 o                         
   7   5   2       1864.68       1851.18       112.08 o                         
   8   5   2       1247.19       1277.92        80.23 o                         
   9   5   2        130.30        119.22        15.50 o                         
 -11   6   2       1628.86       1600.30       175.93 o                         
 -10   6   2        251.38        318.43        38.07 o                         
  -9   6   2         96.26         98.94        17.34 o                         
  -8   6   2         22.41         26.72        19.78 o                         
  -7   6   2        209.95        211.51        24.07 o                         
  -6   6   2        584.79        600.17        37.72 o                         
  -5   6   2        603.26        561.55        35.63 o                         
  -4   6   2       1845.41       1685.09        91.10 o                         
  -3   6   2       1099.93        924.37        62.01 o                         
  -2   6   2        650.35        721.87        49.89 o                         
  -1   6   2      15908.42      16447.80       739.46 o                         
   0   6   2      13725.45      13777.02       547.74 o                         
   1   6   2       5449.20       5200.37       791.21 o                         
   2   6   2       1503.83       1424.19       113.85 o                         
   3   6   2        154.50        149.19        21.09 o                         
   4   6   2        302.23        286.43        34.74 o                         
   5   6   2       3307.12       3136.93       179.62 o                         
   6   6   2       5374.95       5158.59       285.86 o                         
   7   6   2       5141.79       5300.96       296.26 o                         
   8   6   2        272.41        333.58        30.26 o                         
   9   6   2        840.41       1000.17        81.65 o                         
 -11   7   2       4570.00       2079.53       169.49 o                         
 -10   7   2       1673.30       1729.23       102.97 o                         
  -9   7   2        795.22        852.96        55.17 o                         
  -8   7   2        180.41        136.41        25.25 o                         
  -7   7   2       9532.32       9118.21       362.83 o                         
  -6   7   2      17871.40      17677.57       684.00 o                         
  -5   7   2        813.81        803.18        45.27 o                         
  -4   7   2        754.60        770.36        46.96 o                         
  -3   7   2       2191.09       2181.26       129.84 o                         
  -2   7   2       3440.74       3485.56       196.76 o                         
  -1   7   2      22475.14      20784.72      1014.60 o                         
   0   7   2      12108.73      10541.99       464.59 o                         
   1   7   2        861.32        786.69        41.61 o                         
   2   7   2      11847.90      12124.04       555.80 o                         
   3   7   2       4514.62       4061.22       227.79 o                         
   4   7   2        198.58        204.98        28.23 o                         
   5   7   2        133.03        127.19        24.18 o                         
   6   7   2       2944.63       3176.92       180.08 o                         
   7   7   2        610.65        635.21        45.28 o                         
   8   7   2        810.17        795.39        92.31 o                         
 -11   8   2       2674.86       2237.01       178.72 o                         
 -10   8   2       1333.97       1318.86        74.68 o                         
  -9   8   2        957.11        974.68        96.84 o                         
  -8   8   2        661.76        612.73        46.02 o                         
  -7   8   2       7107.64       7102.17       286.81 o                         
  -6   8   2       9380.18       9079.32       359.35 o                         
  -5   8   2      16685.35      16373.89       731.68 o                         
  -4   8   2       3119.26       3108.20       206.27 o                         
  -3   8   2        273.32        313.26        32.51 o                         
  -2   8   2       1893.77       1858.57        91.31 o                         
  -1   8   2       1265.13       1282.59        65.24 o                         
   0   8   2        209.80        201.94        36.64 o                         
   1   8   2       1981.25       1836.64       155.74 o                         
   2   8   2         43.76         64.00        19.42 o                         
   3   8   2         85.75         99.33        22.77 o                         
   4   8   2        149.46        186.45        27.33 o                         
   5   8   2         90.76        107.99        22.50 o                         
   6   8   2          0.88          5.54        14.21 o                         
   7   8   2         43.63         47.34        20.28 o                         
 -11   9   2       1602.79       1364.21       108.58 o                         
 -10   9   2         68.72         60.38        11.44 o                         
  -9   9   2       1971.81       2078.45       176.05 o                         
  -8   9   2        364.58        355.70        41.06 o                         
  -7   9   2         30.46         27.56        15.20 o                         
  -6   9   2        730.57        692.70        43.32 o                         
  -5   9   2        625.92        621.30        40.77 o                         
  -4   9   2        858.50        871.14        47.76 o                         
  -3   9   2        316.05        287.82        24.71 o                         
  -2   9   2        141.90        146.04        17.75 o                         
  -1   9   2       6346.92       5651.95       304.19 o                         
   0   9   2         16.70         42.80        25.05 o                         
   1   9   2        285.20        257.95        33.31 o                         
   2   9   2        423.10        381.25        56.18 o                         
   3   9   2       3027.05       3226.56       183.72 o                         
   4   9   2       2809.54       3153.23       180.29 o                         
   5   9   2       2560.43       2820.25       158.16 o                         
   6   9   2        114.60        118.98        15.09 o                         
 -10  10   2        276.62        218.91        64.63 o                         
  -9  10   2        274.23        324.69        31.97 o                         
  -8  10   2       2137.54       2173.79       128.92 o                         
  -7  10   2        269.03        317.77        37.80 o                         
  -6  10   2       3774.28       3471.12       344.21 o                         
  -5  10   2       7411.58       7487.81       344.03 o                         
  -4  10   2       4426.32       4597.69       258.01 o                         
  -3  10   2        308.31        374.45        42.89 o                         
  -2  10   2       4226.25       3994.74       189.06 o                         
  -1  10   2       3254.45       2869.38       194.49 o                         
   0  10   2       4018.72       3469.08       280.83 o                         
   1  10   2       4132.99       4297.23       240.04 o                         
   2  10   2        202.64        252.92        33.60 o                         
   3  10   2        426.16        530.80        45.69 o                         
   4  10   2       1359.75       1454.52        86.12 o                         
   5  10   2        892.94        867.73        42.72 o                         
 -10  11   2        463.49        419.57        37.74 o                         
  -9  11   2       2324.47       2000.47       331.53 o                         
  -8  11   2        153.48        163.75        30.69 o                         
  -7  11   2        836.22        880.39        66.73 o                         
  -6  11   2       3227.68       3115.42       251.53 o                         
  -5  11   2        292.98        309.52        36.82 o                         
  -4  11   2        205.85        193.84        20.55 o                         
  -3  11   2       2086.11       2096.02       151.67 o                         
  -2  11   2       2379.71       2453.63       185.49 o                         
  -1  11   2       2966.21       3036.41       173.37 o                         
   0  11   2       1761.30       1963.24       116.65 o                         
   1  11   2       1985.78       2145.39       177.69 o                         
   2  11   2       2752.77       2996.26       171.54 o                         
   3  11   2       1784.55       2125.91       171.40 o                         
   4  11   2        196.50        163.43        37.52 o                         
  -9  12   2       1388.89       1198.00        94.86 o                         
  -8  12   2        847.00        810.43        70.27 o                         
  -7  12   2       1679.17       1560.35        90.66 o                         
  -6  12   2       3422.37       3195.18       178.53 o                         
  -5  12   2       1876.96       1869.64       155.20 o                         
  -4  12   2         68.49         90.14        16.54 o                         
  -3  12   2        730.35        717.70        47.35 o                         
  -2  12   2        271.73        333.03        35.14 o                         
  -1  12   2         39.82         46.25        21.13 o                         
   0  12   2         46.49         84.97        21.58 o                         
   1  12   2        373.56        405.57        36.59 o                         
   2  12   2       1270.67       1353.39        77.87 o                         
   3  12   2        110.81        124.42        16.01 o                         
  -7  13   2        278.81        256.31        27.71 o                         
  -6  13   2        759.77        772.17        68.06 o                         
  -5  13   2       1340.44       1310.26        76.37 o                         
  -4  13   2       2357.58       2394.21       134.13 o                         
  -3  13   2        678.35        642.21        93.56 o                         
  -2  13   2        519.89        541.03        32.81 o                         
  -1  13   2       2226.44       2444.96       159.12 o                         
   0  13   2       4229.70       4464.13       244.80 o                         
   1  13   2        119.30         66.77        10.48 o                         
  -5  14   2       5709.64       4970.46       378.17 o                         
  -4  14   2        463.66        319.84        30.66 o                         
  -3  14   2        114.54        115.09        17.20 o                         
  -2  14   2        173.87        170.79        20.22 o                         
  -1  14   2       3038.08       3282.53       251.93 o                         
   0 -14   3        386.70        345.78        33.34 o                         
   1 -14   3          8.10          2.28        11.91 o                         
   2 -14   3        263.31        241.65        28.51 o                         
   3 -14   3         41.77         27.25         8.78 o                         
   4 -14   3         84.78        103.56        15.36 o                         
   5 -14   3        440.59        435.47        46.22 o                         
   6 -14   3       2648.47       2712.86       209.23 o                         
  -2 -13   3        229.98        203.64        77.99 o                         
  -1 -13   3       3228.86       3056.70       350.70 o                         
   0 -13   3       2034.23       1352.71       178.17 o                         
   1 -13   3        160.22        185.62        40.32 o                         
   2 -13   3        282.54        322.34        31.48 o                         
   3 -13   3       1481.42       1653.34        97.71 o                         
   4 -13   3       1631.26       1735.34       101.72 o                         
   5 -13   3       1080.62       1121.10        89.18 o                         
   6 -13   3        196.35        175.20        47.86 o                         
   7 -13   3        202.31        186.69        19.50 o                         
  -4 -12   3       2233.32       2284.42       175.79 o                         
  -3 -12   3        239.87        264.28        23.53 o                         
  -2 -12   3        218.59        247.98        26.41 o                         
  -1 -12   3       1079.61       1201.11        75.68 o                         
   0 -12   3       1879.11       2366.26       137.48 o                         
   1 -12   3       3276.03       3410.69       194.50 o                         
   2 -12   3       3159.48       3318.09       305.43 o                         
   3 -12   3        974.65       1127.42        74.26 o                         
   4 -12   3       8548.85       9074.08       492.17 o                         
   5 -12   3       7477.28       8064.74       444.51 o                         
   6 -12   3        223.69        246.26        42.51 o                         
   7 -12   3       3801.45       4193.81       232.05 o                         
   8 -12   3        448.66        474.38        42.04 o                         
   9 -12   3       1063.79       1177.18        96.35 o                         
  -5 -11   3        388.77        387.75        36.81 o                         
  -4 -11   3        108.41        111.76        16.13 o                         
  -3 -11   3        735.23        774.90        71.23 o                         
  -2 -11   3       1083.46       1233.13       110.43 o                         
  -1 -11   3       1737.21       1821.10       109.66 o                         
   0 -11   3        722.13        806.46        58.68 o                         
   1 -11   3       3346.28       3494.55       163.92 o                         
   2 -11   3       2346.85       2441.75       119.55 o                         
   3 -11   3        245.05        269.31        30.73 o                         
   4 -11   3       1553.31       1747.10        90.60 o                         
   5 -11   3        870.48        894.81        55.00 o                         
   6 -11   3        755.52        942.21        81.39 o                         
   7 -11   3         60.70        112.83        29.75 o                         
   8 -11   3         86.78        103.85        21.51 o                         
   9 -11   3        307.12        319.13        38.98 o                         
  10 -11   3         65.46         30.29        10.56 o                         
  -6 -10   3          3.50          5.05        10.20 o                         
  -5 -10   3       1140.89       1209.15       104.42 o                         
  -4 -10   3          7.35         25.37        17.41 o                         
  -3 -10   3         93.17        144.80        42.74 o                         
  -2 -10   3        606.23        664.97        51.30 o                         
  -1 -10   3       2440.61       2538.38       123.64 o                         
   0 -10   3        573.92        543.40        39.43 o                         
   1 -10   3      13548.59      13851.74       614.00 o                         
   2 -10   3       4349.57       4634.72       214.98 o                         
   3 -10   3        999.65       1008.19        54.54 o                         
   4 -10   3       1979.56       1924.53       104.15 o                         
   5 -10   3       6542.02       6708.66       306.75 o                         
   6 -10   3       8067.21       8170.39       449.29 o                         
   7 -10   3       2675.80       2799.51       123.27 o                         
   8 -10   3        274.46        283.04        42.16 o                         
   9 -10   3        718.36        671.68        69.26 o                         
  10 -10   3       1023.31        981.89        60.88 o                         
  -7  -9   3        252.27        258.50        29.52 o                         
  -6  -9   3       1433.84       1476.89        87.12 o                         
  -5  -9   3       2496.85       2940.01       166.30 o                         
  -4  -9   3       6540.30       7181.53       392.67 o                         
  -3  -9   3       5432.89       5585.23       437.87 o                         
  -2  -9   3       6688.07       6469.95       403.83 o                         
  -1  -9   3        286.00        299.69        28.12 o                         
   0  -9   3        934.29        978.67        55.71 o                         
   1  -9   3       3575.09       3633.04       169.87 o                         
   2  -9   3       4687.79       4728.46       218.16 o                         
   3  -9   3       2441.43       2469.35       109.81 o                         
   4  -9   3        927.32        863.78        54.00 o                         
   5  -9   3        985.47        966.54        59.30 o                         
   6  -9   3       2346.17       2583.02       129.15 o                         
   7  -9   3       3424.90       3535.11       151.92 o                         
   8  -9   3       2458.90       2432.93       122.13 o                         
   9  -9   3        613.91        619.13        68.94 o                         
  10  -9   3       4893.59       5612.31       437.37 o                         
  -8  -8   3        260.73        198.63        21.98 o                         
  -7  -8   3        147.46        168.67        21.41 o                         
  -6  -8   3        480.84        560.40        43.98 o                         
  -5  -8   3       5280.87       5788.42       318.66 o                         
  -4  -8   3       3538.31       4065.07       290.34 o                         
  -3  -8   3        727.67        734.17        45.07 o                         
  -2  -8   3        770.02        875.26        82.78 o                         
  -1  -8   3       6267.30       6041.50       249.81 o                         
   0  -8   3      16774.08      16596.87       752.71 o                         
   1  -8   3       2870.37       2940.66       162.09 o                         
   2  -8   3        140.10        192.56        32.86 o                         
   3  -8   3       1785.14       1829.41        98.47 o                         
   4  -8   3       5530.25       5519.19       253.08 o                         
   5  -8   3       5996.78       6292.99       287.11 o                         
   6  -8   3        265.36        253.30        29.05 o                         
   7  -8   3       2602.95       2609.01       116.82 o                         
   8  -8   3       2590.72       2783.76       126.21 o                         
   9  -8   3       1128.59       1101.04       104.21 o                         
  10  -8   3        532.33        548.88        44.52 o                         
  11  -8   3        125.13        115.94        13.53 o                         
  -8  -7   3       2148.74       2246.27       178.33 o                         
  -7  -7   3         63.59        104.67        28.87 o                         
  -6  -7   3        232.77        271.78        33.14 o                         
  -5  -7   3       1394.83       1420.57        95.76 o                         
  -4  -7   3       2657.15       2745.40       158.51 o                         
  -3  -7   3        223.67        265.37        28.78 o                         
  -2  -7   3       4198.76       3919.44       206.17 o                         
  -1  -7   3        777.29        770.56        65.80 o                         
   0  -7   3        786.05        769.41        74.28 o                         
   1  -7   3        121.00        129.44        20.02 o                         
   2  -7   3       2473.00       2226.49       152.07 o                         
   3  -7   3       9742.20       9359.80       734.19 o                         
   4  -7   3        277.31        303.18        26.53 o                         
   5  -7   3       5689.36       5489.13       251.16 o                         
   6  -7   3       2356.78       2515.91       123.93 o                         
   7  -7   3       5571.43       5437.48       222.87 o                         
   8  -7   3       3066.67       3271.60       166.78 o                         
   9  -7   3       2565.53       2716.09       133.52 o                         
  10  -7   3        571.59        589.47        51.95 o                         
  11  -7   3        746.69        676.88        36.12 o                         
  -9  -6   3         95.46        107.96        26.15 o                         
  -8  -6   3       1239.87       1282.02        78.07 o                         
  -7  -6   3        385.27        397.33        39.05 o                         
  -6  -6   3       1579.82       1417.37       128.38 o                         
  -5  -6   3         31.45         63.94        19.10 o                         
  -4  -6   3       9788.93       8668.03       480.78 o                         
  -3  -6   3      11398.89       9515.96       376.59 o                         
  -2  -6   3        326.42        424.96        60.61 o                         
  -1  -6   3       5625.46       4759.19       460.76 o                         
   0  -6   3        205.56        272.12        38.61 o                         
   1  -6   3      25928.45      26703.33      1033.47 o                         
   2  -6   3      38608.15      36285.58      1910.73 o                         
   3  -6   3      14861.00      14013.89       638.54 o                         
   4  -6   3       6101.46       6016.28       334.10 o                         
   5  -6   3       3903.83       4148.02       236.85 o                         
   6  -6   3       8337.85       8509.80       382.30 o                         
   7  -6   3       1139.09       1174.53        59.77 o                         
   8  -6   3       4787.60       5006.08       238.00 o                         
   9  -6   3       1754.07       1868.08       113.81 o                         
  10  -6   3       2265.42       2532.46       149.87 o                         
  11  -6   3       1257.25       1382.70        86.85 o                         
  12  -6   3        580.29        511.56        45.05 o                         
 -10  -5   3         55.92         49.72         9.52 o                         
  -9  -5   3        912.43        963.40        59.94 o                         
  -8  -5   3       3428.64       3477.34       195.53 o                         
  -7  -5   3       4523.58       4147.43       232.93 o                         
  -6  -5   3        151.07        166.25        25.28 o                         
  -5  -5   3        791.22        786.45        51.68 o                         
  -4  -5   3      18880.80      15842.28      1301.13 o                         
  -3  -5   3      34573.75      30777.19      3420.21 o                         
  -2  -5   3      25092.03      23928.81      1326.37 o                         
  -1  -5   3        219.62        284.75        51.42 o                         
   0  -5   3      21423.42      20369.08      1570.47 o                         
   1  -5   3        845.45        602.72        39.76 o                         
   2  -5   3      15744.76      15601.17       609.18 o                         
   3  -5   3       3464.70       3006.44       150.02 o                         
   4  -5   3        188.26        186.73        24.41 o                         
   5  -5   3       5791.15       6225.32       359.71 o                         
   6  -5   3        797.72        845.50        48.51 o                         
   7  -5   3       7568.24       7821.94       307.79 o                         
   8  -5   3       1579.89       1495.67        99.77 o                         
   9  -5   3         15.29         48.17        17.16 o                         
  10  -5   3         42.61         59.93        29.48 o                         
  11  -5   3       4057.26       4608.11       553.37 o                         
  12  -5   3         21.00         20.08        10.99 o                         
 -10  -4   3        752.20       1083.64        91.93 o                         
  -9  -4   3       3650.56       3619.52       285.45 o                         
  -8  -4   3       3780.39       3479.50       197.14 o                         
  -7  -4   3        142.52        145.35        23.65 o                         
  -6  -4   3        118.17        139.81        22.70 o                         
  -5  -4   3        236.77        275.86        26.87 o                         
  -4  -4   3       4679.33       4619.99       282.04 o                         
  -3  -4   3      27642.48      26378.79      2830.52 o                         
  -2  -4   3      16105.17      16168.27       734.14 o                         
  -1  -4   3        153.08        199.43        28.35 o                         
   0  -4   3         39.65         47.89        26.84 o                         
   1  -4   3         59.93         28.95         8.43 o                         
   2  -4   3       6379.97       6369.11       256.54 o                         
   3  -4   3         18.59         37.60         9.93 o                         
   4  -4   3        596.17        707.15        44.61 o                         
   5  -4   3       7921.50       8639.26       673.75 o                         
   6  -4   3        305.16        320.92        23.03 o                         
   7  -4   3       4976.84       5095.86       243.30 o                         
   8  -4   3       1700.50       1815.54        92.86 o                         
   9  -4   3       3784.90       4005.63       187.06 o                         
  10  -4   3       1306.56       1475.38        99.89 o                         
  11  -4   3        261.17        302.95        31.12 o                         
  12  -4   3        149.26        135.49        22.54 o                         
 -10  -3   3       1007.16        952.38        59.58 o                         
  -9  -3   3       9113.23       8698.18       471.30 o                         
  -8  -3   3       4811.77       4496.69       251.72 o                         
  -7  -3   3         85.92         82.79        20.50 o                         
  -6  -3   3       3912.85       3640.10       408.09 o                         
  -5  -3   3       3822.39       4043.53       198.38 o                         
  -4  -3   3         94.43         69.89        21.73 o                         
  -3  -3   3        914.04       1062.63        69.67 o                         
  -2  -3   3       7531.20       7458.67       297.60 o                         
  -1  -3   3       3684.89       3788.16       142.10 o                         
   0  -3   3         85.60         87.84        13.58 o                         
   1  -3   3        426.73        375.60        25.83 o                         
   2  -3   3       5077.83       4396.37       205.13 o                         
   3  -3   3        939.30        919.53        51.43 o                         
   4  -3   3      12187.88      11987.59       787.33 o                         
   5  -3   3       6668.43       6876.57       882.96 o                         
   6  -3   3       4425.50       4653.76       265.15 o                         
   7  -3   3       3340.26       3479.97       141.55 o                         
   8  -3   3      10345.66      10742.09       478.69 o                         
   9  -3   3       3817.75       4232.24       237.58 o                         
  10  -3   3       2370.95       2477.11       217.61 o                         
  11  -3   3       1893.52       2426.03       251.51 o                         
  12  -3   3       1519.41       1150.34        92.27 o                         
 -11  -2   3        929.31        928.03        76.82 o                         
 -10  -2   3        238.86        199.41        59.61 o                         
  -9  -2   3         87.83         57.09        38.91 o                         
  -8  -2   3        362.63        352.76        41.30 o                         
  -7  -2   3        106.63        111.26        22.47 o                         
  -6  -2   3       4032.46       3792.20       159.35 o                         
  -5  -2   3       4699.02       4712.36       226.01 o                         
  -4  -2   3       2927.00       3449.22       149.83 o                         
  -3  -2   3       5022.65       5312.73       216.36 o                         
  -2  -2   3       4911.74       4943.55       198.10 o                         
  -1  -2   3      20574.80      20766.10      1116.48 o                         
   0  -2   3       6945.20       6878.03       239.26 o                         
   1  -2   3      28538.84      29146.78      1555.19 o                         
   2  -2   3       3290.24       3521.56       140.40 o                         
   3  -2   3      25749.07      23281.19      2815.74 o                         
   4  -2   3      31859.49      31588.94      3476.07 o                         
   5  -2   3        898.50        874.06        37.94 o                         
   6  -2   3        146.25        137.00        31.82 o                         
   7  -2   3        141.86        153.17        19.51 o                         
   8  -2   3       1090.78       1227.94        79.43 o                         
   9  -2   3        543.16        603.30        37.96 o                         
  10  -2   3       1175.74       1301.15        94.18 o                         
  11  -2   3        108.63        117.68        37.65 o                         
 -11  -1   3        618.74        556.51        52.56 o                         
 -10  -1   3        546.59        512.55        59.71 o                         
  -9  -1   3       2000.21       2055.47       122.52 o                         
  -8  -1   3       7914.70       7999.67       436.39 o                         
  -7  -1   3      19094.86      18489.44       831.23 o                         
  -6  -1   3       1831.25       1942.92       104.02 o                         
  -5  -1   3        757.22        805.51        56.56 o                         
  -4  -1   3      14882.00      16162.98       626.50 o                         
  -3  -1   3       5004.13       5012.30       202.73 o                         
  -2  -1   3       2665.50       2792.43       133.48 o                         
  -1  -1   3       7552.30       8413.33       322.97 o                         
   0  -1   3        854.41        889.72        38.07 o                         
   1  -1   3       9680.44       9413.91       661.76 o                         
   2  -1   3       1147.62       1157.90        56.90 o                         
   3  -1   3        103.83        104.57        10.81 o                         
   4  -1   3       1810.92       1977.69        68.75 o                         
   5  -1   3       3182.29       2884.22       175.32 o                         
   6  -1   3       2399.05       2155.73       148.89 o                         
   7  -1   3          0.48         21.78        20.33 o                         
   8  -1   3       1446.03       1346.13        67.94 o                         
   9  -1   3         26.08         50.06        19.89 o                         
  10  -1   3        476.66        590.53        46.46 o                         
  11  -1   3         23.00         27.90        13.21 o                         
 -11   0   3       1762.03       1582.20       294.49 o                         
 -10   0   3        372.71        394.69        37.78 o                         
  -9   0   3         78.94         92.76        21.07 o                         
  -8   0   3       3536.10       3492.82       197.33 o                         
  -7   0   3      10326.51      10793.13       513.82 o                         
  -6   0   3       1592.10       1634.37        89.60 o                         
  -5   0   3         49.32        115.14        40.88 o                         
  -4   0   3       1900.94       1924.11        98.35 o                         
  -3   0   3       1216.13       1128.99       109.54 o                         
  -2   0   3      14212.16      14553.97       638.42 o                         
  -1   0   3      10768.25      11105.96       484.14 o                         
   0   0   3      11130.34      12752.87       965.81 o                         
   1   0   3      12355.76      12288.58       735.34 o                         
   2   0   3      32382.58      37174.32      1987.45 o                         
   3   0   3       5165.83       5705.01       258.48 o                         
   4   0   3       1724.40       1667.07        74.12 o                         
   5   0   3       1891.52       1947.93       134.32 o                         
   6   0   3       1688.98       1537.31        97.02 o                         
   7   0   3       1522.34       1531.94        74.98 o                         
   8   0   3       4165.84       4532.60       253.29 o                         
   9   0   3       2990.24       3349.93       190.86 o                         
  10   0   3        537.50        605.93        64.77 o                         
  11   0   3        224.46        186.98        44.28 o                         
 -12   1   3       1487.78       1557.11       121.47 o                         
 -11   1   3        189.99        174.36        36.56 o                         
 -10   1   3        282.83        305.42        34.71 o                         
  -9   1   3        541.51        585.30        47.86 o                         
  -8   1   3        609.49        550.85        38.38 o                         
  -7   1   3         47.55         83.96        22.41 o                         
  -6   1   3       1209.38       1121.93        66.68 o                         
  -5   1   3      12412.97      12628.54       565.00 o                         
  -4   1   3       8911.74       8173.56       318.95 o                         
  -3   1   3      10625.79       9976.66       539.89 o                         
  -2   1   3        208.29        264.38        15.46 o                         
  -1   1   3      22332.55      22251.56      1186.89 o                         
   0   1   3       2654.82       2839.26       112.77 o                         
   1   1   3       4461.46       4449.31       221.62 o                         
   2   1   3      62369.87      60505.41      7950.60 o                         
   3   1   3      22938.21      21074.36      2835.18 o                         
   4   1   3       1937.72       1991.34       250.09 o                         
   5   1   3        282.96        304.09        50.04 o                         
   6   1   3       1037.92       1088.50        55.55 o                         
   7   1   3       7514.06       7442.85       406.84 o                         
   8   1   3       7021.04       7044.11       392.56 o                         
   9   1   3       2210.55       2400.74       140.56 o                         
  10   1   3        211.03        228.67        27.28 o                         
  11   1   3       2231.81       1666.05       132.35 o                         
 -12   2   3        266.95        255.95        27.21 o                         
 -11   2   3       5438.75       5521.03       600.08 o                         
 -10   2   3       3229.12       4193.47       602.63 o                         
  -9   2   3        988.84        972.20       168.40 o                         
  -8   2   3        929.69        854.97        42.75 o                         
  -7   2   3        779.57        758.34        36.10 o                         
  -6   2   3       9149.91       9351.78       511.88 o                         
  -5   2   3      10729.21      10837.10       487.85 o                         
  -4   2   3       4675.99       4880.95       225.35 o                         
  -3   2   3       4477.81       4550.52       179.93 o                         
  -2   2   3      33099.00      33395.56      1786.35 o                         
  -1   2   3      15066.54      14998.26       514.59 o                         
   0   2   3       2636.85       2434.79       144.46 o                         
   1   2   3      21047.02      23198.52       883.43 o                         
   2   2   3      13157.95      12151.37       472.83 o                         
   3   2   3      44977.70      46028.51      2032.16 o                         
   4   2   3       7623.31       6952.27       742.79 o                         
   5   2   3        486.89        533.31        55.65 o                         
   6   2   3        806.17        793.46        77.62 o                         
   7   2   3         39.96         37.18        18.14 o                         
   8   2   3       2331.47       2326.26       137.38 o                         
   9   2   3        254.03        295.21        36.03 o                         
  10   2   3         93.73         76.68        14.85 o                         
 -12   3   3        426.58        381.39        36.56 o                         
 -11   3   3       3291.91       3226.79       187.73 o                         
 -10   3   3       6320.74       7270.83       400.16 o                         
  -9   3   3       8287.41       8394.09       326.21 o                         
  -8   3   3       1828.26       1904.49        82.73 o                         
  -7   3   3       4277.64       4189.94       170.35 o                         
  -6   3   3       1054.82       1145.92        63.65 o                         
  -5   3   3       3953.31       4417.33       211.38 o                         
  -4   3   3      12029.12      11961.77       465.03 o                         
  -3   3   3      15803.06      16029.32       614.22 o                         
  -2   3   3        105.26         78.66        11.71 o                         
  -1   3   3        284.81        261.85        20.05 o                         
   0   3   3         95.72         88.60         9.08 o                         
   1   3   3         59.45        115.55        18.23 o                         
   2   3   3        135.16        119.26        17.12 o                         
   3   3   3          1.24          0.01        13.45 o                         
   4   3   3        217.23        207.36        56.39 o                         
   5   3   3       1568.75       1534.54        86.27 o                         
   6   3   3       2770.08       2836.87       163.01 o                         
   7   3   3        859.41        922.18        64.61 o                         
   8   3   3       5333.67       5222.77       289.34 o                         
   9   3   3       2021.30       1828.37       487.27 o                         
  10   3   3        364.89        468.32        35.19 o                         
 -12   4   3        123.01         78.23        14.85 o                         
 -11   4   3        144.07        224.69        25.70 o                         
 -10   4   3         40.63         20.78        18.38 o                         
  -9   4   3       2147.97       2162.14        93.15 o                         
  -8   4   3        119.07        102.80        15.95 o                         
  -7   4   3       1370.63       1302.76        75.59 o                         
  -6   4   3       1088.21       1033.48        73.36 o                         
  -5   4   3       5326.05       5284.14       244.66 o                         
  -4   4   3       1976.79       2063.85       110.17 o                         
  -3   4   3       1240.66       1208.39        59.74 o                         
  -2   4   3         28.52         53.73         9.91 o                         
  -1   4   3        234.46        266.44        22.91 o                         
   0   4   3       5511.37       5330.67       246.43 o                         
   1   4   3      10387.49      10141.85       356.23 o                         
   2   4   3       1517.79       1431.48        94.13 o                         
   3   4   3       2229.39       1770.66       316.81 o                         
   4   4   3      12580.82      10582.26       572.74 o                         
   5   4   3       9301.40       8528.89       464.80 o                         
   6   4   3        570.22        533.19        44.66 o                         
   7   4   3       1031.61        895.33        63.39 o                         
   8   4   3       2473.88       2371.71       196.01 o                         
   9   4   3       1832.67       2043.64       214.98 o                         
  10   4   3        761.53        855.66        70.55 o                         
 -12   5   3         53.90         39.07        11.17 o                         
 -11   5   3        378.35        413.77        36.23 o                         
 -10   5   3       1099.70       1226.14        79.92 o                         
  -9   5   3       2265.57       2352.13       112.30 o                         
  -8   5   3       5835.21       5775.39       238.97 o                         
  -7   5   3       5065.94       5308.29       216.01 o                         
  -6   5   3       2002.01       2036.63        91.50 o                         
  -5   5   3       5814.83       6022.07       283.32 o                         
  -4   5   3      11856.34      12124.62       478.49 o                         
  -3   5   3      24535.68      23071.22       887.92 o                         
  -2   5   3      20661.83      19168.97       855.00 o                         
  -1   5   3       4559.90       4888.30       233.47 o                         
   0   5   3        247.99        243.16        21.76 o                         
   1   5   3        194.55        201.24        21.48 o                         
   2   5   3       4291.61       4149.16       772.86 o                         
   3   5   3      14076.43      13221.87       960.14 o                         
   4   5   3      14594.58      13077.36       998.83 o                         
   5   5   3       1258.89       1102.60        72.92 o                         
   6   5   3        553.36        464.01        64.28 o                         
   7   5   3        442.76        501.59        43.95 o                         
   8   5   3       2547.62       3077.36       189.39 o                         
   9   5   3       2196.68       2439.62       338.60 o                         
 -12   6   3        127.68         95.19        14.37 o                         
 -11   6   3       2346.11       2211.40       386.34 o                         
 -10   6   3       1929.70       1971.58        94.38 o                         
  -9   6   3        749.76        750.81        43.53 o                         
  -8   6   3        538.54        587.35        51.19 o                         
  -7   6   3       3834.68       3726.30       158.46 o                         
  -6   6   3       1965.65       1796.27       100.59 o                         
  -5   6   3        294.19        327.25        28.05 o                         
  -4   6   3        359.04        349.39        31.64 o                         
  -3   6   3       9763.40       9200.11       357.11 o                         
  -2   6   3      35938.05      31796.61      2283.90 o                         
  -1   6   3      25281.28      24385.47      1086.02 o                         
   0   6   3        141.79        142.69        15.94 o                         
   1   6   3       1276.10       1160.04       148.25 o                         
   2   6   3       7359.91       7002.68       684.06 o                         
   3   6   3      12968.02      13558.28      1046.61 o                         
   4   6   3        439.10        439.79        40.29 o                         
   5   6   3         22.89         29.80        18.68 o                         
   6   6   3       1687.17       1706.24       104.21 o                         
   7   6   3        507.95        622.63        48.04 o                         
   8   6   3        118.20        107.97        22.61 o                         
   9   6   3          1.98          0.03         6.17 o                         
 -11   7   3        515.27        496.56        51.05 o                         
 -10   7   3       1809.04       1730.40       178.75 o                         
  -9   7   3       3265.72       3563.00       252.81 o                         
  -8   7   3       6847.37       6889.69       325.99 o                         
  -7   7   3        293.00        335.29        33.40 o                         
  -6   7   3         54.42         53.15        21.10 o                         
  -5   7   3        604.49        677.72        50.21 o                         
  -4   7   3        639.61        608.91        41.83 o                         
  -3   7   3        274.33        305.46        29.01 o                         
  -2   7   3       4709.38       4690.13       186.88 o                         
  -1   7   3        584.47        547.50        34.22 o                         
   0   7   3       4444.36       3936.72       156.87 o                         
   1   7   3       2283.51       2026.26        95.94 o                         
   2   7   3        524.61        579.24        44.90 o                         
   3   7   3         42.57         76.46        34.46 o                         
   4   7   3       1700.45       1782.97       108.78 o                         
   5   7   3        865.48        973.86        66.85 o                         
   6   7   3       1538.72       1503.22        76.35 o                         
   7   7   3        782.44        837.49        55.82 o                         
   8   7   3        472.83        384.73        36.89 o                         
 -11   8   3       1012.44        887.52        75.85 o                         
 -10   8   3       4409.88       4248.22       191.39 o                         
  -9   8   3         14.34          1.06        17.62 o                         
  -8   8   3       2994.68       2932.91       154.25 o                         
  -7   8   3       3852.63       4111.67       203.61 o                         
  -6   8   3        346.14        361.63        31.21 o                         
  -5   8   3       7360.41       6955.99       276.97 o                         
  -4   8   3        802.79        792.16        44.21 o                         
  -3   8   3       6881.17       6616.96       378.03 o                         
  -2   8   3        124.81        124.70        15.10 o                         
  -1   8   3       6247.48       5689.19       322.98 o                         
   0   8   3      11727.80      10150.05       396.47 o                         
   1   8   3       1524.75       1536.82        93.99 o                         
   2   8   3       3381.22       3215.98       182.65 o                         
   3   8   3       4240.02       4849.27       270.89 o                         
   4   8   3       8998.70       9521.80       516.86 o                         
   5   8   3       1570.28       1875.86       129.37 o                         
   6   8   3        222.89        303.97        39.51 o                         
   7   8   3        483.62        484.54        51.64 o                         
 -11   9   3        370.28        301.28        30.63 o                         
 -10   9   3       2633.07       2414.32       230.48 o                         
  -9   9   3       6902.80       6960.98       385.39 o                         
  -8   9   3       3249.44       3309.39       268.19 o                         
  -7   9   3        274.93        258.93        27.21 o                         
  -6   9   3       1456.32       1354.01        68.33 o                         
  -5   9   3      10636.44       9983.25       498.25 o                         
  -4   9   3       3641.03       3530.32       132.30 o                         
  -3   9   3        289.75        311.88        31.21 o                         
  -2   9   3        398.32        425.98        35.00 o                         
  -1   9   3       1915.01       1740.46       129.54 o                         
   0   9   3       3201.97       3362.61       190.36 o                         
   1   9   3       5014.35       4940.92       274.42 o                         
   2   9   3        792.95        818.35        59.71 o                         
   3   9   3        571.06        670.13        51.91 o                         
   4   9   3       4039.55       4497.06       248.62 o                         
   5   9   3       3098.14       3477.88       158.90 o                         
   6   9   3        400.79        555.74        53.82 o                         
 -10  10   3        958.51        768.74       148.06 o                         
  -9  10   3        253.14        216.37        48.77 o                         
  -7  10   3       1057.75       1185.22        95.32 o                         
  -6  10   3       7750.04       7903.98       433.42 o                         
  -5  10   3       1623.10       1529.32        78.96 o                         
  -4  10   3        447.24        410.43        41.25 o                         
  -3  10   3        942.52        952.22        72.38 o                         
  -2  10   3       3728.40       3710.06       294.62 o                         
  -1  10   3       2817.96       1967.65       170.43 o                         
   0  10   3       4344.74       4448.36       247.89 o                         
   1  10   3       1872.11       1986.52       117.99 o                         
   2  10   3       1738.33       1887.91       117.43 o                         
   3  10   3         31.21         19.38        16.38 o                         
   4  10   3          3.91          7.03        10.59 o                         
   5  10   3         87.21         35.83        14.56 o                         
  -9  11   3         59.13         75.08        13.42 o                         
  -8  11   3         57.49         38.11        21.03 o                         
  -7  11   3        707.73        670.48        51.22 o                         
  -6  11   3        180.51        204.11        26.65 o                         
  -5  11   3         97.86        117.52        33.56 o                         
  -4  11   3       6168.87       6249.96       282.40 o                         
  -3  11   3       2972.12       3045.52       144.26 o                         
  -2  11   3         55.93         79.18        20.58 o                         
  -1  11   3       2141.67       2354.63       136.95 o                         
   0  11   3        354.17        399.36        81.63 o                         
   1  11   3       2197.42       2403.18       138.21 o                         
   2  11   3       4537.98       5034.82       275.41 o                         
   3  11   3        558.77        611.77        35.43 o                         
   4  11   3        245.73        188.84        18.99 o                         
  -8  12   3         51.50         38.33        14.70 o                         
  -7  12   3        171.48        184.24        31.12 o                         
  -6  12   3       1164.17       1113.95       103.36 o                         
  -5  12   3        180.83        260.70        35.99 o                         
  -4  12   3       3376.70       3404.75       191.53 o                         
  -3  12   3       5443.49       5452.95       339.13 o                         
  -2  12   3       1127.53       1471.15       317.34 o                         
  -1  12   3       2278.32       2857.36       224.21 o                         
   0  12   3        479.51        584.45        44.06 o                         
   1  12   3       1023.29       1035.51        79.35 o                         
   2  12   3       2426.92       2620.46       148.05 o                         
   3  12   3       3070.62       2856.31       218.58 o                         
  -7  13   3        247.38        227.63        23.72 o                         
  -6  13   3        135.57        137.23        24.25 o                         
  -5  13   3       1697.74       1498.01       121.16 o                         
  -4  13   3       4485.59       4528.76       348.68 o                         
  -3  13   3        135.89        108.54        19.53 o                         
  -2  13   3        134.84        167.79        23.90 o                         
  -1  13   3         82.36         89.80        15.57 o                         
   0  13   3        675.17        780.04        51.62 o                         
   1  13   3        458.87        377.94        33.57 o                         
  -4  14   3        770.94        524.37        43.31 o                         
  -3  14   3       1552.88       1491.02       117.96 o                         
  -2  14   3         14.75         13.36         7.90 o                         
   0 -14   4       2636.79       2508.88       193.27 o                         
   1 -14   4        911.38       1053.52        87.86 o                         
   2 -14   4        450.95        458.10        45.42 o                         
   3 -14   4        115.63         90.25        18.94 o                         
   4 -14   4        103.86         75.62        17.28 o                         
   5 -14   4       1479.94       1863.11       149.11 o                         
   6 -14   4       4059.66       3397.93       260.71 o                         
  -2 -13   4         82.29         62.67        11.92 o                         
  -1 -13   4        602.29        684.16        83.17 o                         
   0 -13   4       6730.13       6630.34       843.19 o                         
   1 -13   4      13096.90      13876.51      1143.78 o                         
   2 -13   4        312.79        280.81        28.82 o                         
   3 -13   4       4124.30       4237.98       302.39 o                         
   4 -13   4        563.32        568.36        42.28 o                         
   5 -13   4        458.37        579.49        46.58 o                         
   6 -13   4        151.42        145.06        28.17 o                         
   7 -13   4        361.91        371.15        38.47 o                         
  -4 -12   4        140.15         77.92        30.26 o                         
  -3 -12   4        312.84        337.33        38.91 o                         
  -2 -12   4        369.69        333.63        29.38 o                         
  -1 -12   4       2098.69       2663.02       394.99 o                         
   0 -12   4         40.96         76.46        19.21 o                         
   1 -12   4       1527.09       1607.03       107.59 o                         
   2 -12   4        124.55        110.88        23.91 o                         
   3 -12   4       1012.55        934.30       106.25 o                         
   4 -12   4        717.18        752.09       191.42 o                         
   5 -12   4       1151.91       1338.28        84.83 o                         
   6 -12   4        372.12        349.93        48.28 o                         
   7 -12   4        269.83        288.80        32.56 o                         
   8 -12   4        249.65        255.57        44.24 o                         
  -5 -11   4        697.27        791.95        65.79 o                         
  -4 -11   4        139.75        153.16        19.52 o                         
  -3 -11   4       2459.33       3004.19       327.14 o                         
  -2 -11   4       2243.09       2410.53       139.44 o                         
  -1 -11   4        371.05        438.14        40.91 o                         
   0 -11   4       1590.67       1515.70        99.67 o                         
   1 -11   4       7095.34       7399.20       404.86 o                         
   2 -11   4      12433.37      13017.95       506.51 o                         
   3 -11   4       3980.94       3902.22       162.96 o                         
   4 -11   4       1903.48       1902.97        97.75 o                         
   5 -11   4       2292.57       2388.66       183.83 o                         
   6 -11   4       6597.32       6901.47       380.65 o                         
   7 -11   4       2164.41       2128.29       127.16 o                         
   8 -11   4        230.20        234.55        30.36 o                         
   9 -11   4        745.05        758.17       152.43 o                         
  10 -11   4        345.50        367.14        35.42 o                         
  -6 -10   4       2833.93       2530.11       196.07 o                         
  -5 -10   4        355.14        412.39        33.51 o                         
  -4 -10   4        621.66        625.90        46.15 o                         
  -3 -10   4       7465.26       8188.01       445.29 o                         
  -2 -10   4       2775.67       2946.52       168.20 o                         
  -1 -10   4        904.14       1011.89        71.45 o                         
   0 -10   4       1327.75       1301.99        70.28 o                         
   1 -10   4       1530.12       1606.56        84.08 o                         
   2 -10   4         97.71        128.71        20.82 o                         
   3 -10   4       2344.87       2318.10       105.68 o                         
   4 -10   4        167.11        146.77        21.19 o                         
   5 -10   4         82.23        120.12        22.09 o                         
   6 -10   4       1992.73       1996.84       103.48 o                         
   7 -10   4       5599.85       5660.34       235.66 o                         
   8 -10   4        991.35       1030.79        71.15 o                         
   9 -10   4        109.01        101.21        27.94 o                         
  10 -10   4        520.93        656.90        62.57 o                         
  -7  -9   4        252.23        234.31        25.89 o                         
  -6  -9   4         84.56         79.94        27.58 o                         
  -5  -9   4        498.45        556.54        43.40 o                         
  -4  -9   4       7330.32       7950.11       432.97 o                         
  -3  -9   4       3205.34       3570.08       305.58 o                         
  -2  -9   4        317.89        463.80        41.74 o                         
  -1  -9   4         28.94         40.50        14.65 o                         
   0  -9   4       3102.29       3201.49       187.39 o                         
   1  -9   4       4049.65       4073.33       189.99 o                         
   2  -9   4         12.91         19.01        14.79 o                         
   3  -9   4       2791.08       2707.15       119.53 o                         
   4  -9   4       6246.13       6369.45       260.94 o                         
   5  -9   4      11625.30      11800.76       527.51 o                         
   6  -9   4       2939.85       2863.34       141.26 o                         
   7  -9   4       1934.79       2025.14        94.93 o                         
   8  -9   4        335.11        338.98        40.91 o                         
   9  -9   4        236.35        270.92        44.64 o                         
  10  -9   4        294.19        322.23        30.27 o                         
  -8  -8   4        352.57        367.79        33.09 o                         
  -7  -8   4         52.31         43.99        18.73 o                         
  -6  -8   4       1525.15       1674.73        99.34 o                         
  -5  -8   4        135.88        150.54        24.34 o                         
  -4  -8   4        229.76        203.90        30.42 o                         
  -3  -8   4        352.47        341.90        35.05 o                         
  -2  -8   4       7577.62       7633.16       418.81 o                         
  -1  -8   4      10933.55      10367.97       486.88 o                         
   0  -8   4       2872.60       2887.62       128.37 o                         
   1  -8   4       1177.43       1171.31        59.71 o                         
   2  -8   4       1515.58       1630.47        79.01 o                         
   3  -8   4        385.72        379.21        35.83 o                         
   4  -8   4       1990.78       1954.15        89.89 o                         
   5  -8   4       3100.20       3271.03       157.17 o                         
   6  -8   4      13357.05      13754.54       612.77 o                         
   7  -8   4       6794.86       6773.84       273.94 o                         
   8  -8   4       1985.21       2104.04        96.65 o                         
   9  -8   4       1200.47       1268.29       201.93 o                         
  10  -8   4       1449.10       1597.46        96.83 o                         
  11  -8   4       1415.10        974.68        80.52 o                         
  -8  -7   4        905.50        965.31        82.80 o                         
  -7  -7   4       3060.71       3221.56       185.71 o                         
  -6  -7   4        650.63        645.44        49.69 o                         
  -5  -7   4        547.53        610.69        69.77 o                         
  -4  -7   4       1863.94       1736.48       105.23 o                         
  -3  -7   4        542.43        556.50        34.34 o                         
  -2  -7   4       5524.83       5302.19       254.63 o                         
  -1  -7   4      19043.14      17865.69       801.96 o                         
   0  -7   4      24001.27      22659.06      1011.25 o                         
   1  -7   4      23084.40      23176.28      1283.70 o                         
   2  -7   4       3197.00       3689.27       434.75 o                         
   3  -7   4        188.01        195.46        27.24 o                         
   4  -7   4        147.61        161.37        26.39 o                         
   5  -7   4       9146.05       9099.10       408.05 o                         
   6  -7   4       5572.81       5517.21       254.42 o                         
   7  -7   4         86.31        109.48        18.74 o                         
   8  -7   4       4862.87       4909.91       283.36 o                         
   9  -7   4        142.78        125.52        24.72 o                         
  10  -7   4        196.91        211.58        28.52 o                         
  11  -7   4        505.38        507.74        40.89 o                         
  -9  -6   4         90.83         49.50        13.43 o                         
  -8  -6   4       1794.12       1798.29       151.13 o                         
  -7  -6   4       5872.20       5997.49       464.90 o                         
  -6  -6   4       3296.87       3244.39       185.36 o                         
  -5  -6   4        584.87        564.34        45.80 o                         
  -4  -6   4        157.95        167.48        18.02 o                         
  -3  -6   4         99.20        103.66        13.79 o                         
  -2  -6   4       1087.50       1002.05        58.48 o                         
  -1  -6   4       1377.78       1345.25        99.02 o                         
   0  -6   4       1777.46       1509.52       198.75 o                         
   1  -6   4        752.20        651.76        62.45 o                         
   2  -6   4      20349.18      20482.46      1133.22 o                         
   3  -6   4        747.83        668.56        81.23 o                         
   4  -6   4        426.39        522.66        63.46 o                         
   5  -6   4        258.02        226.77        30.68 o                         
   6  -6   4       1996.53       2135.29       105.76 o                         
   7  -6   4       1831.89       1893.39        86.37 o                         
   8  -6   4        211.38        261.67        31.12 o                         
   9  -6   4       8497.25       8771.48       395.03 o                         
  10  -6   4        766.50        811.41        64.36 o                         
  11  -6   4        192.38        176.92        22.28 o                         
 -10  -5   4         46.04         31.72         9.47 o                         
  -9  -5   4        427.46        421.57        46.06 o                         
  -8  -5   4        278.17        278.08        32.81 o                         
  -7  -5   4        176.71        178.68        41.27 o                         
  -6  -5   4       1532.84       1396.99        88.15 o                         
  -5  -5   4       1029.31        875.72        59.65 o                         
  -4  -5   4         90.48        102.35        16.65 o                         
  -3  -5   4       1320.70       1172.08       104.08 o                         
  -2  -5   4       2825.07       3271.44       340.41 o                         
  -1  -5   4        179.38        172.43        41.80 o                         
   0  -5   4       2214.87       2103.17       205.95 o                         
   1  -5   4       5981.70       6119.50       251.17 o                         
   2  -5   4      32619.61      32870.19      1260.49 o                         
   3  -5   4      11419.04      11880.61       536.48 o                         
   4  -5   4       4643.24       4826.10       390.69 o                         
   5  -5   4      10487.89      10394.08       564.92 o                         
   6  -5   4      17229.39      18177.86       979.47 o                         
   7  -5   4       1360.60       1436.68        67.51 o                         
   8  -5   4       1661.14       1734.91        89.93 o                         
   9  -5   4        167.00        155.84        25.04 o                         
  10  -5   4        147.62        211.93        27.58 o                         
  11  -5   4       1089.40       1104.25        79.62 o                         
  12  -5   4       3106.20       2608.69       201.09 o                         
 -10  -4   4         24.17         28.94        17.00 o                         
  -9  -4   4        368.51        385.33        56.19 o                         
  -8  -4   4       1184.52       1031.24       105.04 o                         
  -7  -4   4       1271.66       1162.21        77.50 o                         
  -6  -4   4       6406.96       5316.04       756.10 o                         
  -5  -4   4       9020.43       8498.85       395.00 o                         
  -4  -4   4       2511.50       2495.68       144.76 o                         
  -3  -4   4        694.73        628.27        61.98 o                         
  -2  -4   4      16496.46      16255.35       635.12 o                         
  -1  -4   4       8206.60       8384.30       392.55 o                         
   0  -4   4       1315.03       1480.26        86.39 o                         
   1  -4   4       3137.27       2905.68       129.48 o                         
   2  -4   4        420.00        431.41        27.33 o                         
   3  -4   4      18821.94      18623.36       713.33 o                         
   4  -4   4      13356.15      13312.45       564.67 o                         
   5  -4   4       1576.49       1747.84        97.41 o                         
   6  -4   4       5958.04       6524.70       296.29 o                         
   7  -4   4      30554.39      32412.95      1736.73 o                         
   8  -4   4      11077.13      10967.13      1011.05 o                         
   9  -4   4        117.98        151.96        20.89 o                         
  10  -4   4        340.46        430.45        33.25 o                         
  11  -4   4        213.91        231.13        24.62 o                         
  12  -4   4       1502.17       1405.73       111.41 o                         
 -10  -3   4        758.49        698.55        64.62 o                         
  -9  -3   4        222.09        223.73        27.74 o                         
  -8  -3   4        674.09        641.58        97.06 o                         
  -7  -3   4        201.37        166.79        44.38 o                         
  -6  -3   4       3863.07       3612.08       180.68 o                         
  -5  -3   4       3119.94       2961.35       151.33 o                         
  -4  -3   4       2360.63       2417.81       163.33 o                         
  -3  -3   4      10541.03      11103.99       439.01 o                         
  -2  -3   4       8095.37       8995.32       357.61 o                         
  -1  -3   4        214.59        287.54        21.65 o                         
   0  -3   4      25163.74      22035.74       974.96 o                         
   1  -3   4      14609.38      13596.04       589.64 o                         
   2  -3   4       2305.58       2483.77        95.15 o                         
   3  -3   4       1608.21       1594.75        85.58 o                         
   4  -3   4       1702.61       1703.98        78.43 o                         
   5  -3   4       2226.82       2292.92       130.21 o                         
   6  -3   4         51.77         55.79        17.84 o                         
   7  -3   4       5469.18       5375.65       332.49 o                         
   8  -3   4        537.23        526.78        37.61 o                         
   9  -3   4        627.41        711.96        42.60 o                         
  10  -3   4        320.62        365.74        27.56 o                         
  11  -3   4        438.43        463.42        35.76 o                         
 -11  -2   4       2194.83       1687.23       132.13 o                         
 -10  -2   4        919.87        903.34        68.21 o                         
  -9  -2   4        122.99         83.52        22.88 o                         
  -8  -2   4        883.88        735.73        83.02 o                         
  -7  -2   4       4278.28       3827.31       178.22 o                         
  -6  -2   4         74.21         71.48        14.34 o                         
  -5  -2   4         92.05        102.10        17.02 o                         
  -4  -2   4        596.91        546.99        42.50 o                         
  -3  -2   4       1990.46       2146.62       112.77 o                         
  -2  -2   4       5916.99       6020.63       240.17 o                         
  -1  -2   4       3054.80       3086.07       129.83 o                         
   0  -2   4        290.41        339.08        20.45 o                         
   1  -2   4       7185.13       7258.35       382.41 o                         
   2  -2   4      19482.41      18627.29       707.61 o                         
   3  -2   4       8563.98       9310.53       412.67 o                         
   4  -2   4      17269.36      17327.60       767.76 o                         
   5  -2   4       4406.75       4692.95       218.87 o                         
   6  -2   4        100.64         97.23        19.10 o                         
   7  -2   4        889.71        972.43        54.07 o                         
   8  -2   4        203.07        247.45        31.91 o                         
   9  -2   4       5341.36       5551.44       249.50 o                         
  10  -2   4       5593.78       6208.61       340.08 o                         
  11  -2   4        594.87        552.77        38.83 o                         
 -11  -1   4        590.20        500.28        48.18 o                         
 -10  -1   4         38.63         53.56        19.66 o                         
  -9  -1   4        817.89        899.36        62.53 o                         
  -8  -1   4          9.47          5.33        14.98 o                         
  -7  -1   4        504.13        513.08        30.08 o                         
  -6  -1   4        863.79        913.63        46.65 o                         
  -5  -1   4        386.71        388.37        30.75 o                         
  -4  -1   4         33.26         43.39        10.75 o                         
  -3  -1   4        802.89        942.39        48.44 o                         
  -2  -1   4        136.49        181.31        15.79 o                         
  -1  -1   4      33606.99      35518.19      2679.76 o                         
   0  -1   4      28087.51      28067.54      1492.77 o                         
   1  -1   4        769.88        763.86        33.27 o                         
   2  -1   4        263.88        288.10        18.91 o                         
   3  -1   4       2239.40       2010.79        97.61 o                         
   4  -1   4      20352.13      20581.94       854.62 o                         
   5  -1   4      11827.08      12761.39       708.27 o                         
   6  -1   4        911.02        951.16        56.33 o                         
   7  -1   4        366.46        383.43        35.14 o                         
   8  -1   4        354.96        417.75        30.11 o                         
   9  -1   4       3325.80       3394.37       216.73 o                         
  10  -1   4        872.33        908.09       111.52 o                         
  11  -1   4        191.88        186.06        31.92 o                         
 -11   0   4       1240.14       1179.94        99.04 o                         
 -10   0   4       1135.17       1120.59        72.25 o                         
  -9   0   4        968.80        918.64        62.93 o                         
  -8   0   4       2633.08       2657.96       129.11 o                         
  -7   0   4      22131.20      21346.16       810.87 o                         
  -6   0   4      18121.47      18009.46       694.87 o                         
  -5   0   4       2030.76       2127.93       118.28 o                         
  -4   0   4       1770.21       2038.49       126.49 o                         
  -3   0   4        575.08        777.46        44.57 o                         
  -2   0   4      29035.67      29672.20      1584.67 o                         
  -1   0   4      26028.89      26134.39      1390.13 o                         
   0   0   4        357.10        441.95        43.85 o                         
   1   0   4       4044.86       4290.81       147.42 o                         
   2   0   4       9293.31       9211.57       406.44 o                         
   3   0   4      16695.18      17179.90       756.59 o                         
   4   0   4       9929.52      10088.90       452.39 o                         
   5   0   4        381.18        419.75        31.68 o                         
   6   0   4       2142.37       1982.96        84.87 o                         
   7   0   4       1156.71       1189.24       107.32 o                         
   8   0   4       9493.75       9465.77       434.42 o                         
   9   0   4        704.61        714.54        54.64 o                         
  10   0   4        239.12        215.42        27.28 o                         
  11   0   4        427.19        419.76        43.57 o                         
 -11   1   4       1584.58       1648.35       135.05 o                         
 -10   1   4        301.24        300.68        33.19 o                         
  -9   1   4        701.23        653.19        50.36 o                         
  -8   1   4        802.81        800.13        40.60 o                         
  -7   1   4       7973.96       7821.30       432.64 o                         
  -6   1   4      21361.55      20253.84       778.77 o                         
  -5   1   4      22874.21      20430.16      1564.61 o                         
  -4   1   4        211.76        261.40        22.93 o                         
  -3   1   4        307.06        319.29        23.18 o                         
  -2   1   4      18084.04      18243.72       802.23 o                         
  -1   1   4      35893.59      35343.79      1880.09 o                         
   0   1   4        161.57        186.30        13.75 o                         
   1   1   4       2170.64       2158.02       139.27 o                         
   2   1   4       1674.67       1745.66       107.85 o                         
   3   1   4       9631.24      10510.31       581.11 o                         
   4   1   4          5.35         16.28        19.25 o                         
   5   1   4       3262.24       3009.78       187.14 o                         
   6   1   4       8391.84       8082.59       357.29 o                         
   7   1   4        486.50        508.75        33.00 o                         
   8   1   4       3803.80       4483.04       479.15 o                         
   9   1   4         38.29         65.21        30.37 o                         
  10   1   4       1200.29       1061.29        65.74 o                         
  11   1   4        628.51        464.17        41.39 o                         
 -12   2   4       7033.67       5186.84       395.50 o                         
 -11   2   4        949.04        986.61        87.72 o                         
 -10   2   4       1837.55       1856.66       111.34 o                         
  -9   2   4        649.30        640.88        40.23 o                         
  -8   2   4        300.01        314.04        24.07 o                         
  -7   2   4       1527.26       1540.85        98.75 o                         
  -6   2   4         87.50        142.32        48.86 o                         
  -5   2   4       7946.95       8517.86       388.40 o                         
  -4   2   4       3444.45       3900.43       223.50 o                         
  -3   2   4       3745.31       4153.30       166.14 o                         
  -2   2   4       4399.36       4784.47       187.64 o                         
  -1   2   4       5986.74       5889.42       231.50 o                         
   0   2   4        569.47        580.24        31.83 o                         
   1   2   4        119.75        131.18        12.58 o                         
   2   2   4       6886.92       6787.24       316.65 o                         
   3   2   4       2575.59       2722.64       173.66 o                         
   4   2   4        981.53        901.95        76.58 o                         
   5   2   4       6906.99       6284.57       341.50 o                         
   6   2   4       2608.60       2497.54       116.45 o                         
   7   2   4       1045.74       1044.58        70.26 o                         
   8   2   4       1374.30       1381.28        87.82 o                         
   9   2   4       1413.54       1450.31        88.95 o                         
  10   2   4        430.35        455.35        34.20 o                         
 -12   3   4         19.22         17.24        10.23 o                         
 -11   3   4        419.54        469.76        53.85 o                         
 -10   3   4         19.42         20.71        16.46 o                         
  -9   3   4         93.16         81.04        13.82 o                         
  -8   3   4        378.75        386.29        27.15 o                         
  -7   3   4       2438.42       2362.20       115.70 o                         
  -6   3   4       1695.99       1760.83       111.19 o                         
  -5   3   4      19907.19      19507.82       858.72 o                         
  -4   3   4       4558.80       4816.58       226.87 o                         
  -3   3   4        886.18       1060.30        51.45 o                         
  -2   3   4       1584.57       1553.45        69.01 o                         
  -1   3   4      13624.38      12655.61       436.10 o                         
   0   3   4      14289.92      13279.42       591.95 o                         
   1   3   4      28680.69      26709.89      1184.65 o                         
   2   3   4       1629.26       1596.74        93.71 o                         
   3   3   4       4016.06       4282.63       224.20 o                         
   4   3   4       6259.59       5984.35       462.55 o                         
   5   3   4       5913.56       5329.96       239.26 o                         
   6   3   4       2184.29       2152.27       127.05 o                         
   7   3   4        184.66        201.26        30.45 o                         
   8   3   4        172.46        162.04        28.26 o                         
   9   3   4         83.81         86.62        19.09 o                         
  10   3   4       1285.07       1302.24       105.20 o                         
 -12   4   4        696.96        746.52        62.82 o                         
 -11   4   4       2612.99       3160.71       249.76 o                         
 -10   4   4       4316.00       4610.06       256.60 o                         
  -9   4   4       4254.73       4183.63       190.83 o                         
  -8   4   4       1896.22       1887.35        92.35 o                         
  -7   4   4       8806.86       9118.98       416.50 o                         
  -6   4   4      11703.84      11936.18       535.98 o                         
  -5   4   4       5938.43       6241.31       358.88 o                         
  -4   4   4       5048.68       5395.29       222.17 o                         
  -3   4   4       7194.17       7316.30       336.67 o                         
  -2   4   4        147.34        178.10        17.99 o                         
  -1   4   4       2939.27       2910.74       123.38 o                         
   0   4   4      13009.44      12205.74       769.87 o                         
   1   4   4      10036.59       9617.07       438.44 o                         
   2   4   4        106.22        136.54        62.80 o                         
   3   4   4        393.22        332.06        40.41 o                         
   4   4   4         60.13         81.43        12.67 o                         
   5   4   4       4875.83       4259.37       238.26 o                         
   6   4   4       3837.97       3288.74       187.80 o                         
   7   4   4       2012.22       1904.35       114.56 o                         
   8   4   4        340.98        399.63        37.76 o                         
   9   4   4          0.65          2.91        18.57 o                         
 -12   5   4       1210.74       1167.53        92.74 o                         
 -11   5   4       6680.26       7182.38       550.36 o                         
 -10   5   4       4591.48       4512.54       203.07 o                         
  -9   5   4         94.42        124.43        17.62 o                         
  -8   5   4        188.54        235.06        27.60 o                         
  -7   5   4       4335.37       4294.04       209.51 o                         
  -6   5   4      13838.19      14091.69       633.48 o                         
  -5   5   4      25029.30      24692.74      1328.19 o                         
  -4   5   4       1131.87       1226.05        68.66 o                         
  -3   5   4       1790.63       1748.72        85.25 o                         
  -2   5   4        407.14        434.64        31.42 o                         
  -1   5   4       1288.38       1098.88        56.09 o                         
   0   5   4       1218.98       1210.20        74.43 o                         
   1   5   4       6133.82       4793.60       264.91 o                         
   2   5   4         38.11         43.32        17.79 o                         
   3   5   4        441.12        394.17        27.11 o                         
   4   5   4         52.02         83.82        18.70 o                         
   5   5   4       1618.64       1479.51        92.70 o                         
   6   5   4        224.69        241.01        30.43 o                         
   7   5   4       1025.08        943.67       153.78 o                         
   8   5   4        192.91        213.16        25.79 o                         
   9   5   4         63.38         68.88        15.87 o                         
 -11   6   4       2464.88       2584.30       205.17 o                         
 -10   6   4       2075.34       2077.25       187.95 o                         
  -9   6   4        139.82        199.04        29.14 o                         
  -8   6   4       3980.04       4042.78       345.21 o                         
  -7   6   4       9781.43       9424.19       372.47 o                         
  -6   6   4       2869.76       2755.44       142.57 o                         
  -5   6   4       1504.43       1556.36        89.25 o                         
  -4   6   4       1224.96       1158.99        58.75 o                         
  -3   6   4       3391.25       3171.64       131.26 o                         
  -2   6   4       2241.96       2107.95       119.70 o                         
  -1   6   4        100.65        106.42        22.22 o                         
   0   6   4       5958.10       5237.04       237.59 o                         
   1   6   4        149.80        130.18        14.57 o                         
   2   6   4       6021.57       5382.32       243.21 o                         
   3   6   4       2226.78       2016.54       119.43 o                         
   4   6   4       1075.90       1043.82        70.14 o                         
   5   6   4       1254.12       1105.59       116.65 o                         
   6   6   4       3629.96       4082.65       269.22 o                         
   7   6   4       2609.71       3162.40       189.29 o                         
   8   6   4       1600.59       1663.72       133.66 o                         
 -11   7   4        126.14         81.02        17.53 o                         
 -10   7   4        135.16        154.55        22.03 o                         
  -9   7   4       1369.26       1336.76        69.51 o                         
  -8   7   4       1341.13       1380.22       140.89 o                         
  -7   7   4       3838.84       3552.17       151.77 o                         
  -6   7   4       2030.59       2024.29        93.54 o                         
  -5   7   4       7493.61       7423.43       295.34 o                         
  -4   7   4       6787.80       6655.06       453.75 o                         
  -3   7   4       5828.23       5778.57       300.13 o                         
  -2   7   4        310.00        342.23        25.10 o                         
  -1   7   4      18371.00      16905.78       746.23 o                         
   0   7   4       8896.60       7881.30       400.71 o                         
   1   7   4       7837.90       7202.21       392.34 o                         
   2   7   4       3420.10       3158.01       145.68 o                         
   3   7   4        183.21        220.80        28.41 o                         
   4   7   4       1812.08       1495.23       103.37 o                         
   5   7   4       1693.55       1806.05       109.01 o                         
   6   7   4        256.16        259.00        29.85 o                         
   7   7   4       1388.86       1302.19       153.60 o                         
   8   7   4       1498.16       1525.77       118.58 o                         
 -11   8   4        193.62        209.80        25.44 o                         
 -10   8   4       1082.08        960.18       126.32 o                         
  -9   8   4       6895.19       6921.21       388.29 o                         
  -8   8   4       5578.18       5314.37       383.93 o                         
  -7   8   4        192.14        185.41        33.66 o                         
  -6   8   4        858.22        768.02        45.54 o                         
  -5   8   4       1188.37       1087.44        50.56 o                         
  -4   8   4       8272.15       7813.46       379.37 o                         
  -3   8   4       1974.69       1885.78        98.58 o                         
  -2   8   4       2909.84       2564.66       158.11 o                         
  -1   8   4       2901.21       2695.96       112.32 o                         
   0   8   4       3644.95       3392.42       156.06 o                         
   1   8   4       9596.93       8844.07       391.95 o                         
   2   8   4        468.13        438.34        39.65 o                         
   3   8   4        529.34        522.63        44.51 o                         
   4   8   4        287.37        310.92        36.11 o                         
   5   8   4         36.32         32.01        12.74 o                         
   6   8   4         71.43         80.31        15.10 o                         
   7   8   4          9.95          8.95         9.57 o                         
 -10   9   4        902.01        895.97        68.30 o                         
  -9   9   4       2041.80       1948.94       114.41 o                         
  -8   9   4        693.37        609.47        70.86 o                         
  -7   9   4         92.24         64.26        18.31 o                         
  -6   9   4       2872.15       2710.05       117.65 o                         
  -5   9   4       1152.53       1048.53        61.21 o                         
  -4   9   4        474.39        442.77        34.76 o                         
  -3   9   4       1649.75       1640.52        87.53 o                         
  -2   9   4       1734.64       1663.84        86.97 o                         
  -1   9   4       3742.76       3510.40       165.44 o                         
   0   9   4       2864.89       2827.96       162.30 o                         
   1   9   4       2177.09       2350.34       145.01 o                         
   2   9   4        813.83        893.26        62.27 o                         
   3   9   4         48.61         60.45        29.18 o                         
   4   9   4       2221.69       2515.40       143.06 o                         
   5   9   4       2387.64       2562.98       117.18 o                         
   6   9   4       1152.46       1102.29        88.74 o                         
 -10  10   4        375.19        250.95        25.81 o                         
  -9  10   4         32.46         32.98        13.61 o                         
  -7  10   4      10052.16       9806.71       531.78 o                         
  -6  10   4       2680.91       2483.34       453.62 o                         
  -5  10   4        163.75        173.08        23.38 o                         
  -4  10   4        270.16        228.52        22.43 o                         
  -3  10   4       6453.51       6221.51       247.87 o                         
  -2  10   4        312.20        307.17        80.51 o                         
  -1  10   4        567.52        577.17        66.62 o                         
   0  10   4       2519.90       2762.20       158.11 o                         
   1  10   4       5056.20       5769.68       322.98 o                         
   2  10   4       1249.85       1398.48        86.47 o                         
   3  10   4        498.11        556.68        78.34 o                         
   4  10   4        422.65        425.28        34.17 o                         
  -9  11   4        402.87        399.78        26.70 o                         
  -8  11   4        868.48        891.35        78.19 o                         
  -7  11   4       4022.48       3874.57       303.04 o                         
  -6  11   4       7510.45       7312.74       562.97 o                         
  -5  11   4       3773.34       3792.24       173.21 o                         
  -4  11   4       7176.18       7021.86       315.80 o                         
  -3  11   4       1806.63       1912.40        95.64 o                         
  -2  11   4       2100.44       2189.92       107.94 o                         
  -1  11   4       2998.98       3154.06       195.21 o                         
   0  11   4       5029.18       5425.14       296.85 o                         
   1  11   4        281.71        237.62        33.94 o                         
   2  11   4         85.95         97.38        14.63 o                         
   3  11   4        324.66        325.15        29.26 o                         
   4  11   4         79.84         80.40        14.02 o                         
  -8  12   4        175.10        186.50        15.61 o                         
  -7  12   4        313.95        342.42        38.52 o                         
  -6  12   4        247.82        290.13        37.47 o                         
  -5  12   4       2561.84       2449.44       195.32 o                         
  -4  12   4        977.15       1155.45       187.96 o                         
  -3  12   4        537.66        571.38        52.44 o                         
  -2  12   4        847.01        854.88        51.84 o                         
  -1  12   4         63.98         73.27        19.54 o                         
   0  12   4        945.15       1032.69        68.36 o                         
   1  12   4        589.69        687.42        47.62 o                         
   2  12   4         20.12         13.82         9.55 o                         
  -7  13   4         39.60         31.68         8.89 o                         
  -6  13   4         98.68         75.54        13.69 o                         
  -5  13   4         19.76         24.26        14.68 o                         
  -4  13   4        192.91        157.86        25.41 o                         
  -3  13   4        424.56        420.23        31.49 o                         
  -2  13   4       1684.77       1672.81        96.31 o                         
  -1  13   4       2456.11       1259.51       102.67 o                         
   0  13   4       2460.62       2206.18       122.18 o                         
   0 -14   5        487.73        521.70        44.74 o                         
   1 -14   5        103.45         42.85        15.16 o                         
   2 -14   5        926.56        919.46        77.75 o                         
   3 -14   5       4126.92       4346.49       333.62 o                         
   4 -14   5        238.70        234.60        30.52 o                         
   5 -14   5         55.29         70.96        17.49 o                         
   6 -14   5        563.30        556.03        48.03 o                         
  -2 -13   5         67.29         67.39        12.06 o                         
  -1 -13   5        221.92        238.03        57.84 o                         
   0 -13   5        946.07        975.10       106.73 o                         
   1 -13   5        458.59        449.82        59.00 o                         
   2 -13   5        393.99        379.52        56.54 o                         
   3 -13   5        211.96        188.58        62.86 o                         
   4 -13   5        618.37        685.78        47.45 o                         
   5 -13   5       1642.21       1736.23       248.99 o                         
   6 -13   5       2895.27       3390.73       190.49 o                         
   7 -13   5       1207.70       1310.61       107.79 o                         
   8 -13   5       2660.62       1995.88       155.05 o                         
  -4 -12   5       1639.49       1686.91       130.42 o                         
  -3 -12   5       2869.57       3068.98       237.62 o                         
  -2 -12   5        933.00       1111.73        70.48 o                         
  -1 -12   5        155.72        172.50        37.92 o                         
   0 -12   5        327.04        351.97        33.75 o                         
   1 -12   5       6156.47       6773.72       310.18 o                         
   2 -12   5       3329.54       3792.85       235.32 o                         
   3 -12   5        224.08        278.73        43.00 o                         
   4 -12   5       1128.79       1228.01        79.65 o                         
   5 -12   5         81.68        103.71        21.18 o                         
   6 -12   5        125.06        138.95        24.21 o                         
   7 -12   5        124.80        137.18        23.35 o                         
   9 -12   5        160.61        127.31        20.04 o                         
  -5 -11   5         48.43         47.11        11.47 o                         
  -4 -11   5         48.79         40.24        17.48 o                         
  -3 -11   5         65.03         72.43        38.89 o                         
  -2 -11   5        136.25        135.37        23.67 o                         
  -1 -11   5         19.51         10.50        25.11 o                         
   0 -11   5        431.63        461.26        41.93 o                         
   1 -11   5        296.98        310.20        28.31 o                         
   2 -11   5          8.73         24.63        14.36 o                         
   3 -11   5        724.28        794.75        45.84 o                         
   4 -11   5       3353.50       3561.18       209.54 o                         
   5 -11   5        289.25        345.94        32.98 o                         
   6 -11   5         40.84         66.42        32.82 o                         
   7 -11   5        525.05        544.61        53.09 o                         
   8 -11   5       4184.39       4319.65       419.97 o                         
   9 -11   5       3230.76       3828.39       298.63 o                         
  10 -11   5        572.87        455.48        42.12 o                         
  -6 -10   5         25.65         15.65         9.70 o                         
  -5 -10   5         98.70         92.97        21.75 o                         
  -4 -10   5        129.56        115.14        19.23 o                         
  -3 -10   5        396.83        361.79        37.76 o                         
  -2 -10   5       3822.59       3671.52       365.90 o                         
  -1 -10   5        355.44        457.71        67.44 o                         
   0 -10   5         69.79         68.40        16.23 o                         
   1 -10   5        161.32        173.50        25.11 o                         
   2 -10   5       9047.35       9575.80       384.39 o                         
   3 -10   5      15827.37      17092.02       662.77 o                         
   4 -10   5       3585.03       3581.21       152.68 o                         
   5 -10   5        305.11        441.41        49.23 o                         
   6 -10   5        367.14        351.61        34.28 o                         
   7 -10   5       2431.58       2752.14       162.07 o                         
   8 -10   5       4240.70       4399.37       246.14 o                         
   9 -10   5        488.02        554.79        43.19 o                         
  10 -10   5        140.51        141.01        29.82 o                         
  -7  -9   5        379.03        351.54        32.66 o                         
  -6  -9   5        911.36       1073.21        91.11 o                         
  -5  -9   5       2080.88       2096.07       126.47 o                         
  -4  -9   5       1788.73       1860.77       113.78 o                         
  -3  -9   5       3342.69       3253.49       153.99 o                         
  -2  -9   5       2216.95       2214.10       109.17 o                         
  -1  -9   5       1477.69       1435.60        75.67 o                         
   0  -9   5        187.02        220.56        39.51 o                         
   1  -9   5        192.89        200.58        24.16 o                         
   2  -9   5       3757.89       4050.98       189.80 o                         
   3  -9   5      27498.14      27663.91      1058.42 o                         
   4  -9   5       9243.58       9125.41       361.04 o                         
   5  -9   5        485.45        529.14        40.85 o                         
   6  -9   5       2339.41       2542.72       126.94 o                         
   7  -9   5       7982.72       8733.58       347.50 o                         
   8  -9   5       5991.67       6643.01       517.95 o                         
   9  -9   5       2563.88       2601.22       212.29 o                         
  10  -9   5        173.53        198.42        23.46 o                         
  11  -9   5        235.13        246.08        26.01 o                         
  -8  -8   5       2148.64       2127.70       163.06 o                         
  -7  -8   5       1152.23       1322.96       108.68 o                         
  -6  -8   5        109.42        118.98        32.30 o                         
  -5  -8   5        130.01        150.57        27.18 o                         
  -4  -8   5       5217.93       5258.05       395.73 o                         
  -3  -8   5       9546.28       9538.52       692.12 o                         
  -2  -8   5       8092.86       8032.23       358.31 o                         
  -1  -8   5        826.05        746.56        54.54 o                         
   0  -8   5         74.01        124.57        42.57 o                         
   1  -8   5         64.38         63.44        19.12 o                         
   2  -8   5       4808.42       4891.12       242.90 o                         
   3  -8   5       3609.45       3725.70       184.45 o                         
   4  -8   5        314.56        352.32        34.90 o                         
   5  -8   5       1833.17       1952.51        89.83 o                         
   6  -8   5        149.92        191.43        25.05 o                         
   7  -8   5        313.93        331.61        30.31 o                         
   8  -8   5        424.00        465.05        43.38 o                         
   9  -8   5         19.81         23.47        17.89 o                         
  10  -8   5        132.14        146.60        20.99 o                         
  11  -8   5        533.63        456.62        55.02 o                         
  -8  -7   5       1572.41       1616.60       129.12 o                         
  -6  -7   5         12.05         26.67        17.08 o                         
  -5  -7   5       1089.37        921.42        67.10 o                         
  -4  -7   5       3223.33       2839.64       132.06 o                         
  -3  -7   5       3834.69       3942.67       311.13 o                         
  -2  -7   5       7253.90       6713.16       320.60 o                         
  -1  -7   5        803.87        824.82        52.02 o                         
   0  -7   5       6123.29       5297.35       222.07 o                         
   1  -7   5        256.98        213.55        21.08 o                         
   2  -7   5       2558.84       2521.05       133.45 o                         
   3  -7   5       1137.38       1236.00        72.75 o                         
   4  -7   5       4713.75       4550.44       258.70 o                         
   5  -7   5       2000.38       2081.73        95.10 o                         
   6  -7   5       2073.85       2189.77       109.89 o                         
   7  -7   5        122.19        158.57        21.59 o                         
   8  -7   5       2349.73       2342.25       283.01 o                         
   9  -7   5       9164.10      11064.17       848.07 o                         
  10  -7   5       3663.48       3834.27       426.67 o                         
  11  -7   5        190.03        231.83        35.33 o                         
  -9  -6   5         15.60         13.92        10.01 o                         
  -8  -6   5        106.70        146.41        28.58 o                         
  -7  -6   5        554.64        504.75        42.88 o                         
  -6  -6   5        417.76        379.60        36.05 o                         
  -5  -6   5        628.20        624.42        46.68 o                         
  -4  -6   5       1657.17       1516.13        91.42 o                         
  -3  -6   5       1155.79       1093.37        64.43 o                         
  -2  -6   5        271.58        261.17        25.05 o                         
  -1  -6   5      17275.50      15555.47       696.51 o                         
   0  -6   5       6295.57       5292.23       496.71 o                         
   1  -6   5       9439.06       9345.83       535.34 o                         
   2  -6   5      15062.73      16420.74       918.69 o                         
   3  -6   5       7317.34       6604.29       364.75 o                         
   4  -6   5       2367.27       2070.53       125.27 o                         
   5  -6   5       2973.29       2940.84       148.23 o                         
   6  -6   5        169.53        182.32        20.73 o                         
   7  -6   5        163.00        203.37        21.68 o                         
   8  -6   5        587.58        580.15        84.44 o                         
   9  -6   5       2388.70       2657.27       154.15 o                         
  10  -6   5        845.51        972.52        89.79 o                         
  11  -6   5       1134.71       1130.95        84.58 o                         
  -9  -5   5       1079.06       1185.82        99.42 o                         
  -8  -5   5        761.66        813.31        78.33 o                         
  -7  -5   5       1717.06       1639.92       101.21 o                         
  -6  -5   5      14802.88      13661.75      1041.78 o                         
  -5  -5   5       2926.39       2650.60       151.31 o                         
  -4  -5   5        456.28        466.35        34.13 o                         
  -3  -5   5        996.95       1107.81        82.73 o                         
  -2  -5   5      34169.67      36385.55      2843.12 o                         
  -1  -5   5      19621.71      19445.73      1555.24 o                         
   0  -5   5        355.81        380.15        39.08 o                         
   1  -5   5       4020.16       3953.98       169.61 o                         
   2  -5   5        553.97        567.79        39.03 o                         
   3  -5   5      41860.18      39337.50      2983.61 o                         
   4  -5   5      31763.76      30797.21      2343.15 o                         
   5  -5   5        235.68        225.33        32.03 o                         
   6  -5   5        669.52        661.63        45.98 o                         
   7  -5   5        683.85        782.87        98.79 o                         
   8  -5   5       2286.18       2284.56       113.08 o                         
   9  -5   5        139.61        168.69        25.60 o                         
  10  -5   5          6.45         15.60        12.80 o                         
  11  -5   5        760.51        862.13        78.57 o                         
 -10  -4   5        232.15        231.97        29.49 o                         
  -9  -4   5       1013.28        946.65        86.02 o                         
  -8  -4   5        614.39        638.98        69.00 o                         
  -7  -4   5       6906.06       4800.06       381.06 o                         
  -6  -4   5       4061.66       3977.88       220.70 o                         
  -5  -4   5        262.42        253.93        23.77 o                         
  -4  -4   5        119.68        125.26        14.72 o                         
  -3  -4   5       9176.12       9650.18       557.68 o                         
  -2  -4   5      44774.43      50061.58      3849.53 o                         
  -1  -4   5       8158.56       8946.18       357.76 o                         
   0  -4   5        735.96        859.39        57.64 o                         
   1  -4   5      11055.67      10627.12       485.36 o                         
   2  -4   5      11135.54       9769.61       348.12 o                         
   3  -4   5       1443.46       1696.23        79.28 o                         
   4  -4   5         10.77         32.10        16.15 o                         
   5  -4   5        164.32        176.15        23.34 o                         
   6  -4   5        169.86        195.82        21.42 o                         
   7  -4   5         97.31        125.54        17.44 o                         
   8  -4   5       2808.92       2774.67       133.32 o                         
   9  -4   5        333.11        385.18        37.96 o                         
  10  -4   5        204.36        217.53        21.86 o                         
  11  -4   5        160.12        181.48        34.65 o                         
 -10  -3   5         35.07         26.96        16.71 o                         
  -9  -3   5        553.31        575.12        62.50 o                         
  -8  -3   5       1436.56       1498.32       130.56 o                         
  -7  -3   5       4420.49       4228.07       333.40 o                         
  -6  -3   5       2374.91       2353.40       108.42 o                         
  -5  -3   5      20518.40      19888.95       767.12 o                         
  -4  -3   5       5462.14       5393.73       255.53 o                         
  -3  -3   5        519.79        593.40        58.79 o                         
  -2  -3   5       3174.41       3249.34       266.91 o                         
  -1  -3   5       2633.12       2681.88       136.48 o                         
   0  -3   5      24411.91      25290.13       964.87 o                         
   1  -3   5       5795.10       5126.06       207.08 o                         
   2  -3   5        485.44        470.69        25.59 o                         
   3  -3   5       6006.67       6096.24       475.26 o                         
   4  -3   5      12235.48      12263.62       677.05 o                         
   5  -3   5       8507.35       8787.62       476.51 o                         
   6  -3   5       1200.74       1236.16        73.78 o                         
   7  -3   5       8796.62       8932.64       351.11 o                         
   8  -3   5       7752.47       8331.27       372.30 o                         
   9  -3   5       8989.68       9846.07       434.98 o                         
  10  -3   5       1520.39       1522.39        73.71 o                         
  11  -3   5        115.40        163.16        30.75 o                         
 -11  -2   5         64.40         72.02        13.44 o                         
 -10  -2   5       3270.08       3201.86       251.14 o                         
  -9  -2   5       1544.88       1604.74       137.66 o                         
  -8  -2   5       2901.34       2650.35       226.85 o                         
  -7  -2   5       7318.28       7194.37       324.11 o                         
  -6  -2   5        132.36        147.54        17.89 o                         
  -5  -2   5      10519.09      10301.10       404.90 o                         
  -4  -2   5      30638.00      31069.13      1376.20 o                         
  -3  -2   5      18858.28      20215.72       778.40 o                         
  -2  -2   5       1131.95       1438.75        79.50 o                         
  -1  -2   5       2618.56       2807.59       171.52 o                         
   0  -2   5      26539.15      26127.30      1394.06 o                         
   1  -2   5       5203.91       5108.13       199.66 o                         
   2  -2   5      12492.23      13008.11       573.04 o                         
   3  -2   5        504.21        589.69        35.87 o                         
   4  -2   5        673.30        713.40        52.68 o                         
   5  -2   5        610.40        626.89        35.19 o                         
   6  -2   5       1844.49       1997.03       103.42 o                         
   7  -2   5         94.73        112.32        16.68 o                         
   8  -2   5        323.32        370.56        28.55 o                         
   9  -2   5       1956.79       2101.51       108.59 o                         
  10  -2   5       2208.08       2458.94       144.23 o                         
  11  -2   5        280.30        266.94        35.00 o                         
 -11  -1   5       4847.06       4324.32       333.74 o                         
 -10  -1   5       5943.75       7490.19       585.77 o                         
  -9  -1   5       2195.24       2330.16       191.14 o                         
  -8  -1   5        432.59        403.28        55.08 o                         
  -7  -1   5        316.96        300.65        28.89 o                         
  -6  -1   5        235.02        247.20        23.28 o                         
  -5  -1   5       6569.45       6048.07       550.12 o                         
  -4  -1   5        434.87        503.11        40.67 o                         
  -3  -1   5        227.02        265.23        21.54 o                         
  -2  -1   5      11877.99      13321.76       512.61 o                         
  -1  -1   5      21106.55      20563.19      1298.36 o                         
   0  -1   5        257.20        310.43        30.11 o                         
   1  -1   5       6610.78       7356.29       281.09 o                         
   2  -1   5        344.97        294.56        21.60 o                         
   3  -1   5       2701.11       2598.57       123.71 o                         
   4  -1   5       6971.65       7301.14       327.31 o                         
   5  -1   5        631.94        636.79        40.68 o                         
   6  -1   5        696.06        676.44        44.25 o                         
   7  -1   5       1520.18       1503.57        68.76 o                         
   8  -1   5       1469.60       1561.98        77.38 o                         
   9  -1   5        692.77        734.10        44.78 o                         
  10  -1   5       3039.30       2445.28       149.85 o                         
  11  -1   5         69.00         58.20        19.44 o                         
 -11   0   5        645.09        618.69        57.89 o                         
 -10   0   5       3746.56       4575.51       369.23 o                         
  -9   0   5       2377.83       2634.68       214.39 o                         
  -8   0   5        558.03        613.75        40.32 o                         
  -7   0   5        366.65        392.33        32.11 o                         
  -6   0   5       9820.27       9626.60       381.67 o                         
  -5   0   5      12663.95      13163.95      1327.08 o                         
  -4   0   5       1268.71       1472.39       112.49 o                         
  -3   0   5      10479.80      10620.52       472.93 o                         
  -2   0   5        176.26        308.83        20.36 o                         
  -1   0   5        514.26        556.30        57.90 o                         
   0   0   5       2977.66       3332.95       263.90 o                         
   1   0   5         68.79         85.33         6.70 o                         
   2   0   5      18767.12      18811.60       822.20 o                         
   3   0   5      19965.98      20925.27       919.29 o                         
   4   0   5         61.30         81.34        14.05 o                         
   5   0   5        384.28        366.09        23.23 o                         
   6   0   5       1216.07       1206.88        66.69 o                         
   7   0   5       2019.74       2077.08        99.13 o                         
   8   0   5        573.30        552.81        38.01 o                         
   9   0   5       2717.46       3415.24       312.90 o                         
  10   0   5       1797.31       1665.67       118.19 o                         
  11   0   5        604.59        541.53        48.11 o                         
 -11   1   5        318.47        318.18        38.59 o                         
 -10   1   5        896.59       1019.26        94.70 o                         
  -9   1   5        142.79        177.58        35.54 o                         
  -8   1   5        734.19        750.39        51.96 o                         
  -7   1   5        129.81        157.09        18.64 o                         
  -6   1   5       1319.41       1331.28        64.42 o                         
  -5   1   5       3939.61       3625.32       207.13 o                         
  -4   1   5        452.01        729.51        56.85 o                         
  -3   1   5       3707.48       3799.58       176.46 o                         
  -2   1   5       6640.84       7119.34       388.97 o                         
  -1   1   5        350.10        365.07        21.91 o                         
   0   1   5        698.30        887.68        44.70 o                         
   1   1   5        286.56        394.98        28.70 o                         
   2   1   5      23656.32      23239.94      1781.38 o                         
   3   1   5      52643.47      57376.37      3073.50 o                         
   5   1   5       1197.67       1068.28        76.99 o                         
   6   1   5        813.30        924.20        62.61 o                         
   7   1   5       1684.53       1658.92        81.20 o                         
   8   1   5       4954.09       4940.20       274.44 o                         
   9   1   5       1388.86       1346.02        83.96 o                         
  10   1   5        455.21        479.11        51.04 o                         
 -11   2   5        189.04        209.54        35.02 o                         
 -10   2   5        256.38        264.68        44.27 o                         
  -9   2   5       4365.92       4475.29       263.33 o                         
  -8   2   5       2865.80       2659.52       151.12 o                         
  -7   2   5        459.42        422.22        40.45 o                         
  -6   2   5       1159.70       1109.67        60.29 o                         
  -5   2   5       3495.60       3241.63       226.68 o                         
  -4   2   5      30343.29      28689.44      1258.32 o                         
  -3   2   5      50694.04      48898.86      2615.20 o                         
  -2   2   5      22993.96      22791.40       998.50 o                         
  -1   2   5       5461.04       5426.19       218.56 o                         
   0   2   5        266.99        270.14        19.23 o                         
   1   2   5       6273.63       6388.02       294.94 o                         
   2   2   5        453.87        406.20        40.88 o                         
   3   2   5       4857.30       5112.61       431.54 o                         
   4   2   5      20881.32      20693.04      1356.33 o                         
   5   2   5       4048.01       3539.59       169.32 o                         
   6   2   5       2805.16       2961.40       172.38 o                         
   7   2   5         65.64         71.36        19.69 o                         
   8   2   5        153.11        126.50        22.00 o                         
   9   2   5        309.52        280.94        56.53 o                         
  10   2   5       1750.01       1671.98       134.05 o                         
 -11   3   5        837.12        877.58        79.88 o                         
 -10   3   5       3337.63       3638.50       287.90 o                         
  -9   3   5       7479.59       7403.24       341.05 o                         
  -8   3   5       1867.18       1924.96        98.44 o                         
  -7   3   5        171.26        175.02        20.72 o                         
  -6   3   5        771.88        835.16        61.60 o                         
  -5   3   5       4466.84       4321.32       201.57 o                         
  -4   3   5       2097.32       2279.97       117.58 o                         
  -3   3   5      30124.79      29586.15      1124.60 o                         
  -2   3   5      15610.46      15345.36       587.43 o                         
  -1   3   5        267.57        375.03        29.52 o                         
   0   3   5       1167.02       1112.85        56.51 o                         
   1   3   5          1.89         18.90        12.71 o                         
   2   3   5        384.20        323.38        35.65 o                         
   3   3   5        360.74        480.94        42.12 o                         
   4   3   5         37.76         89.74        16.95 o                         
   5   3   5        154.68        162.49        21.69 o                         
   6   3   5       1001.29        929.36        63.92 o                         
   7   3   5       1270.93       1149.57        75.87 o                         
   8   3   5       1107.37       1076.92        72.86 o                         
   9   3   5        665.28        693.73        68.21 o                         
  10   3   5        119.93        118.11        17.76 o                         
 -11   4   5         44.90         56.65        21.16 o                         
 -10   4   5       1626.77       1663.00        97.42 o                         
  -9   4   5       3073.67       3187.17       154.31 o                         
  -8   4   5       1816.66       1954.61       100.74 o                         
  -7   4   5       2146.61       2105.25       135.29 o                         
  -6   4   5       1296.03       1376.11        77.85 o                         
  -5   4   5        386.70        409.28        45.26 o                         
  -4   4   5       9130.00       8824.56       494.90 o                         
  -3   4   5       4999.66       4212.26       176.95 o                         
  -2   4   5        451.11        407.77        29.39 o                         
  -1   4   5       4442.57       3961.53       363.64 o                         
   0   4   5       7254.90       6582.01       373.89 o                         
   1   4   5      30919.71      28098.82      1237.94 o                         
   2   4   5       6996.51       5713.33       440.69 o                         
   3   4   5       1211.53       1054.65        65.70 o                         
   4   4   5        378.45        335.21        30.24 o                         
   5   4   5        556.58        519.35        42.33 o                         
   6   4   5      10049.87       9122.01       496.26 o                         
   7   4   5        880.93        744.23       104.15 o                         
   8   4   5        351.52        261.27        45.79 o                         
   9   4   5        186.95        195.15        28.65 o                         
 -11   5   5       3593.31       3614.18       281.22 o                         
 -10   5   5       1306.47       1375.82        82.98 o                         
  -9   5   5        649.95        700.41        53.00 o                         
  -8   5   5       1340.24       1402.25        78.43 o                         
  -7   5   5       7384.64       7223.74       412.79 o                         
  -6   5   5        594.28        615.77        50.70 o                         
  -5   5   5       1161.24       1263.16        77.06 o                         
  -4   5   5       3467.66       3353.33       139.62 o                         
  -3   5   5       6369.97       6328.58       249.95 o                         
  -2   5   5       1804.09       1623.29        79.15 o                         
  -1   5   5        833.92        774.95        81.23 o                         
   0   5   5       4643.04       4173.34       243.21 o                         
   1   5   5       5795.41       5303.79       429.79 o                         
   2   5   5       3772.33       3090.46       245.32 o                         
   3   5   5       7535.41       6549.13       357.29 o                         
   4   5   5        845.90        672.22        49.01 o                         
   5   5   5       4811.86       4527.71       252.91 o                         
   6   5   5       2339.33       2241.24       131.82 o                         
   7   5   5         75.10         86.27        19.35 o                         
   8   5   5        497.04        508.65        54.59 o                         
   9   5   5        966.63        938.55        75.11 o                         
 -11   6   5        409.83        345.00        38.90 o                         
 -10   6   5       4111.66       4012.50       223.57 o                         
  -9   6   5       1820.59       1907.69       114.95 o                         
  -8   6   5       7166.60       7335.23       422.94 o                         
  -7   6   5       4472.55       4430.24       422.42 o                         
  -6   6   5       3069.25       3259.71       165.20 o                         
  -5   6   5      18148.73      17565.47       674.93 o                         
  -4   6   5      23562.67      22538.94       860.07 o                         
  -3   6   5       4361.80       4204.20       193.19 o                         
  -2   6   5       5859.61       5516.37       217.86 o                         
  -1   6   5       4981.09       4626.46       212.67 o                         
   0   6   5       2659.55       2377.32       113.57 o                         
   1   6   5         43.22         47.73        13.81 o                         
   2   6   5        749.42        700.27        68.63 o                         
   3   6   5       2865.06       2702.79       220.07 o                         
   4   6   5       1982.09       1834.54       144.09 o                         
   5   6   5       5205.60       5064.10       257.04 o                         
   6   6   5        144.87        119.90        20.62 o                         
   7   6   5        990.32       1013.68        89.85 o                         
   8   6   5        322.34        394.23        41.95 o                         
 -11   7   5        140.94        142.22        21.44 o                         
 -10   7   5         97.38        102.25        18.04 o                         
  -9   7   5       1764.74       1702.05       103.61 o                         
  -8   7   5       2564.73       2381.76       163.03 o                         
  -7   7   5        378.89        337.46       111.06 o                         
  -6   7   5       2235.72       2208.31       118.58 o                         
  -5   7   5         74.70         52.54        15.60 o                         
  -4   7   5         93.14         56.02        15.25 o                         
  -3   7   5        944.16        917.45        42.12 o                         
  -2   7   5          3.95         20.65        14.24 o                         
  -1   7   5       2774.91       2550.25       180.80 o                         
   0   7   5       6010.91       5900.45       457.40 o                         
   1   7   5         85.09        115.10        28.57 o                         
   2   7   5       6474.05       6105.59       334.34 o                         
   3   7   5       3927.79       4034.56       320.37 o                         
   4   7   5         98.15        106.37        20.93 o                         
   5   7   5        619.95        692.16        45.09 o                         
   6   7   5        224.53        278.21        57.67 o                         
   7   7   5       1804.21       2019.56       159.67 o                         
 -11   8   5         43.65         46.61         9.51 o                         
 -10   8   5        231.43        251.01        55.35 o                         
  -9   8   5        215.62        163.87        56.38 o                         
  -8   8   5         25.76         44.94        29.85 o                         
  -7   8   5        842.97        781.61        69.78 o                         
  -6   8   5        399.75        423.47        39.74 o                         
  -5   8   5      13765.18      12644.07       583.19 o                         
  -4   8   5      15022.77      14310.53       640.31 o                         
  -3   8   5       9762.63       9990.22       454.83 o                         
  -2   8   5       3144.37       2961.87       143.48 o                         
  -1   8   5        234.54        252.14        26.47 o                         
   0   8   5        142.65        182.61        25.79 o                         
   1   8   5       8162.28       7957.99       432.26 o                         
   2   8   5       7440.14       7938.16       612.57 o                         
   3   8   5        165.67        133.20        36.65 o                         
   4   8   5        177.61        142.26        28.29 o                         
   5   8   5        577.51        570.13        43.99 o                         
   6   8   5        182.60        193.05        31.08 o                         
   7   8   5       1183.24        968.54        77.18 o                         
 -10   9   5       1241.91       1080.53       109.33 o                         
  -9   9   5       3892.36       4059.15       223.82 o                         
  -8   9   5       7250.07       7365.39       568.15 o                         
  -7   9   5        177.06        223.97        43.51 o                         
  -6   9   5        870.06        906.39        76.61 o                         
  -5   9   5        174.90        266.12        41.53 o                         
  -4   9   5       5435.32       5433.40       257.24 o                         
  -3   9   5      14378.63      12022.60      1415.65 o                         
  -2   9   5       1535.72       1553.26       136.06 o                         
  -1   9   5       2725.05       2713.16       221.22 o                         
   0   9   5        169.80        192.42        37.32 o                         
   1   9   5       6944.49       7514.12       580.41 o                         
   2   9   5       7199.03       7859.30       605.63 o                         
   3   9   5       1117.11       1320.44       116.39 o                         
   4   9   5        344.67        417.11        58.95 o                         
   5   9   5        302.97        338.32        37.97 o                         
   6   9   5       1702.88       1754.98       135.74 o                         
  -9  10   5       4952.97       4846.10       372.16 o                         
  -8  10   5       1774.22       1831.63       149.94 o                         
  -7  10   5       1483.67       1546.01       132.56 o                         
  -6  10   5        222.64        219.77        40.20 o                         
  -5  10   5       1329.17       1247.92        82.55 o                         
  -4  10   5       2237.14       2088.43       110.09 o                         
  -3  10   5        148.22        147.84        25.37 o                         
  -2  10   5        818.20        918.09        69.59 o                         
  -1  10   5         59.22         47.81        27.55 o                         
   0  10   5         98.02         99.04        30.74 o                         
   1  10   5         82.78         81.36        28.78 o                         
   2  10   5       1070.90       1117.68        76.12 o                         
   3  10   5          1.66          3.42        15.25 o                         
   4  10   5        125.87        115.84        23.13 o                         
   5  10   5        358.08        285.15        26.54 o                         
  -9  11   5        600.27        545.66        32.32 o                         
  -8  11   5        409.85        380.84        28.66 o                         
  -7  11   5       1855.80       1931.09       156.29 o                         
  -6  11   5       3526.21       4538.97       362.27 o                         
  -5  11   5         24.05         29.21        15.74 o                         
  -4  11   5       1488.83       1546.85       132.06 o                         
  -3  11   5        318.45        337.56        39.85 o                         
  -2  11   5        326.50        358.19        41.96 o                         
  -1  11   5        284.87        314.25        37.74 o                         
   0  11   5        318.73        432.66        52.35 o                         
   1  11   5        113.68        120.18        21.70 o                         
   2  11   5        903.34        973.26        63.12 o                         
   3  11   5       5168.84       4417.08       339.34 o                         
  -8  12   5        477.40        319.83        30.67 o                         
  -7  12   5       3144.14       2832.27       156.03 o                         
  -6  12   5       1137.77       1097.35        91.88 o                         
  -5  12   5        270.39        252.16        36.07 o                         
  -4  12   5       3154.62       3257.19       183.17 o                         
  -3  12   5       3246.31       3426.81       192.26 o                         
  -2  12   5       4586.07       5036.01       278.67 o                         
  -1  12   5       1170.86       1346.51        83.91 o                         
   0  12   5        164.35        212.89        25.78 o                         
   1  12   5        116.63        154.80        23.17 o                         
   2  12   5        836.14        892.19        70.94 o                         
  -6  13   5        134.62         95.25        17.09 o                         
  -5  13   5       1012.48        832.07        67.10 o                         
  -4  13   5        198.67        168.40        22.16 o                         
  -3  13   5       3012.27       3464.44       266.51 o                         
  -2  13   5       3139.43       2671.47       173.02 o                         
  -1  13   5        680.80        558.45        34.95 o                         
   0  13   5         72.47         53.16        16.29 o                         
   0 -14   6       1055.35        864.46        68.63 o                         
   1 -14   6       1643.40       1734.28       135.50 o                         
   2 -14   6       1004.62       1022.69        85.15 o                         
   4 -14   6        511.76        459.33        45.69 o                         
   5 -14   6        921.36        849.47        70.68 o                         
   6 -14   6       1033.00        923.74        73.21 o                         
  -2 -13   6       1317.31       1080.69       248.41 o                         
  -1 -13   6        365.69        302.92        87.41 o                         
   0 -13   6         95.78        104.28        24.93 o                         
   1 -13   6        106.83         88.41        19.50 o                         
   2 -13   6       1239.30       1194.62       238.71 o                         
   3 -13   6          0.70          5.26        20.99 o                         
   4 -13   6       1345.55       1584.10       131.88 o                         
   5 -13   6       2376.42       2817.22       222.97 o                         
   6 -13   6         99.95         75.13        19.98 o                         
   7 -13   6        978.86        859.05        76.02 o                         
   8 -13   6        154.85        115.70        14.96 o                         
  -4 -12   6         92.79         67.82        29.32 o                         
  -3 -12   6        439.84        409.81        67.67 o                         
  -2 -12   6        277.77        307.83        38.57 o                         
  -1 -12   6        743.90        829.11        95.65 o                         
   0 -12   6       1240.17       1296.68       112.72 o                         
   1 -12   6         54.04         55.62        23.28 o                         
   2 -12   6        971.75        922.02        73.26 o                         
   3 -12   6       1547.11       1685.99       114.52 o                         
   4 -12   6       2664.96       2748.04       588.61 o                         
   5 -12   6      12558.84      14606.13       793.85 o                         
   6 -12   6       2460.37       2798.63       234.00 o                         
   7 -12   6        268.25        295.16        43.46 o                         
   9 -12   6        759.39        707.60        45.47 o                         
  -5 -11   6        796.73        689.17       144.17 o                         
  -4 -11   6        816.07        809.09        70.02 o                         
  -3 -11   6        298.99        439.65        55.90 o                         
  -2 -11   6       2840.68       3390.39       267.64 o                         
  -1 -11   6       7254.88       8533.82       654.31 o                         
   0 -11   6       2347.90       2330.08       246.71 o                         
   1 -11   6        295.34        329.35        37.84 o                         
   2 -11   6        156.00        148.73        25.31 o                         
   3 -11   6        582.05        640.30        76.33 o                         
   4 -11   6       4056.79       3961.83       219.92 o                         
   5 -11   6        495.77        569.42        65.74 o                         
   6 -11   6        174.98        185.68        34.22 o                         
   7 -11   6       1871.14        999.79       103.61 o                         
   9 -11   6         79.63         97.01        22.41 o                         
  -6 -10   6       6266.31       5618.04       930.18 o                         
  -5 -10   6        945.59        937.53        80.47 o                         
  -4 -10   6        443.54        540.96        73.68 o                         
  -3 -10   6       1525.32       1735.64       145.35 o                         
  -2 -10   6       1836.19       1862.97       129.64 o                         
  -1 -10   6       9596.42       9891.18       546.24 o                         
   0 -10   6       3703.71       3980.99       230.58 o                         
   1 -10   6         90.39         98.66        24.64 o                         
   2 -10   6         99.19        120.44        25.42 o                         
   3 -10   6       2348.31       2414.23       131.06 o                         
   4 -10   6       7716.15       7587.26       355.13 o                         
   5 -10   6       1143.98       1096.00        83.59 o                         
   6 -10   6        141.81        110.96        21.26 o                         
   7 -10   6        151.36        181.73        27.11 o                         
   9 -10   6         20.86         19.82        23.52 o                         
  10 -10   6        912.32        900.21        54.23 o                         
  -7  -9   6       1993.83       2044.18       156.90 o                         
  -6  -9   6       1513.12       1598.86       128.72 o                         
  -5  -9   6       1576.98       1702.63       141.73 o                         
  -4  -9   6         39.13         40.13        26.05 o                         
  -3  -9   6         55.77        108.76        28.53 o                         
  -2  -9   6        177.21        207.49        30.92 o                         
  -1  -9   6        831.68        955.63        70.68 o                         
   0  -9   6       1840.17       1832.41       117.20 o                         
   1  -9   6         13.84         28.26        20.03 o                         
   2  -9   6       3861.88       3969.55       199.65 o                         
   3  -9   6        219.84        271.50        34.35 o                         
   4  -9   6       5332.58       5347.55       257.66 o                         
   5  -9   6       1199.01       1363.17        83.87 o                         
   6  -9   6        359.69        396.90        47.67 o                         
   7  -9   6         88.74        112.30        23.84 o                         
   8  -9   6        120.27        133.89        30.29 o                         
   9  -9   6        151.69        274.07        67.35 o                         
  10  -9   6       1059.85       1170.31       101.08 o                         
  -7  -8   6         17.40         25.52        14.93 o                         
  -6  -8   6        426.03        387.17        62.49 o                         
  -5  -8   6        150.41        163.27        33.87 o                         
  -4  -8   6        698.24        743.42        76.58 o                         
  -3  -8   6       1264.67       1253.61        79.51 o                         
  -2  -8   6       1485.16       1427.39        88.39 o                         
  -1  -8   6        126.02        150.67        20.55 o                         
   0  -8   6       7024.79       6543.59       272.12 o                         
   1  -8   6       1049.59       1055.95        69.17 o                         
   2  -8   6       1038.91        982.40        66.64 o                         
   3  -8   6        751.16        714.81        52.29 o                         
   4  -8   6       3701.35       3792.49       187.73 o                         
   5  -8   6      10969.80      11320.26       514.80 o                         
   6  -8   6      11438.65      12023.20       920.97 o                         
   7  -8   6       9408.77       9200.55       425.70 o                         
   8  -8   6       1647.44       2076.35       408.13 o                         
   9  -8   6       3629.78       3986.15       224.12 o                         
  10  -8   6        136.22        111.61        26.93 o                         
  11  -8   6        168.08        161.79        30.89 o                         
  -8  -7   6       1249.40       1410.20       112.79 o                         
  -7  -7   6        637.46        796.05        86.22 o                         
  -6  -7   6       2404.50       2512.70       203.06 o                         
  -5  -7   6       1550.73       1664.73       143.21 o                         
  -4  -7   6       1638.16       1669.07       103.43 o                         
  -3  -7   6       2732.47       2645.43       151.17 o                         
  -2  -7   6       2264.37       2059.40       111.39 o                         
  -1  -7   6       7548.69       6671.58       312.94 o                         
   0  -7   6      11469.07      10723.71       490.79 o                         
   1  -7   6       5801.31       5629.10       231.25 o                         
   2  -7   6       4237.52       4050.16       179.12 o                         
   3  -7   6        748.39        796.26        53.03 o                         
   4  -7   6        195.57        204.34        26.48 o                         
   5  -7   6        240.47        279.88        31.84 o                         
   6  -7   6       6193.82       6448.25       304.11 o                         
   7  -7   6       3526.46       3721.90       184.14 o                         
   8  -7   6       5038.54       4865.42       279.44 o                         
   9  -7   6         35.60         33.56        16.62 o                         
  10  -7   6         92.67         87.33        26.76 o                         
  11  -7   6        960.67       1013.54       130.74 o                         
  -9  -6   6        854.73        879.43        70.51 o                         
  -8  -6   6        144.86        167.85        28.71 o                         
  -7  -6   6        142.58        131.43        29.55 o                         
  -6  -6   6       5167.93       5173.98       403.46 o                         
  -5  -6   6       5899.78       5376.22       295.57 o                         
  -4  -6   6        834.12        895.95        59.60 o                         
  -3  -6   6       1168.37       1039.09        65.77 o                         
  -2  -6   6       3579.72       3340.21       166.99 o                         
  -1  -6   6       1226.06       1130.60       177.56 o                         
   0  -6   6       4097.15       3641.82       176.72 o                         
   1  -6   6      10652.17       9310.46       427.40 o                         
   2  -6   6        937.76        979.81        61.47 o                         
   3  -6   6      10311.53      10810.30       489.73 o                         
   4  -6   6          8.87         16.89        12.08 o                         
   5  -6   6       8780.12       8779.40       403.40 o                         
   6  -6   6       4372.85       4625.90       223.68 o                         
   7  -6   6       2494.40       2563.71       131.14 o                         
   8  -6   6         28.93         65.15        17.48 o                         
   9  -6   6       4656.46       5240.26       289.07 o                         
  10  -6   6       5572.74       6517.33       655.04 o                         
  11  -6   6       2739.83       2486.26       300.13 o                         
  -9  -5   6       1154.79       1187.35        97.32 o                         
  -8  -5   6         37.96         23.72        21.45 o                         
  -7  -5   6         37.87         33.46        24.49 o                         
  -6  -5   6       1589.36       1496.39        90.29 o                         
  -5  -5   6       1050.44        998.42        64.33 o                         
  -4  -5   6        163.98        119.69        17.64 o                         
  -3  -5   6        525.58        534.11        39.31 o                         
  -2  -5   6      13555.73      12634.60       770.39 o                         
  -1  -5   6      12284.59      12615.40      1046.53 o                         
   0  -5   6        184.95        183.75        70.83 o                         
   1  -5   6        218.61        267.54        41.29 o                         
   2  -5   6        634.94        689.31        66.44 o                         
   3  -5   6       6080.79       6281.75       501.05 o                         
   4  -5   6       4586.54       4645.41       352.79 o                         
   5  -5   6       2473.35       2448.83       130.47 o                         
   6  -5   6        164.67        160.20        35.08 o                         
   7  -5   6        456.77        573.83        64.05 o                         
   8  -5   6       2858.35       3116.84       184.22 o                         
   9  -5   6       1981.00       1906.35       378.03 o                         
  10  -5   6       2114.44       2252.57       133.40 o                         
  11  -5   6       3194.73       3414.75       265.26 o                         
 -10  -4   6        276.36        293.98        28.41 o                         
  -9  -4   6       1080.65       1096.83        94.91 o                         
  -8  -4   6       2357.56       2121.47       174.04 o                         
  -7  -4   6       1693.01       1661.15       142.85 o                         
  -6  -4   6       2887.00       2659.19       150.67 o                         
  -5  -4   6       3192.59       2915.92       128.56 o                         
  -4  -4   6        577.32        586.52        39.68 o                         
  -3  -4   6        221.81        210.87        23.50 o                         
  -2  -4   6       3488.19       3835.62       243.32 o                         
  -1  -4   6      28057.28      29776.98      1142.95 o                         
   0  -4   6      49885.13      48428.66      2596.25 o                         
   1  -4   6       1973.67       1685.18        92.82 o                         
   2  -4   6       1944.82       2022.97        93.85 o                         
   3  -4   6      14552.28      14758.00       806.99 o                         
   4  -4   6      37372.26      39333.23      2979.50 o                         
   5  -4   6      22913.66      24217.87      1067.06 o                         
   6  -4   6       3805.11       4115.42       202.90 o                         
   7  -4   6        417.05        480.35        39.29 o                         
   8  -4   6       3977.07       4052.84       457.91 o                         
   9  -4   6        964.20       1026.28        67.75 o                         
  10  -4   6        507.64        473.87        48.38 o                         
  11  -4   6        673.92        713.79        64.64 o                         
 -10  -3   6        159.74        172.82        26.47 o                         
  -9  -3   6       1692.44       1668.61       149.53 o                         
  -8  -3   6       3592.10       3573.10       283.10 o                         
  -7  -3   6      13395.33      12317.56       742.05 o                         
  -6  -3   6       5712.25       5349.35       244.31 o                         
  -5  -3   6       3662.17       3695.51       167.33 o                         
  -4  -3   6      12629.80      12788.53       662.55 o                         
  -3  -3   6       7782.19       8293.85       483.18 o                         
  -2  -3   6        170.26        215.49        22.92 o                         
  -1  -3   6       4528.70       4854.78       198.29 o                         
   0  -3   6      16215.71      16634.88       639.09 o                         
   1  -3   6       4866.90       4728.69       221.23 o                         
   2  -3   6       3221.83       3746.45       156.46 o                         
   3  -3   6       1586.50       1741.48        93.38 o                         
   4  -3   6       1893.51       2062.55       128.78 o                         
   5  -3   6       3686.76       3993.63       239.66 o                         
   6  -3   6        907.38        962.20        61.97 o                         
   7  -3   6       1182.66       1206.42        83.73 o                         
   8  -3   6       1383.91       1614.17       102.73 o                         
   9  -3   6       2462.42       2814.84       159.89 o                         
  10  -3   6         15.83         22.05        14.61 o                         
  11  -3   6        605.84        586.70        54.63 o                         
 -10  -2   6       1152.04       1111.71        93.98 o                         
  -9  -2   6        137.25        144.21        31.33 o                         
  -8  -2   6        638.94        610.94        67.88 o                         
  -7  -2   6        250.49        254.55        25.57 o                         
  -6  -2   6        731.33        718.98        41.11 o                         
  -5  -2   6       1231.01       1140.54        64.02 o                         
  -4  -2   6        674.71        724.91        85.77 o                         
  -3  -2   6       3905.29       4546.77       221.88 o                         
  -2  -2   6        165.52         98.63        18.47 o                         
  -1  -2   6       1440.65       1416.35        82.51 o                         
   0  -2   6      10761.09      12095.27       462.69 o                         
   1  -2   6       1004.53        875.06        41.41 o                         
   2  -2   6       1198.07       1094.11        56.53 o                         
   3  -2   6       1479.07       1672.31        84.35 o                         
   4  -2   6       1247.91       1222.87        98.56 o                         
   5  -2   6       6178.61       6340.07       291.76 o                         
   6  -2   6       8948.32       9370.96       529.00 o                         
   7  -2   6       5796.52       6276.18       296.81 o                         
   8  -2   6        207.86        219.46        28.21 o                         
   9  -2   6        213.55        224.01        30.22 o                         
  10  -2   6       1838.52       2444.74       209.73 o                         
  11  -2   6       2025.82       1317.30       108.89 o                         
 -11  -1   6        263.47        241.98        25.10 o                         
 -10  -1   6        298.66        328.30        43.17 o                         
  -9  -1   6        153.56        149.38        31.41 o                         
  -8  -1   6        285.04        355.62        31.76 o                         
  -7  -1   6       3511.80       3345.51       157.56 o                         
  -6  -1   6         78.38        104.75        17.35 o                         
  -5  -1   6        690.45        635.58        44.54 o                         
  -4  -1   6      15160.54      16893.33       762.21 o                         
  -3  -1   6      11041.26      11988.31       468.16 o                         
  -2  -1   6      26254.19      27485.04      1470.85 o                         
  -1  -1   6       2444.04       2596.33       214.62 o                         
   0  -1   6      23847.95      24388.23      1314.38 o                         
   1  -1   6      11754.60      11643.03       395.02 o                         
   2  -1   6       2808.64       2866.36       131.83 o                         
   3  -1   6        200.98        228.39        18.52 o                         
   4  -1   6        163.45        151.27        51.63 o                         
   5  -1   6       9389.37       9583.88       433.28 o                         
   6  -1   6      19560.35      20060.75       767.28 o                         
   7  -1   6       5172.47       4825.09       226.90 o                         
   8  -1   6        360.94        342.07        46.12 o                         
   9  -1   6        209.23        243.73        46.58 o                         
  10  -1   6        991.17       1128.35        98.73 o                         
  11  -1   6       3457.24       2788.99       215.18 o                         
 -11   0   6       2241.85       1905.29       153.56 o                         
 -10   0   6       1793.90       2233.97       192.89 o                         
  -9   0   6       2044.35       2349.51       192.45 o                         
  -8   0   6       1927.69       1823.02        92.08 o                         
  -7   0   6       4576.99       4628.92       213.44 o                         
  -6   0   6       3845.58       3687.82       157.26 o                         
  -5   0   6      12634.08      12251.38       942.38 o                         
  -4   0   6       4303.48       4646.45       268.12 o                         
  -3   0   6       3130.58       3349.28       157.13 o                         
  -2   0   6       1269.87       1473.14        71.46 o                         
  -1   0   6      15855.35      16116.86      1230.30 o                         
   0   0   6      16199.90      17530.11      1334.14 o                         
   1   0   6      29533.32      28965.40       977.62 o                         
   2   0   6       3585.53       3489.34       158.98 o                         
   3   0   6       1316.28       1555.32        93.91 o                         
   4   0   6       5264.21       5054.54       388.69 o                         
   5   0   6       1583.06       1570.79        81.74 o                         
   6   0   6       4028.00       4197.71       232.30 o                         
   7   0   6        521.17        517.81        41.08 o                         
   8   0   6         30.56         40.35        16.08 o                         
   9   0   6         14.53          9.39        24.78 o                         
  10   0   6        193.81        178.06        31.77 o                         
  11   0   6        193.62        182.12        19.07 o                         
 -11   1   6        139.47        110.50        20.02 o                         
 -10   1   6       1989.93       2601.35       222.37 o                         
  -9   1   6       8744.18       8791.69       475.32 o                         
  -8   1   6       4286.56       4240.07       200.70 o                         
  -7   1   6        297.39        304.09        26.87 o                         
  -6   1   6       9565.94       9340.21       372.62 o                         
  -5   1   6      25110.05      22479.48       980.92 o                         
  -4   1   6      18841.96      18846.58      1023.64 o                         
  -3   1   6        382.41        358.73        25.88 o                         
  -2   1   6       6828.71       6809.02       303.79 o                         
  -1   1   6         36.30         66.29        23.83 o                         
   0   1   6       3918.95       3531.24       201.51 o                         
   1   1   6      13863.37      13592.30       734.53 o                         
   2   1   6      15084.33      13756.84       749.78 o                         
   3   1   6      12746.25      12638.74       989.86 o                         
   4   1   6         25.15         53.37        12.17 o                         
   5   1   6        972.69        920.53        53.42 o                         
   6   1   6        607.59        594.83        40.63 o                         
   7   1   6        322.96        335.79        32.62 o                         
   8   1   6        620.89        628.59        94.37 o                         
   9   1   6        476.55        431.05        52.93 o                         
  10   1   6        340.51        322.07        36.91 o                         
 -11   2   6       2135.17       2073.18       164.56 o                         
 -10   2   6         88.08         77.30        25.52 o                         
  -9   2   6       1079.01       1097.92        69.91 o                         
  -8   2   6       2755.46       2660.52       271.33 o                         
  -7   2   6        674.47        642.58        50.49 o                         
  -6   2   6         12.83         23.15        10.99 o                         
  -5   2   6       5132.00       5089.05       423.00 o                         
  -4   2   6       2549.86       2339.84       147.34 o                         
  -3   2   6       1345.91       1250.01        84.45 o                         
  -2   2   6       1042.53       1429.51        73.34 o                         
  -1   2   6         56.78         55.58        19.81 o                         
   0   2   6       2216.14       2133.05        91.87 o                         
   1   2   6        200.50        267.57        19.78 o                         
   2   2   6       5072.58       5278.19       248.61 o                         
   3   2   6       1881.40       1700.93       186.22 o                         
   4   2   6       9426.89       8449.44       383.75 o                         
   5   2   6       3450.92       3506.93       340.64 o                         
   6   2   6       4073.30       3846.40       317.48 o                         
   7   2   6       1998.46       1650.36       136.75 o                         
   8   2   6       2328.86       2249.25       186.37 o                         
   9   2   6        141.44        121.99        26.53 o                         
  10   2   6        250.58        236.32        28.25 o                         
 -11   3   6       2096.22       2210.96       175.91 o                         
 -10   3   6       5429.67       5167.57       423.28 o                         
  -9   3   6        489.82        510.15        40.09 o                         
  -8   3   6       5146.50       5177.76       240.33 o                         
  -7   3   6       5194.43       5071.55       235.13 o                         
  -6   3   6       1169.86       1054.10        74.28 o                         
  -5   3   6       1864.97       1886.97       117.69 o                         
  -4   3   6       8918.99       9332.06       526.84 o                         
  -3   3   6      53169.16      48573.59      2123.23 o                         
  -2   3   6       5776.18       5385.07       250.55 o                         
  -1   3   6        392.67        359.67        28.77 o                         
   0   3   6       1790.13       1624.81        86.71 o                         
   1   3   6      17702.45      15813.40       612.70 o                         
   2   3   6       1628.66       1508.28        91.45 o                         
   3   3   6        685.49        630.83        39.25 o                         
   4   3   6       5054.19       4620.04       217.98 o                         
   5   3   6       1731.76       1739.67       148.64 o                         
   6   3   6      10497.74       9166.63       744.73 o                         
   7   3   6       6766.01       5873.61       457.81 o                         
   8   3   6        202.28        236.17        38.96 o                         
   9   3   6         78.81         82.99        21.15 o                         
 -11   4   6        349.68        361.46        41.13 o                         
 -10   4   6        341.49        398.94        63.80 o                         
  -9   4   6       1687.17       1675.05       101.20 o                         
  -8   4   6       3373.81       3418.70       165.30 o                         
  -7   4   6        464.43        485.93        37.58 o                         
  -6   4   6       1070.77       1126.28        98.86 o                         
  -5   4   6       1069.23       1116.10        98.12 o                         
  -4   4   6       7126.82       6490.22       256.68 o                         
  -3   4   6      14384.11      13194.82       597.68 o                         
  -2   4   6       4979.47       4394.78       214.07 o                         
  -1   4   6        601.07        612.77        44.57 o                         
   0   4   6      12145.58      11367.26       515.20 o                         
   1   4   6       9406.50       8622.84       665.07 o                         
   2   4   6       9456.82       7444.06       337.76 o                         
   3   4   6        313.54        303.02        27.96 o                         
   4   4   6       5117.68       4209.46       233.68 o                         
   5   4   6       1383.77       1193.05        63.81 o                         
   6   4   6       1862.68       1471.97       142.85 o                         
   7   4   6         56.60         18.15        24.01 o                         
   8   4   6         20.80         22.43        21.61 o                         
   9   4   6        355.29        442.42        44.97 o                         
 -11   5   6        665.10        679.50        61.09 o                         
 -10   5   6        761.59        804.01        57.47 o                         
  -9   5   6       5734.35       6414.50       351.57 o                         
  -8   5   6       3368.33       3496.45       215.03 o                         
  -7   5   6       2307.97       2149.69       143.87 o                         
  -6   5   6         52.66         51.40        21.96 o                         
  -5   5   6       7148.30       7049.61       281.80 o                         
  -4   5   6       4021.80       3892.42       180.03 o                         
  -3   5   6       3784.27       3430.41       126.32 o                         
  -2   5   6       7693.19       6973.13       319.77 o                         
  -1   5   6       6102.11       5253.49       240.31 o                         
   0   5   6        234.18        278.35        30.27 o                         
   1   5   6       1433.82       1288.98        77.77 o                         
   2   5   6        155.42        144.15        20.22 o                         
   3   5   6       2525.84       2311.46       155.28 o                         
   4   5   6        779.54        671.51        49.03 o                         
   5   5   6         43.55         75.83        24.75 o                         
   6   5   6       1326.54       1402.12       124.22 o                         
   7   5   6        309.79        307.98        51.51 o                         
   8   5   6        140.10        106.79        20.89 o                         
 -11   6   6        810.87        803.87        67.41 o                         
 -10   6   6        314.36        308.90        29.98 o                         
  -9   6   6       1414.66       1586.54        97.52 o                         
  -8   6   6        430.28        376.10        37.32 o                         
  -7   6   6       2970.83       3030.79       191.08 o                         
  -6   6   6       2197.57       2066.39       202.03 o                         
  -5   6   6       1653.52       1676.55        79.01 o                         
  -4   6   6       6857.13       6861.69       242.31 o                         
  -3   6   6       7291.79       6699.20       266.60 o                         
  -2   6   6       5475.04       4846.28       248.38 o                         
  -1   6   6      25781.63      23371.27      1022.38 o                         
   0   6   6       9527.89       8901.88       482.25 o                         
   1   6   6        147.33        164.67        22.56 o                         
   2   6   6       1223.88       1149.17       103.07 o                         
   3   6   6       5551.93       5150.92       283.56 o                         
   4   6   6       5662.84       5611.98       438.07 o                         
   5   6   6       6840.44       6774.02       374.00 o                         
   6   6   6        328.01        323.97        46.64 o                         
   7   6   6        635.81        710.84        66.12 o                         
   8   6   6        389.19        363.83        32.79 o                         
 -11   7   6         64.13         59.70        14.31 o                         
 -10   7   6        692.26        741.97        48.43 o                         
  -9   7   6        185.28        174.79        35.43 o                         
  -8   7   6       4222.52       4200.65       302.62 o                         
  -7   7   6       5040.48       5059.80       395.17 o                         
  -6   7   6       5212.96       5422.33       320.98 o                         
  -5   7   6      13237.35      11909.62       538.94 o                         
  -4   7   6       3282.83       2773.26       198.48 o                         
  -3   7   6       2829.50       2695.01       133.64 o                         
  -2   7   6       4604.47       4076.03       195.57 o                         
  -1   7   6        855.77        795.92        57.13 o                         
   0   7   6       1581.66       1486.86        90.62 o                         
   1   7   6       2577.57       2592.13       148.58 o                         
   2   7   6       1400.23       1336.51        83.10 o                         
   3   7   6        364.50        394.14        54.45 o                         
   4   7   6       1857.63       2016.09       123.87 o                         
   5   7   6       1391.60       1170.85       204.77 o                         
   6   7   6        686.99        688.82        66.19 o                         
 -10   8   6        669.93        594.64        38.88 o                         
  -9   8   6        397.38        455.48        39.63 o                         
  -8   8   6       1940.60       1825.51       154.73 o                         
  -7   8   6       6555.29       6307.84       366.57 o                         
  -6   8   6       6549.21       4804.81       296.66 o                         
  -5   8   6       1030.36       1029.30        69.68 o                         
  -4   8   6        156.99        137.61        23.57 o                         
  -3   8   6       8167.46       8047.21       370.15 o                         
  -2   8   6       6003.61       5710.13       342.25 o                         
  -1   8   6       3498.32       3492.90       196.76 o                         
   0   8   6        431.53        471.43        41.14 o                         
   1   8   6       2856.55       2916.19       165.75 o                         
   2   8   6        300.20        341.08        32.98 o                         
   3   8   6          2.83         12.11        18.57 o                         
   4   8   6        561.88        609.20        64.79 o                         
   5   8   6        291.73        372.52        32.62 o                         
   6   8   6         41.96         53.22        14.93 o                         
 -10   9   6       1864.48       1554.98       280.61 o                         
  -9   9   6         49.10         40.06        13.36 o                         
  -8   9   6         63.28         44.52        27.24 o                         
  -7   9   6        404.22        422.66        55.91 o                         
  -6   9   6        541.67        509.70        69.28 o                         
  -5   9   6        100.60        100.50        20.93 o                         
  -4   9   6        102.51         73.93        26.70 o                         
  -3   9   6       5913.02       4908.52       648.93 o                         
  -2   9   6        737.77        892.14        69.35 o                         
  -1   9   6         36.57         26.93        44.80 o                         
   0   9   6       1634.61       1631.35       140.18 o                         
   1   9   6       1870.54       1928.79       161.94 o                         
   2   9   6        187.45        203.15        29.69 o                         
   3   9   6        175.97        219.69        40.13 o                         
   4   9   6        193.15        228.64        30.32 o                         
   5   9   6       1110.49       1281.69       103.94 o                         
  -9  10   6         51.16         50.16        10.31 o                         
  -8  10   6        100.32        110.52        27.00 o                         
  -7  10   6        356.55        206.12        39.78 o                         
  -6  10   6       5704.26       5477.62       424.89 o                         
  -5  10   6        886.43        866.29        84.34 o                         
  -4  10   6        168.67        207.14        30.05 o                         
  -3  10   6        690.46        744.88        59.47 o                         
  -2  10   6       5546.05       5957.82       333.74 o                         
  -1  10   6       1859.36       2105.14       130.43 o                         
   0  10   6       4252.22       4816.76       272.28 o                         
   1  10   6       2762.97       3311.06       191.07 o                         
   2  10   6       2875.87       3799.21       319.16 o                         
   3  10   6       3023.12       3261.43       182.08 o                         
   4  10   6        748.80        781.21        64.90 o                         
  -8  11   6        595.63        447.53        72.20 o                         
  -7  11   6       2711.38       2601.19       202.78 o                         
  -6  11   6       6696.80       6614.04       505.96 o                         
  -5  11   6       9514.57       5869.58       460.46 o                         
  -4  11   6       1588.51       1822.67       112.05 o                         
  -3  11   6        128.83        139.32        26.60 o                         
  -2  11   6        393.83        381.10        49.89 o                         
  -1  11   6       2196.62       2617.98       422.47 o                         
   0  11   6        488.48        571.87        48.37 o                         
   1  11   6        569.34        673.19        49.30 o                         
   2  11   6        451.54        491.07        87.50 o                         
   3  11   6        238.01        211.08        21.35 o                         
  -7  12   6        161.83        138.00        29.31 o                         
  -6  12   6       1032.55        879.29        92.77 o                         
  -5  12   6       1259.50       1185.73        96.81 o                         
  -4  12   6       1028.04        932.41        56.96 o                         
  -3  12   6       1219.67       1212.23        74.16 o                         
  -2  12   6        709.06        739.07        50.82 o                         
  -1  12   6        251.29        267.76        26.92 o                         
   0  12   6        114.31        102.70        19.61 o                         
   1  12   6        218.48        166.08        15.23 o                         
   1 -14   7        894.48        857.97        68.80 o                         
   2 -14   7        267.29        280.67        29.00 o                         
   3 -14   7        307.10        380.47        36.65 o                         
   5 -14   7         66.88         72.26        13.63 o                         
  -2 -13   7         78.08         50.17         8.17 o                         
  -1 -13   7        100.92         84.13        14.33 o                         
   0 -13   7        205.91        190.92        25.33 o                         
   1 -13   7       6330.68       6358.35      1361.00 o                         
   2 -13   7       6836.20       7052.67      1152.01 o                         
   3 -13   7       3923.66       4578.10       354.18 o                         
   4 -13   7       2547.54       2922.13       230.39 o                         
   5 -13   7       2255.26       2526.47       199.61 o                         
   6 -13   7        404.33        528.70        51.81 o                         
  -4 -12   7       1071.85        439.68        51.20 o                         
  -2 -12   7       4163.05       4111.93       904.92 o                         
  -1 -12   7        427.11        504.15        46.73 o                         
   0 -12   7        112.38        118.74        26.22 o                         
   1 -12   7         98.84         92.95        25.13 o                         
   2 -12   7        925.19       1171.14       106.19 o                         
   3 -12   7       4319.11       4542.77       683.27 o                         
   4 -12   7        595.72        695.92       138.94 o                         
   5 -12   7       1037.46       1617.50       157.35 o                         
   6 -12   7        900.53       1005.13        92.66 o                         
   7 -12   7        996.69       1174.12       101.08 o                         
   8 -12   7       2936.04       3598.80       282.09 o                         
  -5 -11   7        576.72        315.26        64.27 o                         
  -4 -11   7        860.43        938.84        78.22 o                         
  -3 -11   7       1565.25       1844.07       148.91 o                         
  -2 -11   7        567.25        660.81        65.97 o                         
  -1 -11   7        116.44        126.30        29.52 o                         
   0 -11   7         58.51         58.23        26.76 o                         
   1 -11   7       1534.81       1791.80       100.86 o                         
   2 -11   7        630.90        808.43        72.33 o                         
   3 -11   7        324.56        400.71        50.59 o                         
   4 -11   7         10.87         41.14        30.57 o                         
   5 -11   7       2796.45       3081.24       251.61 o                         
   6 -11   7       5212.94       5786.93       452.17 o                         
   7 -11   7       2064.25       1715.24       173.05 o                         
   9 -11   7        121.97        160.50        30.36 o                         
  -6 -10   7        808.10        727.35        58.59 o                         
  -5 -10   7        967.66        944.11        78.98 o                         
  -4 -10   7        185.60        189.50        36.21 o                         
  -3 -10   7        130.13        172.54        32.67 o                         
  -2 -10   7        994.32       1165.71        82.09 o                         
  -1 -10   7       4058.57       4750.47       271.65 o                         
   0 -10   7       4661.48       4986.22       287.10 o                         
   1 -10   7       1797.13       2096.66       117.13 o                         
   2 -10   7        249.76        291.22        36.67 o                         
   3 -10   7       3310.06       3481.47       177.17 o                         
   4 -10   7       2676.78       2572.74       147.16 o                         
   5 -10   7        560.88        595.13        48.48 o                         
   6 -10   7       1098.88       1343.79        93.66 o                         
   7 -10   7        769.66        899.04        90.86 o                         
   9 -10   7       8066.54       9061.23       691.71 o                         
  10 -10   7       3590.84       3843.78       208.33 o                         
  -6  -9   7        560.74        589.33        53.23 o                         
  -5  -9   7        484.44        745.61        84.35 o                         
  -4  -9   7       2172.14       2541.05       204.23 o                         
  -3  -9   7       1660.98       1724.46       110.81 o                         
  -2  -9   7       1914.44       1982.42       124.68 o                         
  -1  -9   7       6857.36       6972.13      1048.42 o                         
   0  -9   7      13722.95      14854.31       808.70 o                         
   1  -9   7        371.61        453.21        46.64 o                         
   2  -9   7       2744.19       2809.86       149.40 o                         
   3  -9   7       1953.62       2100.66       116.54 o                         
   4  -9   7       5435.83       5863.63       281.34 o                         
   5  -9   7       4262.79       4724.75       230.16 o                         
   6  -9   7        556.78        592.93        49.32 o                         
   7  -9   7       3306.28       3768.90       334.92 o                         
   9  -9   7       1980.56       2352.75       191.80 o                         
  10  -9   7        420.92        449.49        34.68 o                         
  -7  -8   7       3284.88       1483.61       139.14 o                         
  -6  -8   7       1166.22       1466.36       130.00 o                         
  -5  -8   7       1364.86       1460.58       125.03 o                         
  -4  -8   7        926.74       1004.24        93.78 o                         
  -3  -8   7       5018.56       4921.91       271.42 o                         
  -2  -8   7       2887.27       2901.82       165.38 o                         
  -1  -8   7       2176.88       2311.08       113.81 o                         
   0  -8   7       1114.28       1103.20        58.57 o                         
   1  -8   7        407.07        486.55        76.79 o                         
   2  -8   7         43.42         50.36        27.04 o                         
   3  -8   7       4986.89       5290.43       261.95 o                         
   4  -8   7       2735.91       2997.31       155.73 o                         
   5  -8   7       2325.63       2453.93       131.20 o                         
   6  -8   7        183.22        228.05        29.81 o                         
   7  -8   7       2208.79       2317.24       125.67 o                         
  10  -8   7         60.82         67.58        15.62 o                         
  -8  -7   7         96.00        110.59        20.32 o                         
  -7  -7   7         92.93        119.11        25.14 o                         
  -6  -7   7       2201.83       2447.03       197.26 o                         
  -5  -7   7        392.07        425.40        37.32 o                         
  -4  -7   7       1239.44       1169.53        74.23 o                         
  -3  -7   7       1201.43       1122.22        71.81 o                         
  -2  -7   7       6254.37       5694.56       377.99 o                         
  -1  -7   7       3799.46       3582.67       212.01 o                         
   0  -7   7         24.08         52.36        13.11 o                         
   1  -7   7      13655.46      12875.84       505.45 o                         
   2  -7   7      22486.90      22652.19       784.99 o                         
   3  -7   7        216.25        271.93        29.44 o                         
   4  -7   7       7733.18       7993.64       371.43 o                         
   5  -7   7        411.66        457.79        44.38 o                         
   6  -7   7       6142.25       6322.85       299.42 o                         
   7  -7   7       7597.33       7665.90       872.92 o                         
   8  -7   7       2427.12       2757.28       166.68 o                         
   9  -7   7        467.02        462.66        56.80 o                         
  10  -7   7        177.84        232.37        26.84 o                         
  11  -7   7        571.54        564.90        48.92 o                         
  -8  -6   7         19.86         10.56        14.21 o                         
  -7  -6   7         64.31         65.14        23.44 o                         
  -6  -6   7        763.65        694.22        49.72 o                         
  -5  -6   7       4271.83       4256.96       235.88 o                         
  -4  -6   7       4652.11       4578.41       253.02 o                         
  -3  -6   7       3670.90       3404.52       223.54 o                         
  -2  -6   7       2697.48       2482.53       127.97 o                         
  -1  -6   7        233.28        193.16        21.63 o                         
   0  -6   7        289.08        322.97        27.51 o                         
   1  -6   7      14721.06      13500.60       525.60 o                         
   2  -6   7      10375.53       9761.52       349.77 o                         
   3  -6   7        664.91        623.07        50.41 o                         
   4  -6   7        776.66        804.60        52.50 o                         
   5  -6   7       1294.78       1307.32        77.00 o                         
   6  -6   7       4071.63       4290.16       209.52 o                         
   7  -6   7       3155.58       3321.10       246.64 o                         
   8  -6   7       2170.54       2373.07       179.95 o                         
   9  -6   7        786.43        905.58        87.20 o                         
  10  -6   7       1537.11       1786.20       103.38 o                         
  11  -6   7       1611.52       1566.21       124.59 o                         
  -9  -5   7       4477.20       3956.10       302.65 o                         
  -8  -5   7        303.26        253.40        49.89 o                         
  -7  -5   7       1024.39        989.70        91.25 o                         
  -6  -5   7        461.49        436.34        56.18 o                         
  -5  -5   7       6125.02       5627.63       329.78 o                         
  -4  -5   7      13611.30      13133.04       605.24 o                         
  -3  -5   7       3249.36       2938.56       149.00 o                         
  -2  -5   7        349.04        358.40        45.33 o                         
  -1  -5   7        558.48        581.73        50.90 o                         
   0  -5   7       8266.09       6780.68       599.89 o                         
   1  -5   7      32946.57      27049.68      2219.23 o                         
   2  -5   7        288.81        298.66        44.75 o                         
   3  -5   7       1409.55       1484.48       106.86 o                         
   4  -5   7       6011.79       6186.03       288.58 o                         
   5  -5   7       3799.13       3980.62       192.41 o                         
   6  -5   7         27.74         29.95        15.40 o                         
   7  -5   7        917.47        955.80        72.08 o                         
   8  -5   7       1531.71       1536.04       122.73 o                         
   9  -5   7        364.08        399.50        37.20 o                         
  10  -5   7        408.77        424.77        34.12 o                         
  11  -5   7        192.97        177.12        29.22 o                         
  -9  -4   7       4989.92       4855.39       372.71 o                         
  -8  -4   7       3108.03       2952.26       234.56 o                         
  -7  -4   7       2063.68       1958.39       113.69 o                         
  -6  -4   7        350.13        358.41        33.98 o                         
  -5  -4   7        226.17        226.13        23.01 o                         
  -4  -4   7      14627.73      14682.16       683.22 o                         
  -3  -4   7         72.80         67.15        19.95 o                         
  -2  -4   7       2401.34       2483.96       173.49 o                         
  -1  -4   7        861.97        824.37        76.15 o                         
   0  -4   7       4460.14       4530.10       411.98 o                         
   1  -4   7        729.85        727.36       111.19 o                         
   2  -4   7        429.62        290.45        50.38 o                         
   3  -4   7       8848.46       9730.30       756.02 o                         
   4  -4   7        261.46        322.39        25.93 o                         
   5  -4   7       5174.68       5260.19       369.04 o                         
   6  -4   7       2181.78       2340.99       158.81 o                         
   7  -4   7       3337.99       3622.77       178.88 o                         
   8  -4   7       9274.68       9119.54       894.60 o                         
   9  -4   7       1442.26       1481.94        90.32 o                         
  10  -4   7        158.68        163.32        20.55 o                         
  11  -4   7        302.67        337.42        35.80 o                         
 -10  -3   7         22.10         23.37        13.62 o                         
  -9  -3   7         73.99         37.82        23.79 o                         
  -8  -3   7         63.87        130.35        30.78 o                         
  -7  -3   7        145.04        150.27        26.75 o                         
  -6  -3   7        220.33        219.29        41.03 o                         
  -5  -3   7       9759.43       9500.39       387.30 o                         
  -4  -3   7        266.34        223.96        20.94 o                         
  -3  -3   7       5390.27       5409.15       274.43 o                         
  -2  -3   7        281.85        300.03        45.92 o                         
  -1  -3   7      10366.86      11682.91       454.91 o                         
   0  -3   7        739.70        756.68        47.63 o                         
   1  -3   7       1777.83       1356.15        71.93 o                         
   2  -3   7      17122.44      16248.40       719.04 o                         
   3  -3   7      19640.40      19738.31      1065.89 o                         
   4  -3   7        804.69        879.12        68.01 o                         
   5  -3   7       5781.43       6474.96       375.09 o                         
   6  -3   7       6983.41       7792.82       451.36 o                         
   7  -3   7       1428.45       1424.57        80.46 o                         
   8  -3   7       1723.46       1672.69       123.50 o                         
   9  -3   7       1360.08       1583.27        95.07 o                         
  10  -3   7       2326.85       2561.09       143.48 o                         
  11  -3   7         85.50         76.77        14.78 o                         
 -10  -2   7         69.32         47.55        15.90 o                         
  -9  -2   7       2022.15       2004.93       163.17 o                         
  -8  -2   7       3994.85       4052.94       223.79 o                         
  -7  -2   7       5725.46       5693.44       260.78 o                         
  -6  -2   7        441.77        444.28        32.35 o                         
  -5  -2   7       2254.57       2370.66       105.69 o                         
  -4  -2   7      16107.61      16206.26       935.45 o                         
  -3  -2   7      51289.39      56011.15      4238.89 o                         
  -2  -2   7      10795.18      11284.75       546.19 o                         
  -1  -2   7       3112.04       3348.16       136.01 o                         
   0  -2   7        973.84       1020.51       100.18 o                         
   1  -2   7       1630.04       1836.76       117.81 o                         
   2  -2   7      36775.33      32711.79      1876.47 o                         
   3  -2   7      11440.68      12703.21       688.14 o                         
   4  -2   7        159.02        199.54        26.46 o                         
   5  -2   7        167.10        200.97        21.15 o                         
   6  -2   7       3653.98       3420.51       193.03 o                         
   7  -2   7       3133.37       3251.40       159.92 o                         
   8  -2   7        729.21        715.61        52.79 o                         
   9  -2   7       4363.27       4499.58       248.08 o                         
  10  -2   7        759.37        742.12        69.47 o                         
  11  -2   7        205.06        262.65        28.91 o                         
 -10  -1   7        768.62        760.35        69.12 o                         
  -9  -1   7       2551.13       2678.54       214.86 o                         
  -8  -1   7       6216.69       6163.35       280.69 o                         
  -7  -1   7       1990.98       2076.27       102.81 o                         
  -6  -1   7       2098.89       1927.42       112.75 o                         
  -5  -1   7        533.91        501.93        33.77 o                         
  -4  -1   7       8640.09       8739.10       362.10 o                         
  -3  -1   7      22147.77      23826.69      1059.16 o                         
  -2  -1   7       5458.79       5178.79       242.87 o                         
  -1  -1   7       6577.68       7349.62       417.91 o                         
   0  -1   7       7101.96       8107.91       452.85 o                         
   1  -1   7       3072.38       3073.35       144.66 o                         
   2  -1   7       1130.83       1146.44        56.90 o                         
   3  -1   7       2264.88       2449.37       142.82 o                         
   4  -1   7       1948.09       2027.12       100.87 o                         
   5  -1   7         20.23         22.37         8.30 o                         
   6  -1   7       3357.75       3493.33       169.68 o                         
   7  -1   7       3629.06       3618.35       175.63 o                         
   8  -1   7        234.75        248.78        30.16 o                         
   9  -1   7         39.77         37.71        14.88 o                         
  10  -1   7        211.75        204.37        34.27 o                         
 -11   0   7        452.13        477.03        41.55 o                         
 -10   0   7        184.32        206.01        36.54 o                         
  -9   0   7      10498.84      10911.98       832.25 o                         
  -8   0   7       6757.94       6414.68       531.90 o                         
  -7   0   7        453.32        470.88        34.17 o                         
  -6   0   7       5298.33       5478.30       227.77 o                         
  -5   0   7       2454.89       2373.70        93.40 o                         
  -4   0   7        168.86        167.28        32.15 o                         
  -3   0   7        188.97        127.77        28.09 o                         
  -2   0   7      21009.54      21245.53       927.19 o                         
  -1   0   7      11642.00      12643.53       973.46 o                         
   0   0   7        146.02        170.34        35.36 o                         
   1   0   7         23.50         31.31         6.75 o                         
   2   0   7       2167.06       2223.13       137.95 o                         
   3   0   7        688.50        677.38        63.31 o                         
   4   0   7        122.10        119.18        20.60 o                         
   5   0   7        736.23        757.49        46.39 o                         
   6   0   7       2010.71       2115.15       109.02 o                         
   7   0   7       1603.40       1668.69        99.85 o                         
   8   0   7       5059.09       5065.99       373.55 o                         
   9   0   7       2244.32       2186.26       178.62 o                         
  10   0   7       1124.51       1047.01        88.20 o                         
 -11   1   7       2014.77       2031.18       158.00 o                         
 -10   1   7        835.04        795.67        85.18 o                         
  -9   1   7         31.30         26.56        16.24 o                         
  -8   1   7        767.42        895.62        83.48 o                         
  -7   1   7         45.33         84.29        21.48 o                         
  -6   1   7        793.39        788.48        39.28 o                         
  -5   1   7       4677.20       4537.06       279.71 o                         
  -4   1   7        161.43        212.10        31.94 o                         
  -3   1   7        176.44        157.93        26.07 o                         
  -2   1   7       4544.74       4190.81       190.19 o                         
  -1   1   7      19206.40      21472.24      1638.22 o                         
   0   1   7      10026.60      10755.70       595.17 o                         
   1   1   7      15069.05      13512.05       572.23 o                         
   2   1   7      18486.03      19628.55      1528.00 o                         
   3   1   7       5977.45       5175.46       990.87 o                         
   4   1   7       9979.01       9844.97       445.13 o                         
   5   1   7      10948.68      10801.66       486.75 o                         
   6   1   7        167.64        183.03        22.93 o                         
   7   1   7       1098.14       1175.23       107.99 o                         
   8   1   7       1188.14       1218.84       110.98 o                         
   9   1   7        969.91       1088.74       101.88 o                         
  10   1   7       1059.25        854.34        74.11 o                         
 -11   2   7        648.68        652.21        59.32 o                         
  -9   2   7        863.95        880.86        58.67 o                         
  -8   2   7      10808.03      10177.05       604.94 o                         
  -7   2   7       8123.67       7867.42       355.83 o                         
  -6   2   7       2932.58       2704.67       130.22 o                         
  -5   2   7        234.54        237.41        18.55 o                         
  -4   2   7       3863.35       4056.89       487.36 o                         
  -3   2   7      24489.56      23132.18      1517.84 o                         
  -2   2   7       3431.03       3170.53       186.50 o                         
  -1   2   7       3248.54       3306.90       153.11 o                         
   0   2   7        249.04        270.89        19.19 o                         
   1   2   7       1645.45       1468.15        70.23 o                         
   2   2   7       5984.26       5680.46       466.42 o                         
   3   2   7        747.60        689.52        58.17 o                         
   4   2   7       3860.52       3464.80       144.48 o                         
   5   2   7       5675.62       5303.63       247.63 o                         
   6   2   7       8538.71       7907.52       547.78 o                         
   7   2   7         15.32         27.22        14.10 o                         
   8   2   7        236.53        265.02        44.45 o                         
   9   2   7          2.36        -11.94        16.18 o                         
 -11   3   7       2511.70       2475.64       193.01 o                         
 -10   3   7        467.49        404.04        35.88 o                         
  -9   3   7        227.49        223.09        27.84 o                         
  -8   3   7       1650.78       1448.55       190.20 o                         
  -7   3   7       5705.94       5475.37       253.65 o                         
  -6   3   7        822.77        733.54        59.77 o                         
  -5   3   7        460.72        487.70        33.65 o                         
  -4   3   7         95.86         99.65        14.02 o                         
  -3   3   7       1323.78       1060.30        64.01 o                         
  -2   3   7      19956.80      18280.76       810.22 o                         
  -1   3   7      24697.12      23561.50      1037.40 o                         
   0   3   7         65.68         48.21        12.65 o                         
   1   3   7       4078.32       3888.77       169.79 o                         
   2   3   7       1214.36       1007.66        49.29 o                         
   3   3   7         95.50        105.04        14.06 o                         
   4   3   7       2661.63       2187.69       115.21 o                         
   5   3   7        403.98        386.04        38.92 o                         
   6   3   7        366.84        324.56        51.10 o                         
   7   3   7       1810.45       1600.37       137.70 o                         
   8   3   7       1356.60        950.78        93.27 o                         
   9   3   7        332.31        299.87        32.95 o                         
 -11   4   7        230.79        238.55        27.12 o                         
 -10   4   7         84.41         99.17        17.42 o                         
  -9   4   7       1300.25       1366.31        84.80 o                         
  -8   4   7       2324.03       2123.67       178.75 o                         
  -7   4   7         11.46         14.13        14.77 o                         
  -6   4   7       4176.02       4123.69       244.33 o                         
  -5   4   7       2721.38       2738.39       135.70 o                         
  -4   4   7       5239.19       5125.15       239.04 o                         
  -3   4   7      16197.88      14495.73       644.75 o                         
  -2   4   7        690.23        624.60        41.97 o                         
  -1   4   7       6548.83       6072.43       245.79 o                         
   0   4   7       1307.30       1188.94        65.56 o                         
   1   4   7       2425.10       2098.93       134.75 o                         
   2   4   7       1204.05       1009.56        71.72 o                         
   3   4   7       7767.00       6656.57       300.62 o                         
   4   4   7        187.66        182.94        20.55 o                         
   5   4   7        364.17        256.29        35.04 o                         
   6   4   7       2723.20       2594.02       212.42 o                         
   7   4   7       5315.58       5059.79       393.13 o                         
   8   4   7       2990.16       3112.20       242.52 o                         
   9   4   7       1226.30       1408.03       109.38 o                         
 -11   5   7       1810.63       1662.92       128.70 o                         
 -10   5   7       6407.12       6659.56       360.80 o                         
  -9   5   7       1796.03       1777.09       106.57 o                         
  -8   5   7        138.21        132.31        22.70 o                         
  -7   5   7        114.22        129.82        22.08 o                         
  -6   5   7        193.95        225.56        33.17 o                         
  -5   5   7       2421.03       2169.67       148.10 o                         
  -4   5   7       4194.59       4043.73       166.68 o                         
  -3   5   7       2140.56       1991.70        88.05 o                         
  -2   5   7       8872.19       7822.93       306.32 o                         
  -1   5   7       4302.50       3831.20       156.06 o                         
   0   5   7       5945.90       5122.91       232.24 o                         
   1   5   7       6867.39       6091.73       332.26 o                         
   2   5   7       8383.78       7458.02       575.20 o                         
   3   5   7       6160.03       5449.55       326.87 o                         
   4   5   7       2379.88       2092.97       188.87 o                         
   5   5   7        265.44        217.79        22.22 o                         
   6   5   7         71.83         83.52        27.45 o                         
   7   5   7        244.95        254.14        39.00 o                         
   8   5   7       1865.39       1546.94       122.93 o                         
 -10   6   7       2150.85       1949.88       110.77 o                         
  -9   6   7       7676.54       7794.14       563.02 o                         
  -8   6   7       7531.86       7487.91       345.37 o                         
  -7   6   7       1913.21       1902.42       135.90 o                         
  -6   6   7        274.29        239.72        53.57 o                         
  -5   6   7       2481.38       2334.51       122.06 o                         
  -4   6   7        601.40        617.54        39.08 o                         
  -3   6   7       2970.77       2662.44       115.58 o                         
  -2   6   7       2349.91       2271.22       111.60 o                         
  -1   6   7       1252.12       1127.32        55.53 o                         
   0   6   7        495.70        508.44        40.52 o                         
   1   6   7       3869.86       3619.46       202.47 o                         
   2   6   7        928.48        962.02        63.46 o                         
   3   6   7        782.15        798.66        48.83 o                         
   4   6   7        249.14        234.68        23.67 o                         
   5   6   7         41.14         22.74        17.00 o                         
   6   6   7         94.04        128.49        38.96 o                         
   7   6   7        159.64        171.72        25.31 o                         
 -10   7   7         92.13        105.62        16.10 o                         
  -9   7   7        325.05        304.19        80.57 o                         
  -8   7   7       3604.67       3513.35       199.25 o                         
  -7   7   7        908.22        898.62        74.08 o                         
  -6   7   7        600.05        538.37        67.82 o                         
  -5   7   7        298.03        337.19        36.77 o                         
  -4   7   7        387.63        538.34        68.01 o                         
  -3   7   7       8556.33       8354.50       330.12 o                         
  -2   7   7       6485.38       6325.53       262.15 o                         
  -1   7   7       1704.95       1587.79        77.42 o                         
   0   7   7        126.88        139.92        22.57 o                         
   1   7   7        454.28        460.76        40.47 o                         
   2   7   7       1896.20       1967.75       115.83 o                         
   3   7   7       2643.36       2696.00       128.73 o                         
   4   7   7       3830.50       4129.24       233.93 o                         
   5   7   7       2671.05       2664.46       155.01 o                         
   6   7   7        107.97        144.32        25.94 o                         
 -10   8   7        179.21        180.36        15.29 o                         
  -9   8   7        304.86        330.86        30.88 o                         
  -8   8   7        914.64        937.03        63.41 o                         
  -7   8   7        135.13        130.70        31.85 o                         
  -6   8   7       1454.89       1355.92       170.13 o                         
  -5   8   7        268.27        214.05        40.96 o                         
  -4   8   7       4790.63       4503.64       216.61 o                         
  -3   8   7       3881.59       3449.10       261.84 o                         
  -2   8   7       3149.06       3232.77       179.42 o                         
  -1   8   7        147.53        171.03        23.37 o                         
   0   8   7        169.45        226.23        26.38 o                         
   1   8   7        222.98        227.26        38.86 o                         
   2   8   7        944.38       1028.15        57.35 o                         
   3   8   7       4443.20       4874.80       273.38 o                         
   4   8   7       3228.37       2984.92       537.55 o                         
   5   8   7        390.43        417.71        43.58 o                         
   6   8   7        325.33        325.75        28.78 o                         
  -9   9   7        442.77        439.08        31.67 o                         
  -8   9   7        735.79        829.48        55.24 o                         
  -7   9   7       2851.27       2919.42       232.67 o                         
  -6   9   7       1613.45       1671.83       142.26 o                         
  -5   9   7        339.08        385.04        37.66 o                         
  -4   9   7       1493.49       1460.12        96.30 o                         
  -3   9   7      10465.55      10602.74       490.57 o                         
  -2   9   7      11293.00      12526.72       682.58 o                         
  -1   9   7      13206.12      13835.20       752.71 o                         
   0   9   7        460.98        530.83        49.67 o                         
   1   9   7       1747.47       1969.94       122.45 o                         
   2   9   7        191.42        177.40        26.64 o                         
   3   9   7       3992.35       4918.91       400.91 o                         
   4   9   7        893.14        891.56        78.06 o                         
   5   9   7        848.95        755.46        59.40 o                         
  -9  10   7       2622.41       1887.46       147.33 o                         
  -8  10   7       3544.06       3546.44       193.21 o                         
  -7  10   7       1022.80       1032.79        63.84 o                         
  -6  10   7        138.02        170.84        49.27 o                         
  -5  10   7        535.63        590.99        46.62 o                         
  -4  10   7        164.68        145.25        24.51 o                         
  -3  10   7        151.86        156.47        25.57 o                         
  -2  10   7        597.78        640.39        54.07 o                         
  -1  10   7       1850.75       1981.46       122.47 o                         
   0  10   7         44.30         95.39        22.69 o                         
   1  10   7       1847.42       2351.62       267.23 o                         
   2  10   7         48.56         59.09        16.83 o                         
   3  10   7        674.42        677.80        72.29 o                         
  -8  11   7       1659.93       1155.14        92.37 o                         
  -7  11   7       2826.68       2607.30       142.70 o                         
  -6  11   7          9.56         17.60        13.20 o                         
  -5  11   7       2299.56       2108.08       207.85 o                         
  -4  11   7       2174.42       2167.35       125.43 o                         
  -3  11   7         48.39         39.65        13.08 o                         
  -2  11   7         41.08         36.58        17.40 o                         
  -1  11   7       3895.00       4397.79       245.17 o                         
   0  11   7       4991.67       6032.47       377.20 o                         
   1  11   7       1747.61       1902.35       128.11 o                         
   2  11   7        748.42        740.82        44.57 o                         
  -6  12   7        994.66        732.67        60.37 o                         
  -5  12   7       5328.32       4890.14       289.35 o                         
  -4  12   7       3697.83       2951.02       228.63 o                         
  -3  12   7        826.16        768.61        48.49 o                         
  -2  12   7        335.80        261.89        25.44 o                         
  -1  12   7       1430.56       1486.06       129.27 o                         
   0  12   7        753.57        777.20        71.78 o                         
   2 -14   8        790.60        686.25        55.09 o                         
   3 -14   8         84.57         80.21        12.97 o                         
   4 -14   8       2130.80       1902.64       146.39 o                         
  -2 -13   8        185.11         92.28        27.63 o                         
  -1 -13   8        491.07        538.91        69.46 o                         
   0 -13   8        580.54        596.57       130.86 o                         
   1 -13   8        255.08        280.49        42.22 o                         
   2 -13   8        167.36        180.18        30.60 o                         
   3 -13   8        581.20        346.02        49.18 o                         
   4 -13   8        830.00        941.42        82.09 o                         
   5 -13   8        137.86        179.31        29.72 o                         
   7 -13   8         10.79         12.12         9.78 o                         
  -3 -12   8        674.57        644.95       161.61 o                         
  -2 -12   8        323.01        339.63        30.96 o                         
  -1 -12   8         23.01         20.24        15.73 o                         
   0 -12   8        198.53        189.53        30.89 o                         
   1 -12   8       2479.70       2794.84       176.20 o                         
   2 -12   8       4148.03       4491.05       591.35 o                         
   3 -12   8       1791.91       2186.79       137.41 o                         
   4 -12   8        189.30        235.89        98.26 o                         
   5 -12   8       1257.85        993.23       100.32 o                         
   6 -12   8       3790.08       4454.16       345.95 o                         
   8 -12   8        122.79        157.98        14.92 o                         
  -4 -11   8       1555.75       1498.84        93.13 o                         
  -3 -11   8        192.94        198.46        43.67 o                         
  -2 -11   8        973.85       1045.55       168.78 o                         
  -1 -11   8       1330.97       1501.83       151.64 o                         
   0 -11   8       3582.32       4297.89       258.21 o                         
   1 -11   8        878.55        995.98        70.22 o                         
   2 -11   8        484.20        523.23        43.48 o                         
   3 -11   8        578.47        591.65        48.01 o                         
   4 -11   8       2603.90       3035.03       187.85 o                         
   5 -11   8       2411.94       2699.09       229.44 o                         
   6 -11   8       3035.56       3585.39       285.44 o                         
   7 -11   8       3230.52       3736.93       294.61 o                         
   8 -11   8        705.98        736.20        68.62 o                         
   9 -11   8        156.69        135.78        13.26 o                         
  -5 -10   8       1805.32       1897.62       112.86 o                         
  -4 -10   8       3329.07       3596.06       278.29 o                         
  -3 -10   8       1011.42       1062.98        93.42 o                         
  -2 -10   8       1125.65       1161.22       102.90 o                         
  -1 -10   8       2057.97       2462.36       162.02 o                         
   0 -10   8       6039.14       6401.12       360.14 o                         
   1 -10   8       4031.63       4981.27       356.52 o                         
   2 -10   8        544.49        592.90        51.50 o                         
   3 -10   8       1291.76       1289.18       124.23 o                         
   4 -10   8       3941.33       4234.65       209.70 o                         
   5 -10   8        941.60       1060.26        68.44 o                         
   6 -10   8       1514.98       1703.33       148.72 o                         
   7 -10   8        344.30        394.99        54.95 o                         
   8 -10   8       1652.69       1790.89       149.18 o                         
   9 -10   8          3.20         10.77        11.75 o                         
  10 -10   8        103.93         99.47        19.87 o                         
  -6  -9   8        524.24        503.33        53.44 o                         
  -5  -9   8        434.67        502.00        51.35 o                         
  -4  -9   8        974.67       1070.84        94.05 o                         
  -3  -9   8       1642.19       1836.16       172.89 o                         
  -2  -9   8       3275.39       3200.41       191.09 o                         
  -1  -9   8        495.21        523.44        49.26 o                         
   0  -9   8         76.39         71.17        28.99 o                         
   1  -9   8         12.54         27.64        18.81 o                         
   2  -9   8        636.57        673.64        53.74 o                         
   3  -9   8       1640.87       1781.17       103.25 o                         
   4  -9   8       1464.89       1546.22        92.09 o                         
   5  -9   8       1948.00       2196.06       119.08 o                         
   6  -9   8        438.99        510.70        44.59 o                         
   7  -9   8        245.07        286.19        50.33 o                         
   8  -9   8        639.70        691.97        72.48 o                         
   9  -9   8       1920.12       2231.02       179.97 o                         
  10  -9   8       3047.86       3106.79       238.95 o                         
  -7  -8   8        940.64       1015.83        82.16 o                         
  -6  -8   8        937.44       1003.99        85.28 o                         
  -5  -8   8       2574.49       2687.06       213.17 o                         
  -4  -8   8        219.09        225.87        28.75 o                         
  -3  -8   8       1005.80       1029.84        67.83 o                         
  -2  -8   8       8937.89       9475.88       547.99 o                         
  -1  -8   8       1023.63       1043.88        60.02 o                         
   0  -8   8        493.25        528.78        38.48 o                         
   1  -8   8       2757.75       2841.74       118.36 o                         
   2  -8   8      18192.69      18699.94       740.40 o                         
   3  -8   8       1581.94       1799.21       102.06 o                         
   4  -8   8        605.74        603.94        48.34 o                         
   5  -8   8       5145.46       5346.65       263.02 o                         
   6  -8   8       5880.63       5827.41       478.54 o                         
   7  -8   8        784.31        583.59        79.82 o                         
   8  -8   8        332.27        443.08        57.12 o                         
   9  -8   8        111.83        118.17        26.64 o                         
  10  -8   8        334.16        358.55        29.21 o                         
  -7  -7   8       6186.97       5848.14       686.91 o                         
  -6  -7   8       1629.46       1809.06       148.00 o                         
  -5  -7   8       3244.81       3382.01       188.99 o                         
  -4  -7   8        220.88        243.35        31.00 o                         
  -3  -7   8        424.54        432.77        38.40 o                         
  -2  -7   8       3238.82       3336.52       187.63 o                         
  -1  -7   8       1383.30       1513.47       110.41 o                         
   0  -7   8        526.80        516.33        34.98 o                         
   1  -7   8       3483.02       3286.23       131.71 o                         
   2  -7   8       3609.44       3683.27       145.19 o                         
   3  -7   8        234.17        360.25        63.64 o                         
   4  -7   8        130.97        158.21        25.64 o                         
   5  -7   8       1941.69       2078.07       112.95 o                         
   6  -7   8       2776.06       2993.35       155.90 o                         
   7  -7   8       1330.26       1246.40       123.20 o                         
   8  -7   8        449.39        627.39        70.19 o                         
  10  -7   8         82.38         92.75        15.59 o                         
  -8  -6   8       2093.09       2250.74       174.94 o                         
  -7  -6   8        222.95        274.52        38.21 o                         
  -6  -6   8       2049.34       2040.91       117.85 o                         
  -5  -6   8       1855.61       1832.89       168.43 o                         
  -4  -6   8       6218.15       6145.80       336.04 o                         
  -3  -6   8       2878.26       2780.66       157.61 o                         
  -2  -6   8        131.25        133.67        19.27 o                         
  -1  -6   8        627.79        520.88        36.93 o                         
   0  -6   8       7190.10       6256.97       291.93 o                         
   1  -6   8       1206.07       1099.79        55.96 o                         
   2  -6   8        121.44        106.09        13.52 o                         
   3  -6   8       1722.67       1724.07        94.09 o                         
   4  -6   8       2213.78       2599.85       133.49 o                         
   5  -6   8        434.20        476.66        54.53 o                         
   6  -6   8         20.19         32.37        16.90 o                         
   7  -6   8       1405.19       1371.84        81.81 o                         
   8  -6   8        273.81        301.90        59.71 o                         
   9  -6   8        128.99        149.50        22.26 o                         
  10  -6   8         63.76         85.16        16.04 o                         
  -9  -5   8        157.94        136.44        15.57 o                         
  -8  -5   8        599.18        631.36        59.69 o                         
  -7  -5   8         84.25         91.92        18.67 o                         
  -6  -5   8       4203.58       4018.02       223.02 o                         
  -5  -5   8       3086.89       2967.74       201.99 o                         
  -4  -5   8         70.58         46.77        15.51 o                         
  -3  -5   8        879.88        824.98        46.22 o                         
  -2  -5   8       6167.46       5962.11       282.99 o                         
  -1  -5   8      12401.21      12029.30       546.32 o                         
   0  -5   8        772.11        863.14        67.99 o                         
   1  -5   8        276.97        260.36        28.31 o                         
   2  -5   8       1189.72       1151.22        79.85 o                         
   3  -5   8        116.41        129.84        17.89 o                         
   4  -5   8      10165.74      11005.22       666.35 o                         
   5  -5   8        399.88        374.70        33.24 o                         
   6  -5   8       1809.63       1902.75       136.22 o                         
   7  -5   8       2829.01       2986.34       151.07 o                         
   8  -5   8       3833.09       3680.16       345.15 o                         
   9  -5   8        180.56        225.27        29.62 o                         
  10  -5   8       2024.44       2207.92       124.14 o                         
  11  -5   8       3151.44       2531.95       195.97 o                         
  -9  -4   8        618.48        540.65        49.83 o                         
  -8  -4   8        133.52        138.94        28.13 o                         
  -7  -4   8       1139.16       1124.76        69.93 o                         
  -6  -4   8       1343.34       1235.91        66.81 o                         
  -5  -4   8        134.77        162.06        22.67 o                         
  -4  -4   8       2184.54       2170.74       126.37 o                         
  -3  -4   8       7549.45       7461.20       431.49 o                         
  -2  -4   8       1702.17       1809.42       138.79 o                         
  -1  -4   8      17806.79      19613.67      1088.16 o                         
   0  -4   8      29502.82      27508.10      2150.65 o                         
   1  -4   8      25973.88      19171.31      1518.54 o                         
   2  -4   8       1270.26       1178.81       117.55 o                         
   3  -4   8        248.22        299.82        40.96 o                         
   4  -4   8        330.48        359.97        27.98 o                         
   5  -4   8       8363.05       9652.86       548.32 o                         
   6  -4   8       7485.01       7678.05       355.68 o                         
   7  -4   8       1008.31       1161.37        73.62 o                         
   8  -4   8        428.99        462.15        37.05 o                         
   9  -4   8        305.75        362.21        34.15 o                         
  10  -4   8       1822.75       1959.87       110.56 o                         
  -9  -3   8        216.91        247.39        34.73 o                         
  -8  -3   8       3238.33       3117.70       173.64 o                         
  -7  -3   8      11391.99      10757.58       478.65 o                         
  -6  -3   8      10153.32      10099.88       450.02 o                         
  -5  -3   8        730.37        716.55        73.64 o                         
  -4  -3   8       1332.93       1358.33        66.24 o                         
  -3  -3   8        318.79        400.97        34.37 o                         
  -2  -3   8       1344.58       1537.20        88.76 o                         
  -1  -3   8        364.89        394.95        49.31 o                         
   0  -3   8       8446.13       8337.64      1045.42 o                         
   1  -3   8      15046.50      13566.77      1120.95 o                         
   2  -3   8      11729.66      12039.70       534.56 o                         
   3  -3   8         52.16         66.82        13.82 o                         
   4  -3   8       2067.54       2217.58       142.45 o                         
   5  -3   8       3234.41       3293.54       161.15 o                         
   6  -3   8      10864.69      11396.90       516.73 o                         
   7  -3   8       1277.44       1344.83        74.86 o                         
   8  -3   8         47.12         43.47        16.81 o                         
   9  -3   8        425.72        410.44        37.20 o                         
  10  -3   8        322.95        286.37        25.56 o                         
 -10  -2   8        242.46        223.58        25.85 o                         
  -9  -2   8        690.66        409.28        63.40 o                         
  -8  -2   8         78.76         79.96        17.18 o                         
  -7  -2   8        843.90        872.55        51.29 o                         
  -6  -2   8       5747.28       5774.94       263.17 o                         
  -5  -2   8      24600.85      24417.15      1102.02 o                         
  -4  -2   8       4186.46       4179.96       176.87 o                         
  -3  -2   8         91.03        148.37        14.99 o                         
  -2  -2   8       1448.00       1510.27        87.28 o                         
  -1  -2   8       3908.41       4505.77       468.41 o                         
   0  -2   8       3061.02       3384.01       208.00 o                         
   1  -2   8        736.05        801.80        50.29 o                         
   2  -2   8       2870.39       2924.07       164.59 o                         
   3  -2   8       7405.59       7916.47       906.97 o                         
   4  -2   8        193.38        196.97        19.27 o                         
   5  -2   8        367.08        436.16        27.01 o                         
   6  -2   8       2333.88       2476.87       107.14 o                         
   7  -2   8       2494.42       2586.75       130.24 o                         
   8  -2   8        500.47        548.29        43.29 o                         
   9  -2   8         96.96        102.42        19.62 o                         
  10  -2   8        114.74         77.55        18.38 o                         
 -10  -1   8          2.85          3.71        13.84 o                         
  -9  -1   8          2.51          3.69        19.24 o                         
  -8  -1   8        599.47        594.31        38.78 o                         
  -7  -1   8       4221.69       3961.78       322.34 o                         
  -6  -1   8        117.55        136.53        17.99 o                         
  -5  -1   8         60.78         74.74        11.38 o                         
  -4  -1   8        154.41        185.35        15.40 o                         
  -3  -1   8       1461.15       1559.66        88.86 o                         
  -2  -1   8      20956.48      22758.32      1245.62 o                         
  -1  -1   8      15832.79      16900.79       929.34 o                         
   0  -1   8        908.23        854.08        89.81 o                         
   1  -1   8        984.33        986.78        56.46 o                         
   2  -1   8       4881.91       4609.81       253.18 o                         
   3  -1   8       7420.14       7454.28       293.16 o                         
   4  -1   8       1160.35       1295.54        59.03 o                         
   5  -1   8       2176.22       2337.83       117.75 o                         
   6  -1   8       3498.21       3400.38       165.94 o                         
   7  -1   8       8226.16       8188.22       496.14 o                         
   8  -1   8       5199.07       5561.64       304.43 o                         
   9  -1   8       1073.92       1037.62        65.95 o                         
  10  -1   8        344.19        294.93        33.62 o                         
 -10   0   8        718.50        759.93        68.63 o                         
  -9   0   8       1225.13       1176.87        71.90 o                         
  -8   0   8       1857.80       1866.55        94.59 o                         
  -7   0   8       4600.97       4484.64       211.44 o                         
  -6   0   8       7580.61       7579.68       341.82 o                         
  -5   0   8       3589.37       3636.41       137.50 o                         
  -4   0   8       2979.48       2842.55       125.20 o                         
  -3   0   8       8885.27       9761.74       767.50 o                         
  -2   0   8      28266.83      28887.33      2201.63 o                         
  -1   0   8      23757.45      26166.20      1994.28 o                         
   0   0   8      19406.29      20458.23      1112.26 o                         
   1   0   8       5319.17       4685.61       190.16 o                         
   2   0   8      11655.38      10649.71       573.70 o                         
   3   0   8        696.30        758.83        62.25 o                         
   4   0   8        172.27        154.52        23.77 o                         
   5   0   8        236.95        229.70        26.04 o                         
   6   0   8       1568.83       1647.44        87.26 o                         
   7   0   8       2166.11       2113.35       181.57 o                         
   8   0   8       1011.32       1026.43        65.29 o                         
   9   0   8        358.77        369.83        47.50 o                         
  10   0   8        230.87        164.36        24.04 o                         
 -10   1   8        951.34        934.29        81.05 o                         
  -9   1   8       1311.83       1322.77       113.62 o                         
  -8   1   8       6015.57       5928.47       271.86 o                         
  -7   1   8      11757.01      11717.07       523.00 o                         
  -6   1   8        898.50        863.64        43.89 o                         
  -5   1   8        145.66        166.05        15.79 o                         
  -4   1   8       1889.46       1906.02        95.33 o                         
  -3   1   8      13269.74      12359.53      1210.69 o                         
  -2   1   8        513.07        536.54        71.01 o                         
  -1   1   8      14228.27      15630.98      1204.08 o                         
   0   1   8       3877.82       3769.17       232.51 o                         
   1   1   8      18365.85      14760.44       802.62 o                         
   2   1   8       8371.94       7569.12       595.60 o                         
   3   1   8       9153.39       9038.46       408.23 o                         
   4   1   8       4747.00       4616.04       218.35 o                         
   5   1   8       9220.41       8677.38       450.76 o                         
   6   1   8        541.38        513.12        47.58 o                         
   7   1   8       1158.14       1109.27        71.04 o                         
   8   1   8       1023.39        957.15        60.46 o                         
   9   1   8       1221.05       1148.28        96.17 o                         
 -10   2   8       1159.15       1224.09        89.14 o                         
  -9   2   8        533.94        566.51        43.09 o                         
  -8   2   8         15.98         38.62        14.78 o                         
  -7   2   8       2397.22       2235.62       137.32 o                         
  -6   2   8       1692.25       1620.01        72.52 o                         
  -5   2   8         45.01         43.82         9.56 o                         
  -4   2   8       2064.16       1792.77        77.45 o                         
  -3   2   8        472.25        431.05        34.04 o                         
  -2   2   8        398.28        367.55        33.13 o                         
  -1   2   8      14943.21      16030.49      1237.73 o                         
   0   2   8      10809.02       9649.46       754.82 o                         
   1   2   8       8373.51       6064.17       288.02 o                         
   2   2   8       1883.85       1903.07       133.37 o                         
   3   2   8       2290.09       2124.39       106.82 o                         
   4   2   8      10732.25       9170.88       406.74 o                         
   5   2   8      12954.64      11896.41       538.38 o                         
   6   2   8       2038.22       1655.49        99.63 o                         
   7   2   8        415.15        387.68        34.44 o                         
   9   2   8        658.95        653.96        57.54 o                         
 -10   3   8        190.92        143.76        28.00 o                         
  -9   3   8        276.12        270.12        31.82 o                         
  -8   3   8       3251.95       3319.45       160.11 o                         
  -7   3   8      14880.47      14219.81       633.97 o                         
  -6   3   8      20182.18      18681.57       715.24 o                         
  -5   3   8        124.27        150.33        16.42 o                         
  -4   3   8       2628.47       2495.19       108.06 o                         
  -3   3   8        744.88        822.64        51.62 o                         
  -2   3   8      11674.20      10550.54       573.30 o                         
  -1   3   8      12592.87      10881.66       375.12 o                         
   0   3   8       3619.63       3145.29       129.49 o                         
   1   3   8       2535.37       2378.62       120.90 o                         
   2   3   8        746.97        624.74        35.15 o                         
   3   3   8       6798.06       5811.99       234.27 o                         
   4   3   8       2165.46       1919.73        89.60 o                         
   5   3   8       2711.19       2400.34       138.56 o                         
   6   3   8       6574.29       5903.24       322.69 o                         
   7   3   8       2136.82       2116.59       173.96 o                         
   8   3   8        236.12        225.44        35.00 o                         
   9   3   8        256.51        259.52        24.07 o                         
 -10   4   8        186.79        185.74        32.29 o                         
  -9   4   8        150.26        151.63        22.07 o                         
  -8   4   8        318.25        351.31        32.80 o                         
  -7   4   8       7117.78       6941.77       319.93 o                         
  -6   4   8       9863.31       9711.94       380.35 o                         
  -5   4   8       4550.55       4555.83       216.91 o                         
  -4   4   8       2465.34       2238.67        97.41 o                         
  -3   4   8        208.12        223.48        19.13 o                         
  -2   4   8       2830.77       2367.40       100.56 o                         
  -1   4   8      24026.31      21239.85       852.78 o                         
   0   4   8       4189.88       3627.88       194.10 o                         
   1   4   8         71.02         75.88        12.85 o                         
   2   4   8        120.44        117.29        15.51 o                         
   3   4   8        135.47        141.73        31.34 o                         
   4   4   8        223.49        238.27        25.45 o                         
   5   4   8       1234.10       1027.57        84.57 o                         
   6   4   8       2286.13       2212.23       181.04 o                         
   7   4   8         20.24         15.68        31.46 o                         
   8   4   8        698.82        749.08        63.78 o                         
 -10   5   8        628.41        571.17        38.38 o                         
  -9   5   8        326.26        338.64        45.88 o                         
  -8   5   8       2052.58       2049.84       106.76 o                         
  -7   5   8       2425.41       2375.80       123.75 o                         
  -6   5   8       1444.00       1426.41        82.09 o                         
  -5   5   8       3631.83       3270.63       162.56 o                         
  -4   5   8       6080.86       5594.98       263.35 o                         
  -3   5   8        204.88        213.07        20.73 o                         
  -2   5   8        440.24        394.68        27.94 o                         
  -1   5   8        552.18        510.22        31.77 o                         
   0   5   8          8.00         10.55        10.35 o                         
   1   5   8       1425.32       1301.10       110.41 o                         
   2   5   8        352.33        350.50        30.15 o                         
   3   5   8        121.76        142.93        19.71 o                         
   4   5   8        124.73        135.59        30.13 o                         
   5   5   8       3704.96       3579.13       163.98 o                         
   6   5   8       2406.98       2587.16       206.46 o                         
   7   5   8       1106.29       1122.60        92.86 o                         
 -10   6   8       1319.37        906.18        54.89 o                         
  -9   6   8        815.19       1031.02        74.42 o                         
  -8   6   8        150.57        137.91        23.83 o                         
  -7   6   8       1905.47       1983.82       105.06 o                         
  -6   6   8         26.15         29.07        15.57 o                         
  -5   6   8       3574.44       3269.46       173.27 o                         
  -4   6   8       3507.03       3352.81       194.05 o                         
  -3   6   8        649.99        590.22        36.77 o                         
  -2   6   8       2137.73       1921.24        86.69 o                         
  -1   6   8      14560.74      13696.67       607.82 o                         
   0   6   8      20383.61      18964.00       835.23 o                         
   1   6   8       5470.30       5294.37       243.36 o                         
   2   6   8        225.64        211.81        25.20 o                         
   3   6   8        258.93        234.45        51.17 o                         
   4   6   8       2131.95       2186.20       105.67 o                         
   5   6   8       3185.02       3323.54       187.29 o                         
   6   6   8       1182.22       1198.12        99.92 o                         
   7   6   8        145.06        146.43        17.70 o                         
 -10   7   8        966.70        862.04        73.79 o                         
  -9   7   8       2521.92       2672.77       215.36 o                         
  -8   7   8        470.86        473.78        41.49 o                         
  -7   7   8       1461.10       1419.25        79.49 o                         
  -6   7   8       3918.91       3481.31       194.67 o                         
  -5   7   8       6694.07       6736.12       315.66 o                         
  -4   7   8        199.88        192.26        29.24 o                         
  -3   7   8        213.36        170.60        32.89 o                         
  -2   7   8        411.46        463.50        32.89 o                         
  -1   7   8        511.79        525.77        39.34 o                         
   0   7   8       7443.43       7593.24       342.85 o                         
   1   7   8       9388.09      10023.02       447.81 o                         
   2   7   8       1978.22       2048.34       101.90 o                         
   3   7   8       1174.88       1290.10        68.14 o                         
   4   7   8        718.25        783.54        75.09 o                         
   5   7   8        825.31        897.74        78.76 o                         
   6   7   8       1067.23       1058.82        85.28 o                         
 -10   8   8       5219.01       5369.51       412.22 o                         
  -9   8   8        444.78        479.23        34.37 o                         
  -8   8   8       1151.55       1097.68        93.84 o                         
  -7   8   8        633.73        676.22        51.51 o                         
  -6   8   8      11962.54      11648.13       648.52 o                         
  -5   8   8       5602.89       5567.57       312.31 o                         
  -4   8   8        935.02        956.39        64.40 o                         
  -3   8   8        602.88        730.94       123.54 o                         
  -2   8   8         44.96         95.73        19.13 o                         
  -1   8   8       3106.32       3457.29       167.35 o                         
   0   8   8       1661.77       1790.78        92.16 o                         
   1   8   8        180.18        169.90        21.73 o                         
   2   8   8        488.05        567.19        38.34 o                         
   3   8   8         84.72         65.39        21.44 o                         
   4   8   8         51.49         44.32        14.24 o                         
   5   8   8        247.20        336.03        36.88 o                         
  -9   9   8         39.17         26.92        17.49 o                         
  -8   9   8       1849.92       1828.78       103.15 o                         
  -7   9   8        979.82       1289.97       327.22 o                         
  -5   9   8       4085.61       3727.06       324.23 o                         
  -4   9   8        690.83        691.63        55.88 o                         
  -3   9   8       2982.28       2926.38       172.43 o                         
  -2   9   8       2252.88       2526.80       152.14 o                         
  -1   9   8        272.21        263.28        41.25 o                         
   0   9   8       1443.28       1637.95       104.92 o                         
   1   9   8         71.64         70.84        20.06 o                         
   2   9   8        121.81        101.43        25.99 o                         
   3   9   8        575.16        616.27        43.79 o                         
   4   9   8       1367.01       1251.03        97.46 o                         
  -8  10   8        200.14        202.69        33.74 o                         
  -7  10   8        243.90        222.90        20.52 o                         
  -6  10   8        418.42        400.64        32.23 o                         
  -5  10   8        645.01        656.58        50.95 o                         
  -4  10   8        902.29       1011.65       118.77 o                         
  -3  10   8        524.14        516.22        34.00 o                         
  -2  10   8       1600.09       1690.30       104.91 o                         
  -1  10   8       5321.22       6470.96       516.36 o                         
   0  10   8       3832.35       4534.41       424.90 o                         
   1  10   8        513.71        561.70        46.82 o                         
   2  10   8        166.15        163.76        18.46 o                         
   3  10   8        946.05        952.79        83.47 o                         
  -7  11   8        782.59        712.32        60.17 o                         
  -6  11   8        176.36        121.07        19.36 o                         
  -5  11   8       1529.67       1365.07        78.05 o                         
  -4  11   8       1048.21        933.49        48.00 o                         
  -3  11   8        453.90        471.95        36.84 o                         
  -2  11   8        541.94        537.74        40.08 o                         
  -1  11   8        391.40        419.45        33.42 o                         
   0  11   8       3049.40       3021.43       453.70 o                         
   1  11   8        958.22       1143.14       102.99 o                         
  -3  12   8        640.66        593.63        62.90 o                         
  -2  12   8        202.43        213.60        30.34 o                         
  -1  12   8          2.57         -8.27        11.60 o                         
  -1 -13   9        156.50        121.85        32.47 o                         
   0 -13   9        250.15        251.08        27.72 o                         
   1 -13   9       2596.77       2916.67       224.51 o                         
   2 -13   9       5258.45       4799.62      1114.19 o                         
   4 -13   9        963.17       1014.82        83.83 o                         
   5 -13   9        338.53        422.11        42.58 o                         
  -3 -12   9        723.62        604.11        70.85 o                         
  -2 -12   9        450.17        486.12        76.98 o                         
  -1 -12   9        792.38        838.46        59.79 o                         
   0 -12   9        255.63        314.83        33.75 o                         
   1 -12   9         89.28        133.47        25.83 o                         
   2 -12   9        181.94        139.64        57.96 o                         
   3 -12   9       6072.68       6808.36       383.91 o                         
   4 -12   9       8209.76       5134.38       426.53 o                         
   5 -12   9       3179.98       3746.12       292.42 o                         
   6 -12   9         45.40         32.10         9.51 o                         
   7 -12   9        295.20        298.71        44.39 o                         
  -4 -11   9       3431.55       2558.92       224.36 o                         
  -3 -11   9       1858.00       1897.25       116.18 o                         
  -2 -11   9       1404.60       1503.53       125.49 o                         
  -1 -11   9          5.90         33.98        20.43 o                         
   0 -11   9         39.31         48.09        20.90 o                         
   1 -11   9       1099.25       1263.12        93.76 o                         
   2 -11   9        817.69        864.57        72.75 o                         
   3 -11   9        628.31        817.39        70.09 o                         
   4 -11   9        109.70         96.85        25.46 o                         
   5 -11   9        302.98        282.46        79.94 o                         
   6 -11   9        271.34        281.53        49.06 o                         
  -5 -10   9        697.36        558.27        74.07 o                         
  -4 -10   9       3368.49       3418.01       200.90 o                         
  -3 -10   9         68.84         55.57        53.82 o                         
  -2 -10   9        800.03        904.86        82.94 o                         
  -1 -10   9        671.34        717.83        52.98 o                         
   0 -10   9       1620.24       2010.23       113.61 o                         
   1 -10   9       3080.41       3371.60       174.32 o                         
   2 -10   9       1775.55       1967.59       112.27 o                         
   3 -10   9       2512.71       2578.53       137.66 o                         
   4 -10   9       1097.55       1192.44        75.44 o                         
   5 -10   9       1655.97       1771.24        99.59 o                         
   6 -10   9       6952.43       6847.24      1001.85 o                         
   8 -10   9       3029.57       3418.25       267.29 o                         
   9 -10   9       1392.14       1351.89       144.47 o                         
  -6  -9   9         80.95         29.07        19.04 o                         
  -5  -9   9       1219.84       1367.77        90.70 o                         
  -4  -9   9       5527.93       6130.33       469.47 o                         
  -3  -9   9       7192.73       7940.14       607.48 o                         
  -2  -9   9       3094.08       3084.95       147.49 o                         
  -1  -9   9       1371.21       1482.89        88.22 o                         
   0  -9   9       2580.30       2822.74       150.77 o                         
   1  -9   9      10707.24      12037.49       554.77 o                         
   2  -9   9      12288.43      13660.42       624.86 o                         
   3  -9   9       1648.88       1756.29       102.65 o                         
   4  -9   9         81.94        114.01        23.70 o                         
   5  -9   9        765.12        849.87        59.87 o                         
   6  -9   9       2153.67       2202.90       135.27 o                         
   8  -9   9        504.44        661.51        72.60 o                         
   9  -9   9         78.34         53.35        13.96 o                         
  -6  -8   9        245.58        237.75        26.00 o                         
  -5  -8   9        405.97        496.63        51.51 o                         
  -4  -8   9        556.99        632.55        46.73 o                         
  -3  -8   9        661.70        713.72        52.81 o                         
  -2  -8   9       1372.32       1379.34        92.47 o                         
  -1  -8   9        262.77        300.23        30.83 o                         
   0  -8   9        218.90        347.94        30.84 o                         
   1  -8   9       7554.75       7762.72       310.94 o                         
   2  -8   9       4634.84       4920.42       240.74 o                         
   3  -8   9        218.28        223.86        29.99 o                         
   4  -8   9       2345.08       2387.98       129.24 o                         
   5  -8   9          7.59         14.43        17.47 o                         
   6  -8   9        133.44        105.04        21.90 o                         
   7  -8   9        460.03        342.44        87.89 o                         
   8  -8   9       2619.18       3144.77       249.98 o                         
   9  -8   9       4874.04       5435.50       297.10 o                         
  10  -8   9         44.90         47.03         9.25 o                         
  -7  -7   9         15.83         15.35        12.26 o                         
  -6  -7   9       1309.53       1231.07       150.23 o                         
  -5  -7   9       1594.05       1566.18        92.96 o                         
  -4  -7   9       1776.88       1464.36       133.15 o                         
  -3  -7   9        791.46        765.90        54.79 o                         
  -2  -7   9       1929.54       1995.47       117.32 o                         
  -1  -7   9        471.65        429.41        48.25 o                         
   0  -7   9         22.05         31.61        12.29 o                         
   1  -7   9        547.53        552.38        41.76 o                         
   2  -7   9      18681.52      18951.53       834.07 o                         
   3  -7   9       9110.42       9739.72       564.76 o                         
   4  -7   9       2331.19       2547.10       135.38 o                         
   5  -7   9       3651.11       3900.18       194.05 o                         
   6  -7   9        266.55        282.94        34.23 o                         
   7  -7   9       2524.53       2774.09       143.78 o                         
   8  -7   9       8937.10      10525.06       803.03 o                         
   9  -7   9       2295.58       2426.97       138.14 o                         
  10  -7   9        106.33        111.43        33.84 o                         
  -8  -6   9         27.15         34.67        10.64 o                         
  -7  -6   9         41.12         33.09        18.32 o                         
  -6  -6   9       1449.09       1514.78        89.95 o                         
  -5  -6   9       3817.58       3858.52       214.55 o                         
  -4  -6   9        263.90        258.57        31.06 o                         
  -3  -6   9        727.22        794.55        54.64 o                         
  -2  -6   9        264.59        265.22        26.54 o                         
  -1  -6   9        462.46        492.83        35.77 o                         
   0  -6   9        754.63        705.67        42.05 o                         
   1  -6   9       2985.57       3049.64       121.35 o                         
   2  -6   9       5982.90       6245.67       241.91 o                         
   3  -6   9      30060.69      31120.59      1371.67 o                         
   4  -6   9      11400.39      11811.43       645.85 o                         
   5  -6   9        268.78        300.31        31.12 o                         
   6  -6   9       1401.85       1514.63       136.52 o                         
   7  -6   9       2417.61       2620.63       135.44 o                         
   8  -6   9       2225.17       2509.11       144.38 o                         
   9  -6   9       2194.01       2187.49       249.18 o                         
  10  -6   9        460.93        485.86        33.50 o                         
  -8  -5   9       2016.27       2090.94       163.33 o                         
  -7  -5   9        996.01        987.60        61.25 o                         
  -6  -5   9        361.21        378.24        34.93 o                         
  -5  -5   9        150.92        186.84        24.08 o                         
  -4  -5   9      16832.23      16569.66       888.80 o                         
  -3  -5   9      28710.17      28908.62      1295.59 o                         
  -2  -5   9       6811.68       6732.47       317.72 o                         
  -1  -5   9        148.70        167.25        18.58 o                         
   0  -5   9        204.19        211.80        26.98 o                         
   1  -5   9        375.14        371.59        31.93 o                         
   2  -5   9      12057.56      11848.41       469.76 o                         
   3  -5   9       3120.72       3346.93       140.46 o                         
   4  -5   9        205.41        212.55        23.52 o                         
   5  -5   9       2818.28       3187.61       205.86 o                         
   6  -5   9         97.84        108.50        18.88 o                         
   7  -5   9         98.26        100.58        20.12 o                         
   8  -5   9          6.51         11.96        15.09 o                         
  10  -5   9         35.65         21.89        10.66 o                         
  -8  -4   9       2640.97       3245.61       256.34 o                         
  -7  -4   9       3947.36       3875.20       214.16 o                         
  -6  -4   9       1488.27       1454.97        97.22 o                         
  -5  -4   9       1931.83       1898.72       104.11 o                         
  -4  -4   9        945.67        991.28        72.51 o                         
  -3  -4   9       6820.86       7171.96       318.49 o                         
  -2  -4   9       5258.35       4895.40       275.16 o                         
  -1  -4   9         12.78         28.15        12.37 o                         
   0  -4   9      10781.76      10321.73       409.11 o                         
   1  -4   9        202.96        230.97        33.67 o                         
   2  -4   9       8417.25       8321.59       476.73 o                         
   3  -4   9       3214.11       3220.13       156.03 o                         
   4  -4   9       3270.01       3644.21       264.39 o                         
   5  -4   9       4106.41       4491.32       282.36 o                         
   6  -4   9         84.65        152.62        21.49 o                         
   7  -4   9        305.11        364.80        32.95 o                         
   8  -4   9       2853.56       2885.19       141.02 o                         
   9  -4   9       2888.20       2770.65       363.44 o                         
  10  -4   9       1728.95       1723.64       140.87 o                         
  -9  -3   9       1980.90       1878.70       146.81 o                         
  -8  -3   9       1663.61       1617.47        93.54 o                         
  -7  -3   9        134.75        128.50        19.25 o                         
  -6  -3   9        263.87        291.67        28.02 o                         
  -5  -3   9       1441.84       1391.31        88.77 o                         
  -4  -3   9         37.25         56.93        12.15 o                         
  -3  -3   9        824.35        710.78        35.27 o                         
  -2  -3   9       3991.05       4243.59       182.27 o                         
  -1  -3   9       9068.84      10221.81       470.73 o                         
   0  -3   9       4998.42       4787.34       289.88 o                         
   1  -3   9       7095.15       6414.35       509.63 o                         
   2  -3   9      10685.85      11479.69       638.44 o                         
   3  -3   9       6199.84       6621.11       380.61 o                         
   4  -3   9       1180.83       1292.23        70.01 o                         
   5  -3   9        329.76        410.53        33.19 o                         
   6  -3   9        719.39        764.11        41.67 o                         
   7  -3   9       1548.64       1710.94        91.64 o                         
   8  -3   9        707.47        695.80        45.70 o                         
   9  -3   9       1806.86       1919.58       141.85 o                         
  10  -3   9       2265.87       2139.37       118.50 o                         
  -9  -2   9         64.55         67.42        18.21 o                         
  -8  -2   9       1316.23       1362.51        94.78 o                         
  -7  -2   9       2709.05       2494.51       270.96 o                         
  -6  -2   9       5519.55       5469.38       250.52 o                         
  -5  -2   9       3223.29       3229.92       191.89 o                         
  -4  -2   9        193.38        220.50        17.11 o                         
  -3  -2   9       3024.71       3022.37       153.02 o                         
  -2  -2   9       6102.94       5745.97       234.42 o                         
  -1  -2   9      11586.34      12176.49       686.45 o                         
   0  -2   9        218.46        287.57        40.05 o                         
   1  -2   9       4821.77       4678.09       221.92 o                         
   2  -2   9       8213.04       8662.47       485.90 o                         
   3  -2   9      22028.27      23075.19      1017.98 o                         
   4  -2   9      13769.88      14345.34       551.91 o                         
   5  -2   9       3628.71       3675.96       151.37 o                         
   6  -2   9        502.43        569.25        40.26 o                         
   7  -2   9        173.97        184.61        24.39 o                         
   8  -2   9       5023.78       5290.06       289.90 o                         
   9  -2   9         97.76         84.42        36.23 o                         
  10  -2   9         95.62         88.81        15.83 o                         
  -9  -1   9       2099.21       2042.12       117.46 o                         
  -8  -1   9       1106.00       1139.26        70.91 o                         
  -7  -1   9       3872.24       3691.21       345.24 o                         
  -6  -1   9       5143.03       4912.90       226.34 o                         
  -5  -1   9       7027.66       6460.96       400.45 o                         
  -4  -1   9       1071.33       1090.77        49.14 o                         
  -3  -1   9       8866.86       9081.35       421.47 o                         
  -2  -1   9       2966.77       3182.66       207.92 o                         
  -1  -1   9       5369.36       5271.72       315.35 o                         
   0  -1   9       1043.15       1146.25        87.59 o                         
   1  -1   9       4936.35       4911.40       228.21 o                         
   2  -1   9       1346.99       1405.92        73.59 o                         
   3  -1   9         24.21         45.38        20.79 o                         
   4  -1   9       2181.88       2162.16       109.11 o                         
   5  -1   9       1145.84       1100.04        86.51 o                         
   6  -1   9       2305.56       2389.51       122.32 o                         
   7  -1   9        437.52        418.39        37.74 o                         
   8  -1   9         59.13         75.93        18.18 o                         
   9  -1   9        173.39        157.40        19.81 o                         
  10  -1   9        110.66        130.34        21.17 o                         
  -9   0   9        323.58        367.72        43.75 o                         
  -8   0   9        632.95        702.42        44.18 o                         
  -7   0   9       1198.61       1207.95        66.01 o                         
  -6   0   9        560.81        536.52        36.43 o                         
  -5   0   9      20568.84      19337.04       670.83 o                         
  -4   0   9       7146.41       7042.38       252.52 o                         
  -3   0   9       3142.81       3150.52       164.09 o                         
  -2   0   9      19346.95      19662.29      1085.97 o                         
  -1   0   9       1510.42       1510.65       111.92 o                         
   0   0   9        640.45        680.83        67.78 o                         
   1   0   9       8520.21       7312.14       492.39 o                         
   2   0   9        307.73        295.53        32.09 o                         
   3   0   9        603.55        551.08        35.26 o                         
   4   0   9        524.99        510.87        35.42 o                         
   5   0   9       2398.65       2324.17       118.16 o                         
   6   0   9       1083.63       1109.42        63.57 o                         
   7   0   9       2779.64       2906.12       164.36 o                         
   8   0   9       4464.10       4084.08       318.36 o                         
   9   0   9       2411.89       2330.35       183.55 o                         
 -10   1   9        811.38        707.27        61.25 o                         
  -9   1   9        938.42        903.33       193.69 o                         
  -8   1   9        693.13        659.09        43.31 o                         
  -7   1   9        426.75        468.99        45.42 o                         
  -6   1   9        500.98        498.16        30.76 o                         
  -5   1   9       8494.14       8035.87       288.76 o                         
  -4   1   9      27672.54      25563.88       969.63 o                         
  -3   1   9       7283.09       6753.04       378.07 o                         
  -2   1   9       3374.95       3298.24       222.67 o                         
  -1   1   9        813.24       1032.66       110.35 o                         
   0   1   9      18509.64      16801.39      1294.78 o                         
   1   1   9      21298.73      18821.07       719.69 o                         
   2   1   9       1481.48       1334.99        73.39 o                         
   3   1   9       2217.72       1971.83       138.72 o                         
   4   1   9        802.74        704.32        77.13 o                         
   5   1   9        222.80        213.86        25.83 o                         
   6   1   9        819.42        710.36        47.80 o                         
   7   1   9       1417.20       1207.77        92.20 o                         
   8   1   9       1480.14       1241.38       103.31 o                         
   9   1   9       1072.49       1101.48        88.77 o                         
 -10   2   9       7886.69       7985.36       428.69 o                         
  -9   2   9       3603.60       4411.54       355.33 o                         
  -8   2   9        164.21        180.15        23.09 o                         
  -7   2   9       3673.71       3540.43       169.58 o                         
  -6   2   9       1418.20       1435.82        66.32 o                         
  -5   2   9       1175.71       1274.00        63.66 o                         
  -4   2   9       4076.25       3774.94       136.30 o                         
  -3   2   9       7008.33       6290.59       282.34 o                         
  -2   2   9       4050.81       3542.13       165.85 o                         
  -1   2   9       1971.63       1760.45       138.84 o                         
   0   2   9       4420.97       3985.60       264.36 o                         
   1   2   9       3764.94       3550.84       169.93 o                         
   2   2   9      10260.35       8918.66       406.64 o                         
   3   2   9      14228.58      12501.47       484.52 o                         
   4   2   9        917.10        831.39        44.37 o                         
   5   2   9        115.32        114.66        19.46 o                         
   6   2   9        690.44        641.44        47.49 o                         
   7   2   9        380.46        360.80        47.35 o                         
   8   2   9        243.96        228.38        33.65 o                         
 -10   3   9       7531.34       7777.52       417.74 o                         
  -8   3   9        162.90        181.42        22.41 o                         
  -7   3   9        129.00        149.57        28.08 o                         
  -6   3   9       5237.23       5093.82       205.72 o                         
  -5   3   9       6293.89       5958.33       240.22 o                         
  -4   3   9        249.46        235.76        17.46 o                         
  -3   3   9        776.70        740.44        35.75 o                         
  -2   3   9         85.63        133.13        17.50 o                         
  -1   3   9       3272.24       3075.81       206.05 o                         
   0   3   9          0.03         16.65        12.33 o                         
   1   3   9       9033.58       8011.89       315.69 o                         
   2   3   9       2666.75       2087.13        92.12 o                         
   3   3   9        435.51        426.12        32.52 o                         
   4   3   9       1186.26        974.29        51.12 o                         
   5   3   9        256.61        261.53        35.14 o                         
   6   3   9         49.50         45.50        16.30 o                         
   8   3   9         55.25         53.73        13.58 o                         
 -10   4   9        203.50        247.78        40.77 o                         
  -9   4   9         63.14         46.20        29.48 o                         
  -8   4   9        109.99        105.43        19.01 o                         
  -7   4   9        373.82        348.67        83.47 o                         
  -6   4   9        114.81        114.56        16.76 o                         
  -5   4   9        314.89        337.03        26.53 o                         
  -4   4   9       4688.49       4350.47       178.50 o                         
  -3   4   9         79.88         94.67        19.90 o                         
  -2   4   9        126.89        137.19        15.54 o                         
  -1   4   9       5516.96       5045.25       209.30 o                         
   0   4   9       1281.21       1138.91        50.55 o                         
   1   4   9        320.92        328.13        24.62 o                         
   2   4   9       6121.80       5406.27       280.23 o                         
   3   4   9       4664.74       4238.02       265.29 o                         
   4   4   9       5078.53       4736.36       217.15 o                         
   5   4   9       2144.42       1985.46       159.54 o                         
   6   4   9        611.68        597.10        41.47 o                         
   7   4   9        142.19        151.35        26.76 o                         
 -10   5   9        470.64        335.48        40.28 o                         
  -9   5   9       5450.33       5643.97       307.37 o                         
  -8   5   9       2148.90       2343.11       136.07 o                         
  -7   5   9        150.33        176.64        31.07 o                         
  -6   5   9        416.14        408.46        31.14 o                         
  -5   5   9       9074.88       8403.96       387.69 o                         
  -4   5   9      15822.61      15102.32       589.25 o                         
  -3   5   9       6067.73       5870.85       235.90 o                         
  -2   5   9       1542.24       1473.29        76.39 o                         
  -1   5   9       6740.83       6099.02       239.40 o                         
   0   5   9        722.95        658.46        56.74 o                         
   1   5   9        379.21        346.02        29.17 o                         
   2   5   9        188.45        214.49        24.34 o                         
   3   5   9        721.61        681.93        43.60 o                         
   4   5   9       1549.58       1516.81        82.45 o                         
   5   5   9       1605.34       1976.38       222.02 o                         
   6   5   9        477.20        572.37        55.36 o                         
   7   5   9        305.81        356.58        34.67 o                         
 -10   6   9       2550.14       2122.26       166.74 o                         
  -9   6   9       3601.34       3699.03       202.51 o                         
  -8   6   9       4303.76       4651.89       451.30 o                         
  -7   6   9        637.98        640.25        53.57 o                         
  -6   6   9       3098.84       2920.32       166.90 o                         
  -5   6   9        676.22        535.12        51.37 o                         
  -4   6   9        158.70        170.99        21.38 o                         
  -3   6   9       1858.84       1714.86        79.13 o                         
  -2   6   9       3625.73       3442.07       143.84 o                         
  -1   6   9        793.23        767.47        39.85 o                         
   0   6   9        422.88        397.24        33.23 o                         
   1   6   9        415.41        417.31        34.58 o                         
   2   6   9        103.47         94.72        18.21 o                         
   3   6   9       3648.18       4068.80       212.47 o                         
   4   6   9       1845.76       1911.49        95.52 o                         
   5   6   9        275.42        217.35        38.46 o                         
   6   6   9        366.80        432.50        39.43 o                         
 -10   7   9       2365.19       2624.28       204.26 o                         
  -9   7   9       2090.42       2147.29       174.40 o                         
  -8   7   9        287.74        245.42        27.70 o                         
  -7   7   9       2567.77       2571.38       147.56 o                         
  -6   7   9        856.92        830.64        46.77 o                         
  -5   7   9         30.72         39.95        17.11 o                         
  -4   7   9        583.97        549.85        43.57 o                         
  -3   7   9        411.92        414.54        31.92 o                         
  -2   7   9         28.53         39.31        15.85 o                         
  -1   7   9          8.44         13.85        12.97 o                         
   0   7   9       2217.12       2247.90       111.55 o                         
   1   7   9       7050.78       7562.31       340.87 o                         
   2   7   9       2195.62       2337.40       113.43 o                         
   3   7   9        876.79       1021.21       104.97 o                         
   4   7   9         70.16         80.55        23.52 o                         
   5   7   9        284.10        329.15        32.79 o                         
  -9   8   9        986.78       1019.28        86.90 o                         
  -8   8   9         72.90         63.18        12.51 o                         
  -7   8   9        222.48        201.43        31.08 o                         
  -6   8   9        913.79        876.59        49.65 o                         
  -5   8   9        455.08        483.79        44.42 o                         
  -4   8   9       2348.17       2362.58       121.07 o                         
  -3   8   9       4212.16       4346.49       248.92 o                         
  -2   8   9        130.88        153.34        21.11 o                         
  -1   8   9        156.87        183.22        36.12 o                         
   0   8   9        215.73        260.56        26.98 o                         
   1   8   9       2183.69       2353.00       113.88 o                         
   2   8   9       2113.60       2259.82       116.64 o                         
   3   8   9       2443.54       2857.99       162.01 o                         
   4   8   9       2454.83       2594.62       206.19 o                         
  -9   9   9       3332.45       2840.00       218.27 o                         
  -8   9   9        184.86        213.21        32.81 o                         
  -7   9   9        181.90        192.73        36.13 o                         
  -6   9   9       4055.82       4181.39       446.48 o                         
  -5   9   9       5619.69       5733.47       258.83 o                         
  -4   9   9       5047.61       5359.71       242.29 o                         
  -3   9   9        202.13        183.83        29.69 o                         
  -2   9   9        407.59        424.21        41.22 o                         
  -1   9   9       2083.03       2272.43       136.83 o                         
   0   9   9       3717.83       4312.53       244.13 o                         
   1   9   9         60.81         80.68        25.50 o                         
   2   9   9        876.68        937.83        60.23 o                         
   3   9   9         37.00         42.50        10.69 o                         
  -8  10   9        598.32        675.47        57.95 o                         
  -7  10   9         83.71         69.94        18.37 o                         
  -6  10   9        404.93        463.40        48.69 o                         
  -5  10   9        347.17        344.27        23.64 o                         
  -4  10   9         54.47         34.30        10.63 o                         
  -3  10   9        271.03        265.81        31.26 o                         
  -2  10   9        726.02        755.46        76.25 o                         
  -1  10   9        367.56        414.28        35.60 o                         
   0  10   9         92.20         99.63        15.23 o                         
   1  10   9        687.85        694.56        72.56 o                         
   2  10   9        188.63        224.10        38.25 o                         
  -6  11   9       1652.87       1250.41       100.14 o                         
  -5  11   9        457.99        435.93        44.59 o                         
  -4  11   9       4998.63       5037.89       389.22 o                         
  -3  11   9       4269.86       5879.74       463.14 o                         
  -2  11   9        221.37        268.70        49.52 o                         
  -1  11   9         65.83         72.82        28.52 o                         
   0  11   9       1040.86       1187.56       105.75 o                         
   1  11   9        824.04        665.16        62.96 o                         
  -1 -13  10         74.24          8.47        15.90 o                         
   0 -13  10       2661.28       1368.23       129.14 o                         
   1 -13  10       3084.20       2852.03       244.38 o                         
   2 -13  10        404.89        193.81        38.26 o                         
   3 -13  10       1018.04        307.69        57.59 o                         
  -3 -12  10         79.36         46.18        20.43 o                         
  -1 -12  10       2480.64       2157.55       359.77 o                         
   0 -12  10        136.50        154.09        21.67 o                         
   1 -12  10         82.16         80.95        16.94 o                         
   2 -12  10        242.41        294.03        32.10 o                         
   3 -12  10       3139.45       3384.79       213.00 o                         
   4 -12  10       5123.57       5069.75       719.73 o                         
   5 -12  10        375.32        460.92        44.07 o                         
  -4 -11  10        118.85         50.75        22.92 o                         
  -3 -11  10       1138.14       1137.00       126.71 o                         
  -2 -11  10       1271.67       1343.18        88.18 o                         
  -1 -11  10       1590.61       1784.75       246.92 o                         
   0 -11  10       1433.29       1683.11       175.26 o                         
   1 -11  10        516.48        615.72        55.64 o                         
   2 -11  10        258.13        309.76        40.93 o                         
   3 -11  10       4265.58       5028.96       296.45 o                         
   4 -11  10       3294.51       3608.38       223.35 o                         
   5 -11  10       2405.42       2460.18       119.74 o                         
   6 -11  10       1505.82       1666.30       135.52 o                         
   7 -11  10        781.25        871.76        78.82 o                         
   8 -11  10        187.20        133.62        20.14 o                         
  -5 -10  10         96.13         29.96        19.29 o                         
  -4 -10  10        367.55        431.39        34.41 o                         
  -3 -10  10       3287.12       3602.86       224.96 o                         
  -2 -10  10       5918.78       6624.35       506.78 o                         
  -1 -10  10        216.73        247.75        36.90 o                         
   0 -10  10        636.08        612.71        48.36 o                         
   1 -10  10        147.30        189.33        29.29 o                         
   2 -10  10       2630.40       3084.59       161.31 o                         
   3 -10  10        310.08        376.13        40.14 o                         
   4 -10  10       1956.62       2120.66       115.27 o                         
   5 -10  10        399.94        452.37        47.87 o                         
   6 -10  10       1337.95       1040.50       126.69 o                         
   7 -10  10       3562.06       3870.77       213.66 o                         
   8 -10  10        494.83        595.99        40.93 o                         
   9 -10  10       1363.34       1365.01       109.63 o                         
  -5  -9  10         24.01         22.97         9.51 o                         
  -4  -9  10        631.36        645.46        65.45 o                         
  -3  -9  10         74.21         84.79        26.06 o                         
  -2  -9  10        547.33        566.77        39.30 o                         
  -1  -9  10        160.68        197.47        23.24 o                         
   0  -9  10        786.77        821.05        54.60 o                         
   1  -9  10        836.12        811.82        58.40 o                         
   2  -9  10         35.62         58.90        19.99 o                         
   3  -9  10        367.52        378.78        39.17 o                         
   4  -9  10       1188.59       1288.12        79.67 o                         
   5  -9  10       4714.14       4894.82       333.00 o                         
   6  -9  10       6925.64       7600.79       648.28 o                         
   7  -9  10         89.63         63.99        41.95 o                         
   8  -9  10        280.05        322.75        30.79 o                         
   9  -9  10       2029.03       2284.59       182.94 o                         
  -6  -8  10        801.66        599.29        84.35 o                         
  -5  -8  10        537.16        632.90        53.62 o                         
  -4  -8  10         67.08         73.82        16.13 o                         
  -3  -8  10        566.45        662.90        49.08 o                         
  -2  -8  10       6695.08       6583.35       362.81 o                         
  -1  -8  10      17633.25      17824.39       694.13 o                         
   0  -8  10       3500.72       3489.28       151.56 o                         
   1  -8  10       2130.67       2253.85       103.32 o                         
   2  -8  10        494.93        595.28        47.62 o                         
   3  -8  10       2520.73       2809.26       149.72 o                         
   4  -8  10        611.13        753.98        55.36 o                         
   5  -8  10       2692.62       2850.13       205.60 o                         
   6  -8  10       1924.28       2141.37       172.95 o                         
   7  -8  10       3492.71       4085.76       252.60 o                         
   8  -8  10       1117.54       1141.03        74.36 o                         
   9  -8  10        297.72        347.48        30.34 o                         
  10  -8  10        506.59        476.35        43.08 o                         
  -6  -7  10       5022.81       4798.14       644.20 o                         
  -5  -7  10        986.65       1068.44        61.18 o                         
  -4  -7  10        468.59        484.53        39.85 o                         
  -3  -7  10        441.30        463.42        39.86 o                         
  -2  -7  10        911.85       1023.70        67.28 o                         
  -1  -7  10       1987.54       1920.16       102.30 o                         
   0  -7  10      19010.62      18916.76       731.79 o                         
   1  -7  10       1243.55       1278.00        64.02 o                         
   2  -7  10       1496.03       1564.74        65.46 o                         
   3  -7  10       2236.88       2488.93       132.24 o                         
   4  -7  10       6101.89       6644.73       314.60 o                         
   5  -7  10       2015.65       2214.70       120.33 o                         
   6  -7  10       1356.46       1459.65       118.04 o                         
   7  -7  10        462.13        557.57        52.15 o                         
   8  -7  10         31.51         40.49        18.09 o                         
   9  -7  10        994.16       1065.50        64.83 o                         
  10  -7  10         76.34         63.41        15.06 o                         
  -7  -6  10       3638.87       3828.51       291.79 o                         
  -6  -6  10       3677.06       3644.02       324.14 o                         
  -5  -6  10       1786.81       1844.48        96.22 o                         
  -4  -6  10        634.34        735.52        52.14 o                         
  -3  -6  10       2967.16       3004.34       169.59 o                         
  -2  -6  10       2648.96       2572.90       146.35 o                         
  -1  -6  10       1108.94       1006.68        72.27 o                         
   0  -6  10         16.01         29.43        10.33 o                         
   1  -6  10         33.05         32.74         9.93 o                         
   2  -6  10       3569.40       3380.41       126.44 o                         
   3  -6  10        762.74        736.86        49.42 o                         
   4  -6  10       4387.16       4703.72       226.97 o                         
   5  -6  10        197.98        223.90        44.83 o                         
   6  -6  10        784.01        767.37        52.96 o                         
   7  -6  10        184.35        190.98        25.33 o                         
   8  -6  10        668.46        657.64        68.45 o                         
   9  -6  10       1373.49       1573.83        91.59 o                         
  10  -6  10        947.68        977.60        81.62 o                         
  -7  -5  10        757.89        912.88        57.73 o                         
  -6  -5  10        477.53        520.18        36.35 o                         
  -5  -5  10        714.29        726.56        68.67 o                         
  -4  -5  10        189.68        212.38        27.74 o                         
  -3  -5  10         81.89         92.54        16.37 o                         
  -2  -5  10       3299.33       3351.39       244.39 o                         
  -1  -5  10         49.04         89.88        21.32 o                         
   0  -5  10       2059.36       1952.15        90.82 o                         
   1  -5  10       1833.28       1761.33        66.24 o                         
   2  -5  10        326.22        340.18        20.02 o                         
   3  -5  10       2516.91       2654.58       114.04 o                         
   4  -5  10      16077.12      18187.03      1400.09 o                         
   5  -5  10      13157.07      14128.74      1007.78 o                         
   6  -5  10       5428.29       5447.14       583.95 o                         
   7  -5  10       1752.03       1869.11        98.32 o                         
   8  -5  10        330.12        360.74        40.12 o                         
   9  -5  10        950.49       1026.71        62.69 o                         
  10  -5  10        501.54        566.41        50.44 o                         
  -8  -4  10       1524.16       1615.32       125.92 o                         
  -7  -4  10       2957.91       2893.44       161.23 o                         
  -6  -4  10        647.44        724.07        44.72 o                         
  -5  -4  10        627.30        584.42        35.98 o                         
  -4  -4  10      10665.62      10350.12       405.89 o                         
  -3  -4  10       8738.54       8649.85       356.33 o                         
  -2  -4  10      15280.62      15715.85       550.62 o                         
  -1  -4  10       3778.32       3738.13       144.75 o                         
   0  -4  10        887.50        884.47        49.90 o                         
   1  -4  10       2740.38       2569.78       146.68 o                         
   2  -4  10       1620.87       1723.21        69.63 o                         
   3  -4  10        676.13        687.96        74.19 o                         
   4  -4  10        186.81        222.36        44.55 o                         
   5  -4  10        148.94        178.15        18.54 o                         
   6  -4  10       2428.57       2699.04       151.14 o                         
   7  -4  10       2160.87       2274.94       116.66 o                         
   8  -4  10        845.67        888.39        64.70 o                         
   9  -4  10        184.73        217.57        23.94 o                         
  10  -4  10         40.38         30.63        10.91 o                         
  -8  -3  10        159.97        155.10        29.96 o                         
  -7  -3  10        561.51        511.84        39.03 o                         
  -6  -3  10        550.27        603.85        56.57 o                         
  -5  -3  10       9741.40       9524.70       409.80 o                         
  -4  -3  10       1364.97       1245.33        60.40 o                         
  -3  -3  10        671.72        676.53        32.76 o                         
  -2  -3  10       4071.78       4236.93       162.98 o                         
  -1  -3  10      17504.94      17653.28       613.00 o                         
   0  -3  10       8263.65       8096.37       327.60 o                         
   1  -3  10      11112.43      10703.62       548.46 o                         
   2  -3  10       5509.64       5575.57       224.48 o                         
   3  -3  10       1175.85       1208.49        85.61 o                         
   4  -3  10        300.88        299.09        21.62 o                         
   5  -3  10        909.21        923.57        54.40 o                         
   6  -3  10       2849.65       2956.30       147.45 o                         
   7  -3  10          1.21         13.57        13.76 o                         
   8  -3  10        190.81        198.66        24.81 o                         
   9  -3  10        240.46        264.35        24.78 o                         
  -8  -2  10        876.50        814.09        78.96 o                         
  -7  -2  10         78.73         99.34        18.62 o                         
  -6  -2  10       3085.82       2735.74       152.99 o                         
  -5  -2  10       5874.21       5466.79       277.50 o                         
  -4  -2  10       5849.29       5709.55       413.56 o                         
  -3  -2  10       2489.54       2629.64       106.40 o                         
  -2  -2  10       4062.79       3816.44       151.75 o                         
  -1  -2  10       2568.07       2431.37       127.75 o                         
   0  -2  10       1611.80       1686.58        84.32 o                         
   1  -2  10        377.35        456.68        46.65 o                         
   2  -2  10        145.60        166.25        19.35 o                         
   3  -2  10        103.76        125.00        16.67 o                         
   4  -2  10        143.49        151.79        18.02 o                         
   5  -2  10       2704.37       2953.33       146.00 o                         
   6  -2  10        493.37        474.36        36.00 o                         
   7  -2  10         84.50         80.48        17.56 o                         
   8  -2  10        572.06        589.65        42.71 o                         
   9  -2  10        912.56        900.25        54.24 o                         
  -9  -1  10        378.97        425.43        47.09 o                         
  -8  -1  10       2478.13       2467.62       208.59 o                         
  -7  -1  10         22.82         18.96        13.73 o                         
  -6  -1  10       1159.69       1105.55        68.06 o                         
  -5  -1  10        709.32        742.71        48.77 o                         
  -4  -1  10       1815.96       1794.83        87.68 o                         
  -3  -1  10        681.60        685.64        41.83 o                         
  -2  -1  10        433.02        395.96        29.84 o                         
  -1  -1  10       6647.76       6014.67       244.66 o                         
   0  -1  10      17129.44      17783.64       859.99 o                         
   1  -1  10       7390.09       6622.86       235.70 o                         
   2  -1  10        770.25        748.50        38.59 o                         
   3  -1  10        567.29        530.65        50.67 o                         
   4  -1  10      19284.09      19161.85      1153.19 o                         
   5  -1  10      11437.02      11202.71       524.73 o                         
   6  -1  10        657.59        628.70        42.96 o                         
   7  -1  10       1259.66       1270.47        71.75 o                         
   8  -1  10        766.02        763.55        72.49 o                         
   9  -1  10        614.48        573.60        36.63 o                         
  -9   0  10       1844.22       1843.92       209.52 o                         
  -8   0  10       1975.19       1890.08       108.80 o                         
  -7   0  10       3967.09       3997.01       191.93 o                         
  -6   0  10       7323.22       7128.19       325.42 o                         
  -5   0  10       6339.29       5902.89       233.93 o                         
  -4   0  10        391.55        403.22        31.88 o                         
  -3   0  10       1177.43       1164.95        61.88 o                         
  -2   0  10       4672.68       4936.94       204.70 o                         
  -1   0  10       6707.47       6815.77       399.05 o                         
   0   0  10       5422.50       5042.00       181.83 o                         
   1   0  10       3739.68       3399.46       142.45 o                         
   2   0  10       4552.30       4858.55       284.25 o                         
   3   0  10        140.53        145.32        14.63 o                         
   4   0  10       4652.54       4462.48       229.86 o                         
   5   0  10       1782.32       1672.20        88.64 o                         
   6   0  10        351.20        322.48        33.94 o                         
   7   0  10        734.27        724.22        49.94 o                         
   8   0  10        164.64        149.33        32.71 o                         
  -9   1  10        172.92        196.20        28.40 o                         
  -8   1  10        141.49        116.76        26.92 o                         
  -7   1  10       4577.09       4432.27       392.62 o                         
  -6   1  10      13110.31      12844.08       494.49 o                         
  -5   1  10       1861.50       1906.98        83.69 o                         
  -4   1  10         86.23         99.22        13.81 o                         
  -3   1  10         54.20        157.21        27.94 o                         
  -2   1  10       5790.85       5285.21       244.64 o                         
  -1   1  10      15402.94      14687.02       651.72 o                         
   0   1  10       3472.52       3217.64       124.75 o                         
   1   1  10       2226.39       1961.99        87.92 o                         
   2   1  10        248.19        277.48        27.84 o                         
   3   1  10       1651.46       1155.42       116.33 o                         
   4   1  10        152.84        108.17        14.52 o                         
   5   1  10       3632.54       3243.39       158.67 o                         
   6   1  10       3363.60       3030.41       149.64 o                         
   7   1  10        732.94        634.07        44.73 o                         
   8   1  10        249.03        200.27        20.64 o                         
  -9   2  10        463.67        391.17        38.87 o                         
  -8   2  10        304.87        315.72        30.97 o                         
  -7   2  10          2.18         -0.73        15.98 o                         
  -6   2  10       1856.85       2019.64        98.19 o                         
  -5   2  10       3488.58       3276.20       161.12 o                         
  -4   2  10       1438.13       1308.38        53.70 o                         
  -3   2  10       7633.57       6584.22       261.13 o                         
  -2   2  10        560.16        478.08        33.03 o                         
  -1   2  10       1536.05       1501.84        83.97 o                         
   0   2  10       5205.65       4365.07       180.21 o                         
   1   2  10      10700.81       9391.92       427.59 o                         
   2   2  10       1482.30       1303.63        61.46 o                         
   3   2  10        579.14        591.19        35.61 o                         
   4   2  10        155.09        159.48        17.86 o                         
   5   2  10        295.41        243.99        27.15 o                         
   6   2  10       6382.63       5881.64       320.84 o                         
   7   2  10       2617.08       2343.05       187.16 o                         
   8   2  10        110.57        114.68        18.93 o                         
 -10   3  10       1388.34       1364.53       109.12 o                         
  -9   3  10        662.61        643.72       117.54 o                         
  -8   3  10        176.66        197.64        24.75 o                         
  -7   3  10       1144.74       1052.91        60.82 o                         
  -6   3  10       1124.06        997.04        51.08 o                         
  -5   3  10       2615.36       2488.35       107.50 o                         
  -4   3  10       5876.29       5279.52       212.14 o                         
  -3   3  10        194.24        202.69        21.51 o                         
  -2   3  10       1158.48       1045.39        58.17 o
[truncated: 171,802 more chars]
